# Supplementary material for: Spatial inequalities leave micropolitan areas and Indigenous populations underserved by informal STEM learning institutions
Source: Sci Adv. 2020 Oct 9;6(41):eabb3819. doi: 10.1126/sciadv.abb3819 (PMC8262761; doi:10.1126/sciadv.abb3819)
Supplement: abb3819_Data_file_S1.xlsx [file abb3819_Data_file_S1.xlsx]

## Sheet: ili_points_data
Data S1. Informal learning institution data
ILI type	ILI name	Longitude	Latitude	ILI density	BOT density	FSML density	LIB density	MUS density	NPS density	ZOO density
BOT	6BC BOTANICAL GARDEN	-73.9807	40.7194	0.0305871	0.000824	0.0001184	0.0258998	0.0009995	2.92e-05	0.0002519
MUS	ABQ BIOPARK BOTANIC GARDEN	-87.713	43.7545	0.0040011	0.0003228	8.55e-05	0.0030618	0.0003272	4.1e-06	0.0001008
LIB	ACTON ARBORETUM	-118.198	34.4947	0.0113561	0.0002677	0.0001029	0.0093808	0.0005124	2.54e-05	8.44e-05
FSML	ADKINS ARBORETUM	-74.22	43.96	0.0037114	0.0001336	9.82e-05	0.0031984	0.0002669	8.8e-06	8.59e-05
NPS	AFRICAN RAINFOREST NATURE CENTER	-74.0043	40.7145	0.0306392	0.000825	0.0001183	0.0259471	0.0009992	2.93e-05	0.0002519
MUS	AIRLIE GARDENS	-85.5574	42.2301	0.0068216	0.00041	9.75e-05	0.0056277	0.0004029	5.4e-06	0.0001227
LIB	ALASKA BOTANICAL GARDEN	-84.79	45.4402	0.0016651	6.83e-05	4.95e-05	0.0014447	5.45e-05	5e-07	3.33e-05
ZAW	ALASKA WILDLIFE CONSERVATION CENTER	-149.387	60.2088	0.0004747	2.57e-05	1.69e-05	0.0002387	2.1e-05	1.11e-05	9.7e-06
LIB	ALBANY PINE BUSH DISCOVERY CENTER	-87.7136	41.9748	0.0137159	0.000434	9.3e-05	0.0120049	0.000452	5.6e-06	0.0001165
LIB	ALDO LEOPOLD NATURE CENTER	-104.923	39.6089	0.0049446	0.0001378	2.65e-05	0.0037043	0.0002469	2.37e-05	4.44e-05
LIB	ALDRIDGE GARDENS	-72.4253	44.1513	0.0072906	0.0001627	0.0001047	0.006789	0.000347	8.5e-06	8.13e-05
LIB	ALFRED B. MACLAY STATE GARDENS	-73.414	42.2361	0.0136972	0.0006381	0.0001354	0.0116718	0.0008896	2.17e-05	0.0002243
NPS	ALICE ABEL ARBORETUM	-101.672	35.582	0.0008969	1.51e-05	3e-06	0.0006961	3.37e-05	9.2e-06	1.63e-05
LIB	ALLEY POND ENVIRONMENTAL CENTER	-93.3651	40.7065	0.0021478	0.0001064	3.45e-05	0.0020302	0.0001041	4.3e-06	5.2e-05
LIB	ALPHARETTA ARBORETUM	-89.6804	40.6472	0.0051937	0.0002398	7.44e-05	0.0044397	0.0002894	4.1e-06	8.74e-05
LIB	AL'S AUTOBODY & ARBORETUM	-85.6901	43.0589	0.0055382	0.0003821	9.21e-05	0.0045236	0.0003606	3.7e-06	0.0001133
LIB	AMARILLO BOTANICAL GARDENS	-116.458	36.5689	0.0005067	2.5e-05	5.56e-05	0.0003594	4.33e-05	3.32e-05	3.04e-05
ZAW	AMERICAN RIVER NATURAL HISTORY ASSOCIATION-EFFIE YEAW NATURE CENTER	-92.3271	44.5204	0.0048065	0.000162	4.61e-05	0.00406	0.000189	4.7e-06	5.91e-05
BOT	AMERICAN UNIVERSITY'S ARBORETUM & GARDEN	-121.328	38.6257	0.0058052	0.0002171	0.0001168	0.0043373	0.0005034	2.14e-05	6.97e-05
LIB	AMOSKEAG FISHWAYS LEARNING & VISITORS CENTER	-88.4879	33.9876	0.00201	5.5e-05	1.81e-05	0.0018111	0.0001803	6.4e-06	3.58e-05
MUS	AMY B. H. GREENWELL ETHNOBOTANICAL GARDEN	-87.0344	35.6148	0.0028766	0.0001096	2.74e-05	0.0024489	0.0001935	1.04e-05	4.34e-05
LIB	ANDERSON GARDENS	-78.9161	35.2826	0.0040938	0.0001986	5.9e-05	0.0034049	0.0002797	1.5e-05	4.78e-05
LIB	ANDERSON SCULPTURE GARDEN	-82.4401	34.8163	0.0037661	0.0002559	4.55e-05	0.0029904	0.0003498	1.56e-05	5.95e-05
LIB	ANDREWS UNIVERSITY CAMPUS ARBORETUM	-83.8269	35.2003	0.003618	0.000248	3.41e-05	0.0028762	0.000332	1.48e-05	6.17e-05
LIB	ANNE KOLB NATURE CENTER	-71.3596	41.8026	0.0161074	0.0004884	0.0001202	0.013639	0.0007302	1.82e-05	0.0001771
LIB	ANNE SPENCER HOUSE AND GARDEN MUSEUM	-88.6335	34.5118	0.0020715	5.62e-05	1.94e-05	0.0018832	0.0001736	6.4e-06	3.2e-05
BOT	ANSONIA NATURE CENTER	-73.0545	41.3441	0.0226245	0.0007679	0.0001279	0.0186553	0.0010117	2.52e-05	0.0002455
BOT	APOSTLE ISLANDS HISTORIC PRESERVATION CONSERVANCY	-90.8418	46.8386	0.0009065	6.27e-05	5.14e-05	0.0007123	6.07e-05	8.4e-06	2.37e-05
BOT	APPLEWOOD - THE C.S. MOTT ESTATE	-83.6792	43.0224	0.0083714	0.0003027	8.05e-05	0.0069577	0.0003306	3.8e-06	9.19e-05
BOT	ARBOR VIEW GARDENS	-88.6834	44.6598	0.003496	0.0001805	7.41e-05	0.0027805	0.0002143	4.5e-06	7.19e-05
BOT	ARBORCREST GARDENS	-81.739	36.1736	0.0035211	0.0002126	4.61e-05	0.002903	0.0003101	1.1e-05	4.58e-05
MUS	ARBORETUM	-87.3238	39.3641	0.0037143	0.0002251	7.23e-05	0.0032052	0.0002713	5.6e-06	8.09e-05
BOT	ARBORETUM AT ADELPHI UNIVERSITY	-73.6451	40.7283	0.0286495	0.0008036	0.000118	0.0241855	0.0009891	2.84e-05	0.0002493
BOT	ARBORETUM AT ARIZONA STATE UNIVERSITY	-112.539	33.6912	0.0029287	6.15e-05	3.56e-05	0.0021836	0.0001856	4.38e-05	4.55e-05
BOT	ARBORETUM AT CALIFORNIA STATE UNIVERSITY FRESNO	-119.759	36.8239	0.0026901	0.0001052	0.000105	0.0022266	0.0002822	2.78e-05	6.51e-05
BOT	ARBORETUM AT FLAGSTAFF	-111.735	35.1575	0.0010965	4.74e-05	2.94e-05	0.0005967	0.0001154	6.38e-05	3.32e-05
BOT	ARBORETUM AT INTERSTATE PACKAGING	-87.2271	36.1234	0.0026852	0.0001148	3.25e-05	0.0023079	0.0001626	9.3e-06	4.26e-05
BOT	ARBORETUM AT PENN STATE	-77.8627	40.7979	0.0030445	0.0003622	8.19e-05	0.0025607	0.0004241	1.88e-05	0.0001245
BOT	ARBORETUM AT PENN STATE ERIE	-79.9809	42.1184	0.0033231	0.0002108	5.4e-05	0.0027376	0.0002455	4.7e-06	7.19e-05
BOT	ARBORETUM PARK CONSERVANCY	-71.0564	42.3575	0.0164979	0.0004061	0.0001211	0.0142499	0.0006481	1.55e-05	0.0001534
BOT	ARBORETUM VILLANOVA	-75.3453	40.0351	0.0172857	0.0007799	0.0001037	0.0141835	0.0008913	3.16e-05	0.0002156
BOT	ARCATA MARSH INTERPRETIVE CENTER	-124.081	40.8661	0.0007516	6.83e-05	4.97e-05	0.0004376	6.51e-05	1.53e-05	2.05e-05
FSML	ARCHBOLD BIOLOGICAL STATION	-81.338	27.188	0.0026243	0.0002022	7.49e-05	0.0018248	0.000301	1.65e-05	0.0001067
BOT	ARLINGTON GARDEN IN PASADENA	-118.156	34.1284	0.0140535	0.0002838	0.0001021	0.0116549	0.0005347	2.29e-05	8.53e-05
BOT	ARMAND BAYOU NATURE CENTER	-95.0714	29.6255	0.0045093	7.99e-05	2.99e-05	0.003873	0.0001692	5.6e-06	5.59e-05
BOT	ARNOLD ARBORETUM	-71.1336	42.3084	0.017081	0.0004219	0.0001222	0.014762	0.0006681	1.59e-05	0.000158
BOT	ART & NATURE CENTER	-86.9315	45.3961	0.0012275	0.0001094	6.53e-05	0.0009768	0.0001015	2.9e-06	4.72e-05
BOT	ASBURY WOODS NATURE CENTER	-80.1741	42.0597	0.0034924	0.000218	5.53e-05	0.0028828	0.0002544	4.8e-06	7.29e-05
BOT	ATLANTA BOTANICAL GARDEN	-84.374	33.7835	0.0071092	0.0002242	2.87e-05	0.0057859	0.0003623	1.54e-05	5.73e-05
FSML	AU SABLE INSTITUTE OF ENVIRONMENTAL STUDIES	-84.955	44.823	0.0022914	0.0001323	6.28e-05	0.0019779	0.0001066	6e-07	5.32e-05
BOT	AUDUBON CENTER AT FRANCIS BEIDLER FOREST	-80.3559	33.2215	0.0024623	0.0001086	6.36e-05	0.0018259	0.0001671	1.82e-05	5.46e-05
BOT	AUDUBON CENTER OF THE NORTH WOODS	-92.7975	46.126	0.0021426	0.0001242	4.67e-05	0.0017341	0.0001347	6.1e-06	3.82e-05
BOT	AUDUBON HOUSE AND TROPICAL GARDENS	-81.8058	24.5579	0.0003465	7.13e-05	3.94e-05	9.23e-05	6.19e-05	1.24e-05	4.38e-05
BOT	AUDUBON NATURE CENTER AT NISQUALLY REACH	-122.73	47.1009	0.0053152	0.0002453	4.53e-05	0.0040792	0.0002445	1.03e-05	3.68e-05
BOT	AULLWOOD AUDUBON CENTER & FARM	-84.2774	39.8714	0.0077673	0.0003014	8.2e-05	0.0065138	0.0003944	7.8e-06	9.84e-05
BOT	AWBURY ARBORETUM	-75.169	40.0485	0.018787	0.0007891	0.0001046	0.0155061	0.0009012	3.17e-05	0.0002196
BOT	AZALEA PATH ARBORETUM AND BOTANICAL GARDENS	-87.4295	38.4435	0.00313	0.0001883	5.83e-05	0.0027521	0.0002062	5.4e-06	6.6e-05
BOT	BAKER ARBORETUM	-86.4101	36.9235	0.0024144	0.0001454	4.19e-05	0.0020488	0.0001637	1.01e-05	5.26e-05
BOT	BAKURIANI ALPINE BOTANICAL GARDEN	-123.669	38.9351	0.0010223	0.0001413	9.19e-05	0.0005896	0.0002627	1.43e-05	5.28e-05
BOT	BALSAM MOUNTAIN	-83.1998	35.3645	0.0039599	0.0002484	3.88e-05	0.0030537	0.0003231	1.44e-05	5.94e-05
BOT	BALTIMORE WOODS NATURE CENTER	-76.3441	42.9648	0.0063193	0.0002298	8.26e-05	0.0053258	0.0002619	1.15e-05	0.0001162
BOT	BARD COLLEGE ARBORETUM	-73.9066	42.023	0.0137642	0.0006924	0.0001323	0.0113817	0.0009066	2.33e-05	0.0002358
BOT	BARNSLEY RESORT	-84.988	34.3026	0.0054954	0.0002245	2.44e-05	0.0044805	0.0003734	1.43e-05	5.96e-05
BOT	BARTLETT ARBORETUM	-97.2808	37.3927	0.0026728	8.2e-05	1.32e-05	0.0022337	0.0001854	6.7e-06	6.38e-05
BOT	BARTLETT ARBORETUM & GARDENS	-73.5541	41.1326	0.0282634	0.0008136	0.0001255	0.023678	0.0010322	2.72e-05	0.0002545
BOT	BARTON ARBORETUM & NATURE PRESERVE OF MEDFORD LEAS	-74.8159	39.9056	0.0185919	0.0007673	0.0001027	0.0154636	0.0008732	3.17e-05	0.0002182
BOT	BATAVIA PEACE GARDEN	-78.2344	43.0056	0.0053781	0.0001731	5.15e-05	0.0046181	0.0002063	5.1e-06	6.96e-05
BOT	BATTERY PARK CITY PARKS CONSERVANCY	-74.0171	40.7073	0.0306486	0.0008253	0.0001182	0.025958	0.0009985	2.93e-05	0.0002518
BOT	BATTLE CREEK OUTDOOR EDUCATION CENTER	-85.2638	42.4971	0.0071952	0.0003953	9.54e-05	0.0058697	0.0003903	4.9e-06	0.0001192
BOT	BAYARD CUTTING ARBORETUM	-73.158	40.7234	0.0226136	0.000753	0.0001156	0.0188227	0.0009448	2.69e-05	0.0002396
BOT	BEARTOOTH NATURE CENTER	-109.241	45.1988	0.0004764	3.13e-05	9.3e-06	0.0003629	5.23e-05	1.18e-05	2.05e-05
BOT	BEAVER BROOK ASSOCIATION	-71.6074	42.7157	0.0173292	0.0004245	0.000129	0.0153936	0.0006957	1.59e-05	0.0001598
BOT	BEAVER CREEK RESERVE	-91.3105	44.7631	0.002834	0.0001524	5.5e-05	0.0025042	0.0001994	4.9e-06	6.29e-05
BOT	BEAVER LAKE NATURE CENTER	-76.3981	43.1788	0.0059356	0.0001967	7.76e-05	0.0050133	0.0002368	9.9e-06	0.0001016
BOT	BEDROCK GARDENS	-71.0425	43.0959	0.0129918	0.0003218	0.0001188	0.0114168	0.0005634	1.27e-05	0.0001257
BOT	BELLE ISLE BOTANICAL SOCIETY BIBS	-82.994	42.3521	0.0086286	0.0003355	8.07e-05	0.0071918	0.0003695	5.1e-06	9.97e-05
BOT	BELLEVUE BOTANICAL GARDEN	-122.205	47.62	0.006534	0.0002315	4.37e-05	0.0048224	0.0002424	1.06e-05	3.58e-05
BOT	BELLINGRATH GARDENS AND HOME	-88.1526	30.4637	0.0020833	3.08e-05	3.16e-05	0.0017251	9.32e-05	3.9e-06	4.19e-05
BOT	BELSER ARBORETUM	-81.0673	34.0029	0.0028537	0.0001826	5.91e-05	0.0023513	0.0002609	1.68e-05	5.77e-05
BOT	BEND OF THE RIVER BOTANIC GARDEN	-97.3413	31.0967	0.0023509	0.0001566	3.16e-05	0.0019238	0.0002028	5.1e-06	7.17e-05
BOT	BERKS CONSERVANCY	-75.9161	40.3355	0.0130793	0.0007414	0.0001038	0.0106917	0.0008502	3e-05	0.0002093
BOT	BERKSHIRE BOTANICAL GARDEN	-73.3133	42.3007	0.0136792	0.0006189	0.0001358	0.0117582	0.0008766	2.13e-05	0.00022
BOT	BERNHEIM ARBORETUM AND RESEARCH FOREST	-85.6706	37.9155	0.0032355	0.000173	5.25e-05	0.0027298	0.0002581	8.9e-06	6.33e-05
BOT	BERRY BOTANIC GARDEN	-122.661	45.442	0.0039163	0.0001927	4.08e-05	0.003121	0.0001758	1.04e-05	3.19e-05
BOT	BETTER HOMES & GARDENS TEST GARDEN	-93.6399	41.5834	0.0043413	0.0001341	3.01e-05	0.0040508	9.04e-05	4.9e-06	4.51e-05
BOT	BETTY FORD ALPINE GARDENS	-106.377	39.6352	0.0021688	0.0001277	2.99e-05	0.0015215	0.0002195	3.17e-05	4.36e-05
BOT	BICKELHAUPT ARBORETUM	-90.2188	41.8409	0.0054046	0.0002782	7.09e-05	0.0045713	0.0003294	5.5e-06	8.7e-05
BOT	BIOLOGY TEACHING MUSEUM AND NATURE CENTER	-85.4083	40.2013	0.0061742	0.0003072	8.66e-05	0.0053614	0.0003756	7.5e-06	0.000105
BOT	BIRMINGHAM BOTANICAL GARDENS	-86.7744	33.489	0.0041948	0.0001121	1.94e-05	0.0036342	0.0002638	9.7e-06	4.6e-05
BOT	BLACK POINT HISTORIC PRESERVE	-88.5081	42.5565	0.0106714	0.0004043	8.66e-05	0.0089049	0.0004531	5.7e-06	0.0001128
BOT	BLAIR CITY PARKS AND ARBORETUM	-96.136	41.5425	0.0040136	0.0001274	1.06e-05	0.0034815	0.0001274	6.2e-06	4.92e-05
BOT	BLANDFORD NATURE CENTER	-85.7387	42.9933	0.0055855	0.0003892	9.28e-05	0.0045536	0.0003689	3.9e-06	0.0001148
BOT	BLITHEWOLD MANSION GARDENS & ARBORETUM	-71.2661	41.6575	0.0141885	0.0004739	0.0001164	0.0118563	0.0007015	1.81e-05	0.000174
BOT	BLOCK BOTANICAL GARDENS	-80.3225	25.7019	0.0048028	0.0001587	5.53e-05	0.0036088	0.0002159	1.39e-05	6.63e-05
BOT	BLOEDEL RESERVE	-122.553	47.7081	0.0065023	0.0002264	4.35e-05	0.0047385	0.0002392	1.04e-05	3.51e-05
BOT	BOB JONES NATURE CENTER	-97.1563	32.9981	0.0062937	0.0001366	1.88e-05	0.0053234	0.0001898	4e-06	5.41e-05
BOT	BOERNER BOTANICAL GARDENS	-88.0413	42.932	0.0079955	0.0004007	8.89e-05	0.0064995	0.0004306	5.2e-06	0.0001146
BOT	BOILING SPRINGS ECOSEUM & DESERT PRESERVE	-113.489	37.0991	0.0007207	2.53e-05	2.76e-05	0.000473	3.44e-05	5.02e-05	2.13e-05
BOT	BOK TOWER GARDENS	-81.5728	27.9361	0.0043566	0.0001849	7.7e-05	0.0033019	0.0002801	1.7e-05	0.0001126
BOT	BOOKWORM GARDENS	-87.7084	43.7777	0.0039232	0.0003195	8.53e-05	0.0029959	0.0003229	4e-06	0.0001002
BOT	BOONE COUNTY ARBORETUM	-84.7197	38.9748	0.0065656	0.0002365	6.82e-05	0.0053025	0.0003767	7.9e-06	7.84e-05
BOT	BOTANIC GARDEN AT HISTORIC BARNS PARK	-85.6239	44.7622	0.0021166	0.000153	6.96e-05	0.0017879	0.0001245	1e-06	6.23e-05
BOT	BOTANIC GARDEN OF SMITH COLLEGE	-72.5737	42.3014	0.0172059	0.0005879	0.0001364	0.0150892	0.0008764	2.03e-05	0.0002078
BOT	BOTANIC GARDENS AT KONA KAI RESORT	-80.46	25.0773	0.0023202	0.0001258	4.77e-05	0.0016419	0.0001582	1.32e-05	5.4e-05
BOT	BOTANICA THE WICHITA GARDENS	-97.3641	37.6945	0.0029634	8.01e-05	1.24e-05	0.0024738	0.0001752	7e-06	6.56e-05
BOT	BOTANICAL GARDEN AT UNIVERSITY OF CALIFORNIA BERKELEY	-122.266	37.8743	0.0104666	0.000214	0.0001183	0.0077351	0.0005436	1.87e-05	7.94e-05
BOT	BOTANICAL GARDEN OF THE OZARKS	-94.1106	36.0924	0.0024463	8.78e-05	2.34e-05	0.0020627	0.0001404	7.3e-06	4.23e-05
BOT	BOTANICAL GARDEN SOCIETY OF NORTHWEST MICHIGAN	-85.6594	44.7702	0.0020867	0.0001522	6.97e-05	0.0017586	0.0001241	1.1e-06	6.22e-05
BOT	BOTANICAL GARDENS AT HERITAGE PARK	-97.0781	32.9318	0.0064505	0.0001391	1.91e-05	0.0054554	0.0001921	4.2e-06	5.52e-05
BOT	BOTANICAL GARDENS AT SANIBEL MOORINGS RESORT	-82.2236	26.5974	0.0019698	0.0001428	6.7e-05	0.0013391	0.0002116	1.42e-05	9.31e-05
BOT	BOTANICAL GARDENS OF ASHEVILLE	-82.5564	35.6165	0.0040842	0.0002373	4.28e-05	0.0031541	0.0003128	1.33e-05	5.59e-05
BOT	BOTANICAL GARDENS OF KOHLER	-87.78	43.7358	0.0041712	0.0003237	8.54e-05	0.0032051	0.0003304	4.1e-06	0.0001008
BOT	BOTANICAL GARDENS OF VOLUSIA	-81.0078	29.1408	0.002946	0.0001421	7.08e-05	0.0021239	0.0001988	1.94e-05	9.89e-05
BOT	BOTANICAL SOCIETY OF SOUTH BEND	-86.2499	41.672	0.0074599	0.0004124	9.82e-05	0.0063217	0.0004084	5.8e-06	0.0001215
BOT	BOXERWOOD NATURE CENTER & WOODLAND GARDEN	-79.4641	37.7781	0.0030426	0.0002331	6.49e-05	0.0023234	0.0003114	1.78e-05	3.76e-05
BOT	BOYCE THOMPSON SOUTHWESTERN ARBORETUM	-111.103	33.2886	0.0025513	6.45e-05	3.03e-05	0.001868	0.0001985	4.34e-05	4.62e-05
BOT	BRANDON PLANTATION	-77.2221	38.9314	0.010317	0.0004988	8.34e-05	0.0079765	0.0005953	2.75e-05	0.0001129
BOT	BRANDYWINE CONSERVANCY & MUSEUM OF ART	-75.5924	39.858	0.0147007	0.0007438	0.0001001	0.0119793	0.0008503	3.17e-05	0.0002028
BOT	BRENTON ARBORETUM	-93.9445	41.6959	0.004447	0.0001373	2.67e-05	0.0041675	8.91e-05	5.2e-06	4.49e-05
BOT	BREVARD BOTANICAL GARDEN	-80.7816	28.36	0.003042	0.0001742	7.19e-05	0.0021716	0.0002442	1.78e-05	0.0001018
BOT	BRIAR BUSH NATURE CENTER	-75.1269	40.1226	0.0200186	0.0007992	0.000106	0.0165804	0.0009138	3.16e-05	0.0002234
BOT	BROOKGREEN GARDENS	-79.131	33.4538	0.0018774	9.96e-05	5.96e-05	0.0013216	0.0001466	1.42e-05	4.48e-05
BOT	BROOKLYN BOTANIC GARDEN	-73.9614	40.6657	0.0302417	0.0008191	0.0001173	0.0256244	0.0009904	2.93e-05	0.0002504
BOT	BROOKLYN BRIDGE PARK	-73.9992	40.6941	0.0305152	0.0008231	0.0001178	0.0258514	0.0009952	2.93e-05	0.0002512
BOT	BROOKSIDE GARDENS	-77.043	39.0596	0.0108753	0.0005246	8.53e-05	0.0084352	0.0006234	2.82e-05	0.0001234
BOT	BROOKSIDE NATURE CENTER	-77.0429	39.0595	0.0108753	0.0005246	8.53e-05	0.0084352	0.0006234	2.82e-05	0.0001234
BOT	BROWN FAMILY ENVIRONMENTAL CENTER	-82.411	40.3755	0.0066462	0.0003161	8.1e-05	0.0055195	0.000374	7.5e-06	9.54e-05
BOT	BROWNSVILLE BOTANICAL GARDENS & ARBORETUM	-98.2196	26.2166	0.0010161	4.93e-05	2.23e-05	0.0007786	2.39e-05	3.4e-06	2.24e-05
BOT	BRUKNER NATURE CENTER	-84.3156	40.0087	0.0075285	0.0003114	8.38e-05	0.0063637	0.0003949	7.8e-06	0.0001017
BOT	BRYN MAWR CAMPUS ARBORETUM	-75.3221	40.0217	0.0173267	0.0007795	0.0001036	0.0142219	0.0008906	3.17e-05	0.0002155
BOT	BULLS RUN ARBORETUM	-84.3623	39.514	0.00772	0.0002746	7.69e-05	0.0063824	0.0003916	7.8e-06	8.99e-05
BOT	CACHUMA LAKE NATURE FOUNDATION	-119.816	34.507	0.0025932	0.0001904	9.2e-05	0.0016104	0.0003465	1.91e-05	7.58e-05
BOT	CALEB SMITH PRESERVE	-73.1747	40.8701	0.024295	0.0007718	0.0001192	0.0202158	0.0009782	2.68e-05	0.0002442
BOT	CALLAWAY GARDENS	-84.8251	32.8635	0.0035348	0.0001642	2.95e-05	0.0029125	0.0002879	1.36e-05	4.7e-05
BOT	CAMDEN CHILDREN'S GARDEN	-75.1303	39.9434	0.0177119	0.0007754	0.000103	0.014598	0.0008838	3.18e-05	0.0002158
BOT	CANTIGNY GARDENS AND PARK	-88.1391	41.8516	0.0137434	0.0004211	9.02e-05	0.0120973	0.0004561	5.7e-06	0.0001122
BOT	CANYONLANDS FIELD INSTITUTE	-109.532	38.5533	0.0006542	2.91e-05	2.82e-05	0.0003708	6.68e-05	5.83e-05	1.56e-05
BOT	CAPE COD HORTICULTURAL SOCIETY	-70.3814	41.6277	0.0078567	0.0003074	9.96e-05	0.0062976	0.0004634	1.38e-05	0.00013
BOT	CAPE FEAR BOTANICAL GARDEN	-78.8619	35.055	0.0037102	0.0001861	5.87e-05	0.0031124	0.0002634	1.44e-05	4.79e-05
BOT	CARBON COUNTY ENVIRONMENTAL EDUC. CNTR	-75.8612	40.8192	0.0105152	0.0007295	0.0001077	0.0085698	0.000826	2.8e-05	0.0002183
BOT	CAREFREE DESERT GARDENS	-111.923	33.8241	0.0033482	6.61e-05	3.18e-05	0.0024701	0.000201	4.81e-05	4.6e-05
BOT	CARLEEN BRIGHT ARBORETUM	-97.2287	31.5116	0.0020922	0.0001603	2.81e-05	0.0017273	0.0002062	5.1e-06	6.93e-05
BOT	CARLETON COLLEGE COWLING ARBORETUM	-93.1557	44.4612	0.0057196	0.0001638	3.84e-05	0.0048742	0.0001738	4.8e-06	5.56e-05
BOT	CARNEGIE SCIENCE ARBORETUM	-70.1953	44.0982	0.0064154	0.000162	8.73e-05	0.005587	0.0003046	8.1e-06	6.63e-05
BOT	CARRIE MURRAY NATURE CENTER	-76.6969	39.3075	0.0115554	0.0005808	8.92e-05	0.0089701	0.0006841	2.95e-05	0.0001457
BOT	CARR'S HILL GARDENS	-78.5049	38.0359	0.0034151	0.000326	7.2e-05	0.0025243	0.000399	2.16e-05	5.72e-05
BOT	CASA DEL HERRERO	-119.638	34.4347	0.0034567	0.0002062	9.34e-05	0.0023229	0.000376	1.94e-05	7.77e-05
BOT	CASCADES RAPTOR CENTER	-123.078	43.9869	0.0015315	0.0001223	3.13e-05	0.0010814	0.0001237	1.27e-05	2.28e-05
BOT	CAYUGA NATURE CENTER	-76.5619	42.5239	0.006101	0.0002881	8.58e-05	0.0051144	0.0003138	1.37e-05	0.0001359
BOT	CEDAR POINT BOTANIC GARDEN	-77.1203	39.0746	0.0107752	0.0005196	8.51e-05	0.0083733	0.0006185	2.79e-05	0.0001212
BOT	CEDAR RUN WILDLIFE REFUGE	-74.8536	39.8202	0.0168711	0.0007524	0.000101	0.0139733	0.0008539	3.17e-05	0.0002136
BOT	CEDAR VALLEY ARBORETUM & BOTANIC GARDENS	-92.319	42.4286	0.0048126	0.0001628	4.39e-05	0.0044116	0.0001445	4.9e-06	5.62e-05
BOT	CELEBRITY GARDENS FOUNDATION	-83.4065	36.0289	0.0038689	0.0002055	3.97e-05	0.0031294	0.0002539	1.31e-05	5.82e-05
BOT	CENTER FOR ALASKAN COASTAL STUDIES	-151.524	59.6459	0.0003319	1.86e-05	1.66e-05	0.0001943	1.57e-05	1.53e-05	7.4e-06
BOT	CENTRAL GARDENS OF NORTH IOWA	-93.3846	43.1366	0.0039394	0.0001602	3.16e-05	0.0037339	0.0001257	5.3e-06	5.25e-05
BOT	CHADWICK ARBORETUM	-83.0322	40.0034	0.0065484	0.0003028	8.21e-05	0.0054249	0.0003849	7.7e-06	9.57e-05
BOT	CHAMPAIGN COUNTY FOREST PRESERVE DISTRICT	-87.9945	40.0762	0.0041938	0.0002576	8.03e-05	0.0035542	0.0003057	5e-06	8.98e-05
BOT	CHARLES R KEITH ARBORETUM	-79.1455	35.9607	0.0045439	0.0002276	5.92e-05	0.0036403	0.0003169	1.64e-05	4.5e-05
BOT	CHARLEY CREEK GARDENS	-85.8238	40.8065	0.0055714	0.0003476	9.38e-05	0.0049645	0.0003854	6.9e-06	0.0001139
BOT	CHARLOTTE'S QUEST NATURE CENTER	-76.8656	39.6822	0.0105269	0.0005851	9.11e-05	0.0083377	0.0006903	2.85e-05	0.0001516
BOT	CHATHAM UNIVERSITY ARBORETUM	-79.9324	40.4535	0.0074933	0.0002307	6.73e-05	0.0068309	0.0002901	1.1e-05	6.92e-05
BOT	CHATTAHOOCHEE NATURE CENTER	-84.3803	34.0024	0.0070218	0.0002343	2.83e-05	0.0057142	0.0003713	1.54e-05	5.91e-05
BOT	CHEEKWOOD BOTANICAL GARDEN & MUSEUM OF ART	-86.8694	36.0858	0.0029461	0.000121	3.28e-05	0.0025354	0.0001691	1.03e-05	4.55e-05
BOT	CHESAPEAKE ARBORETUM	-76.2306	36.6884	0.0033172	0.0001401	5.98e-05	0.0025781	0.0002177	2.24e-05	5.81e-05
BOT	CHESTER M. ALTER ARBORETUM	-104.963	39.6805	0.0049873	0.0001388	2.67e-05	0.0037347	0.0002473	2.36e-05	4.44e-05
BOT	CHEYENNE BOTANIC GARDENS	-104.826	41.1541	0.0011643	9.28e-05	2.26e-05	0.000766	0.0001594	2.02e-05	3.11e-05
BOT	CHICAGO BOTANIC GARDEN	-87.772	42.1419	0.01334	0.0004356	9.25e-05	0.0115679	0.0004549	5.6e-06	0.0001177
BOT	CHICO UNIVERSITY ARBORETUM	-121.85	39.7359	0.0017372	0.0001623	9.55e-05	0.0012931	0.0002831	1.96e-05	4.87e-05
BOT	CHIHUAHUAN DESERT NATURE CENTER	-104.061	30.6067	0.0002906	1.24e-05	8.2e-06	0.000173	3.18e-05	1.03e-05	7.7e-06
BOT	CHINA GARDEN AT US NATIONAL ARBORETUM	-77.4973	39.0457	0.0096136	0.0004815	8.27e-05	0.007467	0.0005777	2.62e-05	0.0001062
BOT	CHINCOTEAGUE BAY FIELD STATION (FORMERLY MARINE SCIENCE CONSORTIUM)	-75.4896	37.9333	0.0019299	0.0002974	7.04e-05	0.0013361	0.0003558	2.78e-05	0.0001013
BOT	CHIP HOLT NATURE CENTER	-77.7029	42.8359	0.0061304	0.0001902	6.11e-05	0.0052403	0.0002293	7.5e-06	8.5e-05
BOT	CHIPPEWA NATURE CENTER	-84.2911	43.6002	0.0048813	0.000266	7.77e-05	0.004064	0.0002708	2.4e-06	8.45e-05
BOT	CHULA VISTA NATURE CENTER	-117.111	32.6387	0.0042659	0.0001974	8.51e-05	0.0030131	0.0003348	1.33e-05	6.07e-05
BOT	CHURCHVILLE NATURE CENTER	-74.9929	40.186	0.0218667	0.0008084	0.0001074	0.0182206	0.0009263	3.15e-05	0.0002279
BOT	CIBOLO NATURE CENTER	-98.6953	29.7846	0.0034025	0.0001072	3.66e-05	0.0027749	0.0001171	3.5e-06	5.33e-05
BOT	CINCINNATI NATURE CENTER	-84.2453	39.1309	0.006931	0.0002466	7.17e-05	0.0056658	0.0003848	7.9e-06	8.16e-05
BOT	CLAREMONT MANOR	-76.9659	37.2242	0.0042962	0.0002637	6.97e-05	0.0035692	0.0003433	2.48e-05	6.8e-05
BOT	CLARENCE SCHOCK MEMORIAL PARK AT GOVERNOR DICK	-76.4689	40.2539	0.009683	0.0006543	9.81e-05	0.0079232	0.0007555	2.86e-05	0.0001857
BOT	CLARK GARDENS BOTANICAL PARK	-98.1126	32.8079	0.0030318	0.0001221	1.85e-05	0.0025091	0.0001537	3.3e-06	4.71e-05
BOT	CLARY GARDENS	-81.8815	40.2751	0.0064753	0.0002874	7.71e-05	0.0054648	0.0003427	8.3e-06	8.61e-05
BOT	CLEAR CREEK HISTORY PARK	-105.207	39.7459	0.0049623	0.0001415	2.74e-05	0.003688	0.0002497	2.46e-05	4.49e-05
BOT	CLEAR CREEK NATURAL HERITAGE CENTER	-97.1293	33.2191	0.0058392	0.0001296	1.77e-05	0.0049469	0.0001871	3.8e-06	5.28e-05
BOT	CLEAR LAKE EDUCATION CENTER	-87.0843	45.7426	0.0009938	8.65e-05	6.06e-05	0.000815	7.91e-05	3.4e-06	3.8e-05
BOT	CLEVELAND BOTANICAL GARDEN	-81.6123	41.5096	0.0078203	0.0003068	7.14e-05	0.0068383	0.0003482	5.9e-06	9.11e-05
BOT	CLEVELAND METROPARKS: ROCKY RIVER NATURE CENTER	-82.0113	41.3909	0.0080164	0.0003316	7.63e-05	0.0069501	0.0003669	6.2e-06	9.72e-05
BOT	CLOVIS BOTANICAL GARDEN COMMITTEE	-119.701	36.819	0.0026783	0.0001022	0.0001044	0.0022073	0.000273	2.79e-05	6.41e-05
BOT	COASTAL BEND BAYS & ESTUARIES PROGRAM	-97.3924	27.8039	0.0013012	7.32e-05	3.82e-05	0.0008747	5.91e-05	4e-06	5.2e-05
BOT	COASTAL GEORGIA BOTANICAL GARDENS	-81.2692	31.9961	0.0018562	7.32e-05	6.52e-05	0.0013731	0.0001172	2.39e-05	6.13e-05
BOT	COASTAL MAINE BOTANICAL GARDENS	-69.6236	43.8982	0.0053291	0.0001542	8.24e-05	0.0045088	0.0002764	8.2e-06	6.36e-05
BOT	COE HALL AT PLANTING FIELDS	-73.5602	40.8658	0.0286946	0.000808	0.0001206	0.0241514	0.0010073	2.79e-05	0.0002515
BOT	COFRIN MEMORIAL ARBORETUM	-87.9281	44.5343	0.003096	0.0002074	7.76e-05	0.0023605	0.0002147	3.9e-06	7.69e-05
BOT	COHN ARBORETUM	-91.1204	30.558	0.0039781	6.87e-05	2.64e-05	0.0034096	0.0001799	4.4e-06	4.64e-05
BOT	COLLEGE OF THE DESERT ARBORETUM	-116.546	33.7995	0.0048986	0.0002167	9.32e-05	0.0036262	0.0003924	2.22e-05	6.83e-05
BOT	COLORADO SHAKESPEARE GARDENS	-105.225	40.0292	0.0046337	0.0001394	2.72e-05	0.0034344	0.0002401	2.31e-05	4.35e-05
BOT	COLORADO SPRINGS UTILITIES	-104.864	38.8725	0.0033216	0.0001176	2.44e-05	0.0024297	0.0002275	2.76e-05	4.38e-05
BOT	COLUMBUS BOTANICAL GARDENS	-84.9305	32.5397	0.0023668	0.0001427	3.11e-05	0.0019881	0.0002489	1.28e-05	4.41e-05
BOT	COMMUNITY CONSERVATION BOTANICAL GARDEN OF SOUTHERN ILLINOIS	-89.2217	37.7298	0.0031716	0.0001342	4.93e-05	0.0027041	0.0001192	2.3e-06	5.53e-05
BOT	COMPTON GARDENS	-94.2084	36.3758	0.002647	9.13e-05	2.35e-05	0.0021842	0.0001501	7.4e-06	4.72e-05
BOT	CONCORDIA CENTER FOR ENVIRONMENTAL STEWARDSHIP	-87.904	43.2202	0.0058414	0.0003803	8.83e-05	0.004628	0.0004011	4.9e-06	0.0001114
BOT	CONEJO VALLEY BOTANIC GARDEN	-118.891	34.1915	0.0098625	0.0002625	9.9e-05	0.0079133	0.0004871	2.11e-05	8.37e-05
BOT	CONGDON GARDENS	-88.6303	42.6185	0.0099347	0.0003959	8.55e-05	0.0082221	0.0004481	5.7e-06	0.0001114
BOT	CONNECTICUT COLLEGE ARBORETUM	-72.1055	41.3729	0.0139646	0.0006276	0.0001217	0.0114225	0.0008729	2.2e-05	0.0002131
BOT	CONNIE HANSEN GARDEN CONSERVANCY	-124.007	44.9891	0.0022116	0.0001335	3.44e-05	0.0015782	0.0001188	8.5e-06	2.67e-05
BOT	CONSERVANCY FOR CUYAHOGA VALLEY NATIONAL PARK	-81.5822	41.2161	0.0086103	0.0003083	7.27e-05	0.0076001	0.0003477	6.5e-06	9.05e-05
BOT	CONSERVANCY NAPLES NATURE CENTER	-81.7843	26.142	0.0015834	0.0001569	6.45e-05	0.0010404	0.0002185	1.48e-05	8.78e-05
BOT	CONSERVATION GARDEN PARK	-111.918	40.5967	0.0026973	5.4e-05	1.39e-05	0.002005	0.0001425	2.69e-05	1.98e-05
BOT	CONSERVATORY OF FLOWERS	-122.469	37.7702	0.0097891	0.0002051	0.0001159	0.0072084	0.0005224	1.77e-05	7.85e-05
BOT	COPE ENVIRONMENTAL CENTER	-84.9732	39.8022	0.0073192	0.0002864	8.06e-05	0.0061447	0.0003808	7.7e-06	9.65e-05
BOT	CORA HARTSHORN ARBORETUM AND BIRD SANCTUARY	-74.3302	40.723	0.0303789	0.0008365	0.0001181	0.0256973	0.0009986	2.98e-05	0.0002514
BOT	CORE ARBORETUM	-79.9566	39.6401	0.0050304	0.0002296	7.03e-05	0.0044827	0.0003039	1.42e-05	5.76e-05
BOT	CORVALLIS ENVIRONMENTAL CENTER	-123.261	44.5612	0.0027227	0.0001398	3.41e-05	0.001969	0.0001334	1.09e-05	2.54e-05
BOT	COTTAGE LAKE GARDENS	-122.083	47.754	0.0063382	0.0002241	4.29e-05	0.0046398	0.0002367	1.05e-05	3.52e-05
BOT	COVE CREEK GARDENS	-79.7547	36.1406	0.0044876	0.0002351	5.68e-05	0.0035615	0.0003328	1.47e-05	4.14e-05
BOT	CRANE HOLLOW PRESERVE	-82.5875	39.4959	0.0052348	0.000245	7.6e-05	0.0044016	0.0003439	8.5e-06	8.07e-05
BOT	CROSBY ARBORETUM	-88.7844	33.4565	0.0018133	4.84e-05	1.84e-05	0.0016621	0.0001496	5.9e-06	3.89e-05
BOT	CROTON ARBORETUM & SANCTUARY	-73.8873	41.2188	0.0282057	0.0008225	0.0001266	0.0236834	0.0010323	2.75e-05	0.000257
BOT	CROTON POINT NATURE CENTER	-73.8826	41.1928	0.0285401	0.000824	0.0001262	0.023979	0.0010328	2.76e-05	0.000257
BOT	CUMMING NATURE CENTER	-77.4499	42.7001	0.0062337	0.000203	6.72e-05	0.0053128	0.0002442	9.1e-06	9.73e-05
BOT	CUNEO MANSION AND GARDENS	-87.6233	41.8976	0.0136204	0.0004326	9.35e-05	0.0119648	0.0004483	5.6e-06	0.0001161
BOT	DALLAS ARBORETUM & BOTANICAL	-96.7141	32.824	0.0063875	0.0001415	1.96e-05	0.0053996	0.000196	4.7e-06	5.78e-05
BOT	DALLAS ARBORETUM & BOTANICAL SOCIETY	-96.8048	32.7938	0.0064733	0.0001427	1.98e-05	0.0054725	0.0001965	4.7e-06	5.77e-05
BOT	DANIEL BOONE NATIVE GARDENS	-81.6718	36.2146	0.0034761	0.0002116	4.64e-05	0.0028758	0.0003108	1.09e-05	4.5e-05
BOT	DANIEL STOWE BOTANICAL GARDEN	-81.0549	35.1703	0.0044104	0.0002408	5.31e-05	0.003671	0.0003364	1.29e-05	5.23e-05
BOT	DARVAN ACRES NATURE CENTER	-93.0596	44.813	0.0063855	0.0001608	4.11e-05	0.0054436	0.0001779	4.8e-06	5.4e-05
BOT	DAVIDSON COLLEGE ARBORETUM	-80.8414	35.5054	0.0045606	0.0002429	5.26e-05	0.0038104	0.0003451	1.21e-05	4.78e-05
BOT	DAVIS ARBORETUM	-121.758	38.5554	0.0074185	0.0002236	0.0001183	0.0054877	0.0005243	2.06e-05	7.28e-05
BOT	DAWES ARBORETUM	-82.4081	39.9783	0.0058037	0.0002842	7.93e-05	0.0047983	0.0003586	8e-06	8.87e-05
NPS	DEATH VALLEY NATIONAL PARK	-117.133	36.4839	0.0003034	3.97e-05	6.73e-05	0.0001978	8.09e-05	3.19e-05	3.66e-05
BOT	DEGRAAF NATURE CENTER	-86.1373	42.7755	0.0051553	0.0004144	9.52e-05	0.0041193	0.0003971	4.4e-06	0.0001196
BOT	DELAWARE BOTANIC GARDENS AT PEPPER CREEK	-75.1878	38.7544	0.0042635	0.0004906	8.14e-05	0.0032459	0.0005453	3.04e-05	0.0001512
BOT	DELBERT HUNTER ARBORETUM AND BOTANIC GARDEN	-123.326	44.9242	0.0034008	0.0001525	3.64e-05	0.0025376	0.0001392	1.01e-05	2.79e-05
BOT	DENISON PEQUOTSEPOS NATURE CENTER	-71.9749	41.3611	0.0132035	0.0006026	0.0001199	0.0108051	0.0008431	2.15e-05	0.0002072
BOT	DENNIS K. WALKER GREENHOUSE	-124.08	40.8724	0.0007516	6.83e-05	4.97e-05	0.0004376	6.51e-05	1.53e-05	2.05e-05
BOT	DENVER BOTANIC GARDEN	-104.96	39.7308	0.00498	0.0001389	2.66e-05	0.0037314	0.0002462	2.33e-05	4.42e-05
BOT	DES MOINES BOTANICAL CENTER	-93.6302	41.586	0.0043428	0.000134	3.02e-05	0.0040513	9.05e-05	4.8e-06	4.51e-05
BOT	DESCANSO GARDENS	-118.211	34.2036	0.0136556	0.0002816	0.0001023	0.0113214	0.0005317	2.33e-05	8.53e-05
BOT	DESERT BOTANICAL GARDEN	-111.942	33.4639	0.0034393	6.74e-05	3.15e-05	0.0025686	0.000208	4.35e-05	4.73e-05
BOT	DEVRIES NATURE CONSERVANCY	-84.1829	43.029	0.0081102	0.0003195	8.48e-05	0.0066271	0.0003367	3.8e-06	9.85e-05
BOT	DIBBLE HILL NATIVE MEDICINAL PLANT SANCTUARY AND HEALING ARTS CENTER	-80.1419	41.7296	0.0047212	0.0002287	5.82e-05	0.0040175	0.0002713	5.8e-06	7.48e-05
BOT	DILLON NATURE CENTER	-97.879	38.0866	0.0028516	6.98e-05	1.05e-05	0.0023795	0.0001361	6.8e-06	6.01e-05
BOT	DINOSAUR HILL NATURE PRESERVE	-83.1405	42.6917	0.0086173	0.0003129	7.89e-05	0.0072385	0.0003478	4.4e-06	9.38e-05
BOT	DOANE COLLEGE OSTERHOUT ARBORETUM	-96.9518	40.6243	0.0032412	0.0001157	8.7e-06	0.0027066	0.0001497	6.6e-06	5.71e-05
BOT	DODGE NATURE CENTER	-93.0995	44.8909	0.0064569	0.0001599	4.11e-05	0.00551	0.0001768	4.8e-06	5.34e-05
BOT	DOGWOOD CANYON AUDUBON CENTER	-96.9206	32.5898	0.00624	0.0001478	2.08e-05	0.0052613	0.000199	4.7e-06	5.91e-05
BOT	DON OPEL ARBORETUM	-89.6675	42.2825	0.0061626	0.0003324	7.62e-05	0.0050692	0.0003964	5.9e-06	9.74e-05
BOT	DONALD E. DAVIS ARBORETUM	-85.4904	32.6056	0.0022278	0.0001355	2.66e-05	0.0018889	0.0002503	1.1e-05	4.46e-05
BOT	DOTHAN AREA BOTANICAL GARDENS	-85.346	31.2882	0.0017956	5.51e-05	3.48e-05	0.0016195	0.0001052	9e-06	3.7e-05
BOT	DOUGLAS-HART NATURE CENTER	-88.3167	39.4918	0.0036388	0.0002097	7.16e-05	0.0031	0.0002364	4.3e-06	8.11e-05
BOT	DOW GARDENS	-84.2541	43.6206	0.0048109	0.0002628	7.71e-05	0.0040104	0.0002685	2.4e-06	8.35e-05
BOT	DRAIME LEGACY GARDENS	-80.7395	41.2328	0.0084419	0.0002611	6.52e-05	0.0074919	0.0003086	7e-06	7.89e-05
BOT	DRIFTWOOD NATURE CENTER	-124.226	43.3639	0.0008301	8.25e-05	2.68e-05	0.0006322	8.02e-05	1.15e-05	2.32e-05
BOT	DUBUQUE ARBORETUM AND BOTANICAL GARDENS	-90.7205	42.5289	0.0047495	0.0002447	6.34e-05	0.0041426	0.0002838	5.5e-06	8.22e-05
BOT	DUMBARTON OAKS	-77.0635	38.9147	0.0105351	0.0005096	8.41e-05	0.0081346	0.0006064	2.81e-05	0.000118
BOT	DUNAWAY GARDENS	-84.8211	33.4803	0.005988	0.0001989	2.58e-05	0.0049029	0.0003478	1.41e-05	5.32e-05
BOT	DUNGENESS RIVER AUDUBON CENTER	-123.11	48.0833	0.004565	0.0001926	4.09e-05	0.0031431	0.0002119	9.7e-06	3.13e-05
BOT	DUNSMUIR BOTANICAL GARDENS	-122.275	41.212	0.0008274	7.22e-05	5.61e-05	0.0006115	9.05e-05	1.82e-05	2.07e-05
BOT	DURAND EASTMAN PARK ARBORETUM	-77.611	43.1317	0.0055324	0.0001753	5.75e-05	0.0046884	0.0002121	6.3e-06	7.63e-05
BOT	DYCK ARBORETUM OF THE PLAINS	-97.4294	38.1302	0.0030092	7.83e-05	1.14e-05	0.0024886	0.0001614	7.4e-06	6.71e-05
BOT	EAGLE BLUFF ENVIRONMENTAL LEARNING CENTER	-92.0065	43.7599	0.0032875	0.0001745	4.73e-05	0.0029313	0.0001937	4.8e-06	6.53e-05
BOT	EAGLE RIVER NATURE CENTER	-149.273	61.2364	0.0006283	2.65e-05	1.5e-05	0.000409	2.28e-05	1.17e-05	9.5e-06
BOT	EARL BURN'S MILLER JAPANESE GARDEN	-118.122	33.7823	0.0141234	0.0002868	0.0001	0.0116089	0.0005308	2.02e-05	8.4e-05
BOT	EARTHPLACE: THE NATURE DISCOVERY CENTER	-73.382	41.1462	0.02697	0.0008024	0.0001255	0.0225023	0.0010268	2.67e-05	0.0002522
BOT	EAST TENNESSEE STATE UNIVERSITY ARBORETUM	-82.3631	36.3045	0.0033087	0.0001924	4.37e-05	0.0027329	0.0002776	1.15e-05	5.02e-05
BOT	EAST TEXAS ARBORETUM AND BOTANICAL	-95.8813	32.2136	0.0027524	0.0001399	2.12e-05	0.0022871	0.0001881	6.4e-06	6.45e-05
BOT	EASTHAM 1651 ARBORETUM	-69.991	41.8394	0.0057408	0.0002574	9.49e-05	0.0045406	0.0003931	1.17e-05	0.000112
BOT	ECHOES OF NATURE	-76.7789	38.9868	0.0108291	0.0005373	8.58e-05	0.0083319	0.0006354	2.92e-05	0.0001304
BOT	EDEN PLACE NATURE CENTER	-87.6357	41.8139	0.013634	0.0004294	9.34e-05	0.0120259	0.0004468	5.6e-06	0.0001151
BOT	EDINBURG SCENIC WETLANDS & WORLD BIRDING CENTER	-98.1599	26.3013	0.0010424	5.08e-05	2.33e-05	0.0007966	2.44e-05	3.5e-06	2.38e-05
BOT	EDITH J. CARRIER ARBORETUM & BOTANICAL GARDENS	-78.8595	38.4254	0.0028886	0.0003079	7.21e-05	0.0021102	0.0003842	2e-05	5.41e-05
BOT	EDITH L MOORE NATURE SANCTUARY	-95.5706	29.7712	0.0048778	9.58e-05	3.29e-05	0.0041775	0.0001905	5.9e-06	6.41e-05
BOT	EDWARDSVILLE WATERSHED NATURE	-89.9742	38.8169	0.0055774	0.00014	5.81e-05	0.004966	0.0001505	1.7e-06	6.66e-05
BOT	EHRMAN MANSION AND NATURE CENTER	-120.135	39.0502	0.0024564	0.0001477	9.66e-05	0.0017501	0.0002957	2.04e-05	4.76e-05
BOT	EIBS POND NATURE CENTER	-74.1004	40.5878	0.0301562	0.0008214	0.000116	0.0255756	0.0009819	2.98e-05	0.0002486
BOT	EL PASO COUNTY NATURE CENTERS	-104.882	38.8269	0.0031843	0.0001159	2.42e-05	0.0023233	0.0002255	2.8e-05	4.37e-05
BOT	ELEANOR BUCK WOLF NATURE CENTER	-72.6665	41.6944	0.0182397	0.000699	0.0001317	0.0151751	0.0009683	2.3e-05	0.0002314
BOT	ELISABETH C. MILLER BOTANICAL GARDEN	-122.37	47.7463	0.0065454	0.0002257	4.33e-05	0.0047717	0.0002389	1.04e-05	3.51e-05
BOT	ELON UNIVERSITY BOTANICAL GARDENS	-79.4917	36.1737	0.0044574	0.0002336	5.81e-05	0.0035314	0.0003269	1.57e-05	4.21e-05
BOT	ENDLESS MOUNTAINS NATURE CENTER	-75.8787	41.517	0.0052443	0.0006168	0.000108	0.0044041	0.0006845	2.35e-05	0.0002091
BOT	ENVIRONMENTAL LEARNING CENTER	-80.411	27.7557	0.0022116	0.0001857	6.93e-05	0.0014711	0.0002607	1.63e-05	9.35e-05
BOT	ENVIRONMENTAL LEARNING CENTERS OF CT	-72.9641	41.6492	0.0197655	0.0007344	0.0001322	0.01637	0.0009952	2.39e-05	0.0002398
BOT	ENVIRONMENTAL NATURE CENTER	-117.914	33.6276	0.0136432	0.0002835	9.92e-05	0.0110641	0.0005217	1.93e-05	8.21e-05
BOT	ESSEX COUNTY PRESBY MEMORIAL IRIS GARDENS	-74.2054	40.8503	0.0305464	0.0008359	0.0001204	0.0258112	0.0010119	2.92e-05	0.0002544
BOT	EVERGREEN ARBORETUM AND GARDENS	-122.211	47.9758	0.0060264	0.0002128	4.2e-05	0.0043264	0.0002287	1.03e-05	3.38e-05
BOT	EVERGREEN NATURE CENTER	-105.343	39.6502	0.0048315	0.0001418	2.78e-05	0.0035699	0.0002521	2.6e-05	4.54e-05
BOT	EXPLORATION GARDENS UF /IFAS EXTENSION	-81.3293	28.4673	0.0042312	0.0001729	7.52e-05	0.0032199	0.000254	1.8e-05	0.0001098
BOT	FAIRCHILD TROPICAL BOTANIC GARDEN	-80.2782	25.6729	0.0047338	0.0001563	5.46e-05	0.0035565	0.0002128	1.38e-05	6.49e-05
BOT	FAIRHAVEN MEMORIAL PARK & MORTUARY	-117.849	33.7732	0.0142681	0.0002853	0.0001004	0.011647	0.0005299	2.06e-05	8.3e-05
BOT	FALLEN TIMBERS	-88.3366	44.5015	0.003589	0.0002065	7.68e-05	0.0028021	0.0002277	4.3e-06	7.7e-05
BOT	FANNY DWIGHT CLARK MEMORIAL GARDEN	-73.657	40.7697	0.0290062	0.0008078	0.0001188	0.0244811	0.0009963	2.84e-05	0.0002504
BOT	FARMINGTON HILLS NATURE CENTER	-83.3304	42.4854	0.0095334	0.0003386	8.3e-05	0.0079626	0.0003705	5e-06	0.0001007
BOT	FAY HYLAND BOTANICAL PLANTATION	-68.7715	44.8022	0.0036954	6.78e-05	5.25e-05	0.003125	0.0001442	8.1e-06	2.84e-05
BOT	FELL ARBORETUM AT ILLINOIS STATE UNIVERSITY	-88.998	40.5099	0.0052148	0.0002682	7.89e-05	0.0044085	0.0003194	4.4e-06	9.15e-05
BOT	FELLOWS RIVERSIDE GARDENS	-80.6766	41.0997	0.0086995	0.0002571	6.57e-05	0.0077741	0.0003048	7.5e-06	7.77e-05
BOT	FENNER CONSERVANCY	-84.5229	42.7118	0.0086083	0.0003571	9.04e-05	0.0069949	0.0003673	4.6e-06	0.0001098
BOT	FERNWOOD BOTANICAL GARDEN & NATURE PRESERVE	-86.3401	41.8697	0.0078778	0.0004219	9.82e-05	0.0066027	0.0004147	5.7e-06	0.0001225
BOT	FILOLI MANSION AND GARDENS	-122.302	37.4686	0.0096763	0.0001973	0.0001156	0.0071648	0.0005195	1.84e-05	8.01e-05
BOT	FLAT ROCK BROOK NATURE CENTER	-73.9666	40.8727	0.0306919	0.00083	0.0001212	0.0259322	0.0010174	2.88e-05	0.000255
BOT	FLORENCE AND ROBERT ZUCK ARBORETUM	-74.4723	40.789	0.0294267	0.0008385	0.0001187	0.0248372	0.000999	2.96e-05	0.0002515
BOT	FOELLINGER-FREIMANN BOTANICAL CONSERVATORY	-85.1389	41.0762	0.0056975	0.000379	9.51e-05	0.0051531	0.0003986	7.1e-06	0.0001202
BOT	FONTENELLE NATURE ASSOCIATION	-95.9188	41.1788	0.0039364	0.0001347	1.16e-05	0.0033609	0.0001375	6.3e-06	5.3e-05
BOT	FOREST EXPLORATION CENTER	-88.0476	43.0524	0.0071048	0.0003906	8.83e-05	0.0057147	0.0004193	5.1e-06	0.000113
BOT	FOREST PARK MUSEUM AND ARBORETUM	-94.0869	41.8205	0.0045569	0.0001387	2.51e-05	0.0042805	8.88e-05	5.4e-06	4.47e-05
BOT	FOREST PARK NATURE CENTER	-89.5817	40.7538	0.0053443	0.0002567	7.58e-05	0.0045824	0.0003089	4.4e-06	8.94e-05
BOT	FOREST PRESERVE DISTRICT OF WILL COUNTY	-87.6035	41.3928	0.0119941	0.0004011	9.26e-05	0.0107223	0.0004291	5.6e-06	0.0001096
BOT	FOREST RESOURCES AGRESEARCH AND EDUCATION CENTER	-83.935	35.9532	0.0036701	0.0002064	3.75e-05	0.0030412	0.0002489	1.36e-05	6.02e-05
BOT	FOR-MAR NATURE PRESERVE & ARBORETUM	-83.6155	43.0382	0.0082628	0.0002995	7.97e-05	0.0068837	0.000328	3.7e-06	9.07e-05
BOT	FORSYTH NATURE CENTER	-74.0321	41.9306	0.0145597	0.0007113	0.0001313	0.0119944	0.0009172	2.38e-05	0.0002392
BOT	FORT WORTH BOTANIC GARDEN	-97.3673	32.7341	0.0059018	0.0001415	2e-05	0.0049594	0.0001881	4e-06	5.48e-05
BOT	FORT WORTH NATURE CENTER & REFUGE	-97.4948	32.8662	0.0055954	0.0001362	1.92e-05	0.0047013	0.0001826	3.7e-06	5.25e-05
BOT	FOSSIL RIM WILDLIFE CENTER	-97.7623	32.2291	0.0034644	0.000145	2.23e-05	0.0028356	0.0001782	4.1e-06	5.62e-05
BOT	FOUR FREEDOMS PARK CONSERVANCY	-73.9642	40.7602	0.0306631	0.0008254	0.0001191	0.0259514	0.0010041	2.91e-05	0.0002527
BOT	FRANKLIN D. MURPHY SCULPTURE GARDEN	-118.445	34.058	0.0132618	0.0002817	0.0001008	0.010937	0.0005254	2.16e-05	8.51e-05
BOT	FRANKLIN PARK CONSERVATORY & BOTANICAL GARDENS	-83.0498	39.9562	0.0065812	0.0002996	8.18e-05	0.0054532	0.0003841	7.7e-06	9.49e-05
BOT	FREDERICKSBURG NATURE CENTER	-98.9839	30.1566	0.0024737	0.0001011	3.29e-05	0.0019547	0.0001052	3.2e-06	4.86e-05
BOT	FREDERIK MEIJER GARDENS AND SCULPTURE PARK	-85.5903	42.9807	0.0059316	0.0003842	9.25e-05	0.0048388	0.0003661	3.9e-06	0.0001141
BOT	FULLERTON ARBORETUM	-117.885	33.8903	0.0144704	0.0002859	0.0001011	0.0118874	0.0005342	2.14e-05	8.38e-05
BOT	FULTON ANDRESEN NATURE CENTER	-90.1645	41.878	0.005442	0.0002835	7.14e-05	0.0045937	0.0003364	5.6e-06	8.79e-05
BOT	FURMAN UNIVERSITY JAPANESE GARDEN	-82.4331	34.9293	0.003869	0.0002561	4.52e-05	0.0030594	0.0003479	1.52e-05	5.91e-05
BOT	GAINESWAY FARM	-84.4118	38.1043	0.0036009	0.0001779	5.73e-05	0.0027911	0.0003035	9.1e-06	6.75e-05
BOT	GAINSBOROUGH FARM	-84.7693	38.1284	0.0039211	0.0001828	5.68e-05	0.0030847	0.0003044	8.9e-06	6.77e-05
BOT	GAMBLE GARDEN CENTER	-122.149	37.4401	0.0098678	0.0001994	0.0001168	0.0073317	0.0005287	1.91e-05	8.1e-05
BOT	GAMMELGARDEN MUSEUM	-92.8292	45.273	0.0057036	0.0001545	4.48e-05	0.0048574	0.0001744	5.2e-06	5e-05
BOT	GARDEN CONSERVANCY	-73.9343	41.4404	0.0247077	0.0008029	0.000129	0.0206233	0.0010163	2.65e-05	0.0002548
BOT	GARDEN STATE DISCOVERY MUSEUM CENTER FOR LEARNING	-74.967	39.9119	0.0181288	0.0007717	0.0001028	0.0150084	0.0008785	3.18e-05	0.0002169
BOT	GARDENS AT ALLERTON PARK	-88.2288	40.1168	0.0043887	0.0002562	7.97e-05	0.0036854	0.0003037	4.8e-06	8.97e-05
BOT	GARDENS AT GANTZ FARM	-83.0813	39.8808	0.0066436	0.0002939	8.13e-05	0.0055072	0.0003828	7.8e-06	9.36e-05
BOT	GARDENS AT HEATHER FARMS	-122.045	37.9179	0.0107451	0.0002197	0.0001201	0.0079832	0.0005586	1.97e-05	8e-05
BOT	GARDENS AT MATTER PARK	-85.6865	40.5382	0.0055987	0.000327	9.1e-05	0.0049776	0.0003791	7.2e-06	0.0001103
BOT	GARDENS AT MILL FLEURS	-75.0668	40.4211	0.0229858	0.0008233	0.0001108	0.0191648	0.0009481	3.09e-05	0.0002343
BOT	GARDENS AT SIUE	-89.2174	37.7286	0.0031716	0.0001342	4.93e-05	0.0027041	0.0001192	2.3e-06	5.53e-05
BOT	GARDENS OF THE AMERICAN ROSE CENTER	-93.9464	32.4764	0.0023738	7.21e-05	1.58e-05	0.0021315	0.0001047	8.1e-06	5.53e-05
BOT	GARDENS OF THE FOX CITIES	-88.397	44.2763	0.0040675	0.0002348	7.84e-05	0.0031859	0.0002582	4.3e-06	8.33e-05
BOT	GARDENS ON SPRING CREEK	-105.085	40.5623	0.0030767	0.0001236	2.55e-05	0.0022029	0.0002077	2.09e-05	3.86e-05
BOT	GARDENVIEW HORTICULTURAL PARK	-81.8317	41.2962	0.0082641	0.0003218	7.48e-05	0.007236	0.0003587	6.3e-06	9.44e-05
BOT	GARFIELD NATURE CENTER	-85.6535	42.9318	0.0059156	0.00039	9.32e-05	0.0048217	0.0003722	4e-06	0.0001153
BOT	GARFIELD PARK CONSERVATORY & SUNKEN GARDENS	-86.1433	39.7305	0.0051997	0.0002628	7.93e-05	0.0044872	0.000346	7e-06	9.03e-05
BOT	GARVAN WOODLAND GARDENS	-93.0375	34.4317	0.0018132	4.79e-05	2.07e-05	0.001507	9.31e-05	7.4e-06	3.85e-05
BOT	GEORGE LANDIS ARBORETUM	-74.2685	42.7793	0.007073	0.0004393	0.0001236	0.0061044	0.0006026	1.8e-05	0.0001826
BOT	GEORGESON BOTANICAL GARDEN	-147.878	64.8171	0.0002511	7.8e-06	5.2e-06	0.0001214	1.73e-05	7.1e-06	4e-07
BOT	GEORGIA BOTANICAL SOCIETY	-84.4984	34.0152	0.0069314	0.0002323	2.72e-05	0.0056467	0.0003727	1.51e-05	5.9e-05
BOT	GEORGIA PERIMETER COLLEGE BOTANICAL GARDEN	-84.2481	33.6936	0.0070532	0.0002213	3.02e-05	0.0057305	0.0003555	1.57e-05	5.69e-05
BOT	GEORGIA SOUTHERN BOTANICAL GARDEN	-81.7453	32.444	0.0019221	9.61e-05	6.28e-05	0.0015683	0.0001471	2.28e-05	6.05e-05
BOT	GERALD D. COORTS MEMORIAL ARBORETUM	-85.5031	36.1743	0.0026435	0.0001595	3.63e-05	0.0023307	0.0001889	1.28e-05	5.73e-05
BOT	GERTRUDE B. FOX ENVIRONMENTAL CENTER	-75.3791	40.6414	0.0184208	0.0008031	0.0001113	0.0151895	0.0009219	2.99e-05	0.0002317
BOT	GLEN HELEN ECOLOGY INSTITUTE	-83.888	39.806	0.0078389	0.0002979	8.14e-05	0.0065465	0.0003957	7.7e-06	9.6e-05
BOT	GLEN ROCK ARBORETUM	-74.1255	40.9603	0.0302135	0.0008342	0.0001222	0.0254932	0.0010203	2.87e-05	0.000256
BOT	GLENDALE XERISCAPE DEMONSTRATION GARDEN	-112.188	33.5782	0.0033927	6.57e-05	3.29e-05	0.0025313	0.0002013	4.41e-05	4.66e-05
BOT	GLENSTONE MUSEUM	-77.2464	39.0607	0.0104743	0.0005071	8.43e-05	0.008143	0.0006052	2.73e-05	0.0001161
BOT	GOODELL GARDENS & HOMESTEAD	-80.1406	41.8743	0.0040978	0.0002241	5.69e-05	0.0034459	0.0002639	5.3e-06	7.41e-05
BOT	GOODWOOD MUSEUM AND GARDENS	-84.2583	30.4564	0.0016412	4.07e-05	4.79e-05	0.0013568	8.85e-05	1.25e-05	5.04e-05
BOT	GORMAN HERITAGE FARM	-84.4255	39.2481	0.0072236	0.0002559	7.29e-05	0.0059161	0.0003886	7.8e-06	8.4e-05
BOT	GORMAN NATURE CENTER	-82.556	40.7033	0.0072103	0.0003433	8.27e-05	0.0060458	0.0003895	7.1e-06	0.0001016
NPS	GRAND CANYON NATIONAL PARK	-112.185	36.1865	0.0003965	3.28e-05	2.9e-05	0.0001869	5.32e-05	6.52e-05	2.44e-05
BOT	GRAND TRAVERSE CONSERVATION DISTRICT	-85.644	44.7639	0.0021009	0.0001532	6.98e-05	0.0017724	0.0001248	1.1e-06	6.25e-05
BOT	GRASS RIVER NATURAL AREA	-85.2059	44.9675	0.0021103	0.0001203	6.25e-05	0.0018049	9.6e-05	7e-07	5.09e-05
BOT	GREAT GARDENS IN NORTH IDAHO	-116.837	47.7182	0.002011	1.83e-05	1.97e-05	0.0017677	8.5e-05	4.1e-06	1.28e-05
BOT	GREAT PLAINS NATURE CENTER	-97.2642	37.7377	0.0029721	8.14e-05	1.26e-05	0.0024818	0.0001791	7.2e-06	6.7e-05
BOT	GREAT SMOKY MOUNTAINS INSTITUTE AT TREMONT	-83.6973	35.653	0.0038109	0.0002284	3.66e-05	0.0030564	0.000287	1.4e-05	6.05e-05
BOT	GREAT VALLEY NATURE CENTER	-75.5347	40.0807	0.0161397	0.0007721	0.0001035	0.0131979	0.0008841	3.14e-05	0.000213
BOT	GREEN ANIMALS TOPIARY GARDENS	-71.2745	41.6004	0.0136051	0.0004745	0.0001155	0.0113187	0.0006989	1.82e-05	0.0001744
BOT	GREEN BAY BOTANICAL GARDEN	-88.0959	44.5313	0.0032973	0.0002058	7.72e-05	0.0025377	0.0002186	4e-06	7.65e-05
BOT	GREEN BRIAR NATURE CENTER	-70.4692	41.7452	0.0094619	0.0003281	0.0001036	0.0077143	0.0004996	1.41e-05	0.0001351
BOT	GREEN HEARTS	-96.1552	41.1953	0.0039882	0.0001312	1.06e-05	0.0033775	0.0001394	6.3e-06	5.27e-05
BOT	GREEN SPRING GARDENS	-77.1579	38.8249	0.0101602	0.0004942	8.3e-05	0.007826	0.0005895	2.78e-05	0.0001119
BOT	GREENBURGH NATURE CENTER	-73.7997	40.988	0.0300253	0.0008257	0.0001231	0.0253083	0.0010265	2.81e-05	0.0002557
BOT	GREENHOUSE	-95.7759	44.4578	0.0022022	8.26e-05	2.13e-05	0.001936	0.0001012	4.2e-06	5.16e-05
BOT	GREENWOOD GARDENS AND NATURE CENTER	-74.3129	40.743	0.0304444	0.0008366	0.0001185	0.0257493	0.001001	2.97e-05	0.000252
BOT	GUADALUPE RIVER PARK AND GARDENS	-121.903	37.3413	0.0093451	0.0001972	0.0001176	0.0069785	0.0005302	2.03e-05	8.19e-05
BOT	GULF BRANCH NATURE CENTER	-77.1209	38.9201	0.0104879	0.0005063	8.39e-05	0.0081041	0.0006031	2.79e-05	0.0001163
BOT	H P RAWLINGS CONSERVATORY & BOTANIC GARDENS OF BALTIMORE	-76.6358	39.307	0.0116308	0.0005865	8.95e-05	0.0090224	0.0006897	2.97e-05	0.0001479
BOT	HAHN HORTICULTURE GARDEN AT VIRGINIA TECH	-80.4156	37.2241	0.0032177	0.000178	5.55e-05	0.0026981	0.000288	1.34e-05	3.23e-05
NPS	HALEAKALA NATIONAL PARK	-156.149	20.7073	0.0005927	8.68e-05	1.71e-05	0.0002935	4.5e-05	1.19e-05	2.55e-05
BOT	HALLBERG BUTTERFLY GARDENS	-122.843	38.3945	0.0060634	0.0001987	0.0001109	0.0042957	0.0004593	1.69e-05	7.03e-05
BOT	HANSBERRY GARDEN & NATURE CENTER	-75.1695	40.0263	0.0184852	0.0007857	0.0001042	0.0152483	0.0008969	3.17e-05	0.0002186
BOT	HAROLD L. LYON ARBORETUM	-157.802	21.3318	0.0013233	6.97e-05	1.82e-05	0.000827	2.18e-05	1.16e-05	2.64e-05
BOT	HARRIS NATURE CENTER	-84.3783	42.6957	0.0089729	0.0003525	8.97e-05	0.0073159	0.0003664	4.6e-06	0.0001084
BOT	HARRY P. LEU GARDENS	-81.3553	28.5682	0.004243	0.0001689	7.49e-05	0.0032399	0.0002482	1.81e-05	0.0001095
BOT	HART COUNTY BOTANICAL GARDEN	-83.0896	34.4564	0.0040841	0.0002588	4.04e-05	0.003266	0.0003664	1.66e-05	6.07e-05
BOT	HARTFORD BOTANICAL GARDEN	-72.674	41.7545	0.0181237	0.0006918	0.0001326	0.0151553	0.0009643	2.28e-05	0.0002301
BOT	HARTMAN ARBORETUM	-87.6446	38.0264	0.0029754	0.0001721	5.31e-05	0.0026076	0.0001683	5.3e-06	6.06e-05
BOT	HATCHER GARDENS & WDLND PRESERVE	-81.9568	34.9297	0.0041437	0.0002487	4.87e-05	0.0033282	0.0003388	1.47e-05	5.82e-05
BOT	HAVERFORD COLLEGE ARBORETUM	-75.2994	40.012	0.0174581	0.0007801	0.0001037	0.014338	0.0008911	3.17e-05	0.0002159
BOT	HAWAII TROPICAL BOTANICAL GARDEN	-155.094	19.8123	0.0007781	7.21e-05	1.12e-05	0.0003012	5.47e-05	8.6e-06	1.6e-05
BOT	HAYES REGIONAL ARBORETUM	-84.8514	39.8389	0.007409	0.0002913	8.13e-05	0.0062282	0.0003834	7.8e-06	9.77e-05
BOT	HAYWOOD COMMUNITY COLLEGE ARBORETUM	-82.927	35.5258	0.0040676	0.0002414	4.06e-05	0.0031214	0.0003121	1.38e-05	5.79e-05
BOT	HEALTH HAVEN BOTANICAL GARDENS	-91.8616	36.7373	0.001349	5.86e-05	3.61e-05	0.0012468	9.26e-05	4.5e-06	4.18e-05
BOT	HEALTHY LANDS HEALTHY PEOPLE	-90.2148	38.9575	0.0054047	0.0001323	5.83e-05	0.0048218	0.0001498	1.6e-06	6.77e-05
BOT	HEATHCOTE BOTANICAL GARDENS	-80.3229	27.418	0.0024412	0.0001909	6.81e-05	0.0016414	0.0002712	1.57e-05	8.99e-05
BOT	HEBERT ARBORETUM	-73.2381	42.4667	0.0130637	0.0005723	0.0001358	0.0113778	0.0008334	2.03e-05	0.0002097
BOT	HEERY WOODS NATURE CENTER	-92.6795	42.7669	0.0045276	0.000164	3.93e-05	0.0041853	0.0001363	5.1e-06	5.44e-05
BOT	HELLER NATURE CENTER	-87.8158	42.1645	0.0133068	0.0004352	9.23e-05	0.0115257	0.0004557	5.6e-06	0.0001176
BOT	HELMER NATURE CENTER	-77.594	43.2263	0.0051815	0.0001697	5.61e-05	0.0043812	0.0002056	5.9e-06	7.32e-05
BOT	HENRY SCHMIEDER ARBORETUM	-75.1656	40.3001	0.0211623	0.000813	0.0001086	0.0175603	0.0009324	3.12e-05	0.0002288
BOT	HERITAGE AND SCIENCE PARK	-112.066	33.4495	0.0034094	6.67e-05	3.21e-05	0.0025493	0.0002054	4.3e-05	4.71e-05
BOT	HERITAGE MUSEUMS & GARDENS	-70.5019	41.7549	0.0097997	0.0003343	0.0001044	0.0080109	0.0005092	1.43e-05	0.0001368
BOT	HERMITAGE MUSEUM & GARDENS	-76.3109	36.9135	0.0037001	0.0001762	6.32e-05	0.002902	0.0002538	2.35e-05	6.33e-05
BOT	HERMITAGE SANTA BARBARA	-119.708	34.4222	0.0031072	0.000201	9.24e-05	0.0020309	0.0003648	1.91e-05	7.7e-05
BOT	HIDDEN LAKE GARDENS	-84.4935	42.7356	0.0086254	0.0003543	9e-05	0.0070093	0.0003653	4.5e-06	0.000109
BOT	HIDDEN OAKS NATURE CENTER	-77.2115	38.8381	0.0100959	0.000491	8.28e-05	0.0077784	0.0005862	2.75e-05	0.0001103
BOT	HIDDEN VALLEY NATURE CENTER	-69.4987	44.2153	0.005433	0.000124	7.41e-05	0.0046401	0.0002317	8.2e-06	5.24e-05
BOT	HIDDEN VALLEY NATURE CENTER	-117.567	33.8316	0.0134477	0.0002786	0.0001005	0.0108936	0.0005198	2.14e-05	8.15e-05
BOT	HIGH GLEN GARDENS	-77.4451	39.4581	0.0093073	0.0005015	8.54e-05	0.007357	0.0006014	2.62e-05	0.0001195
BOT	HIGH PLAINS ENVIRONMENTAL CENTER	-105.017	40.4115	0.0036234	0.0001286	2.59e-05	0.0026508	0.0002173	2.11e-05	4e-05
BOT	HIGHLINE SEA TAC BOTANICAL GARDEN	-122.299	47.5063	0.0065206	0.0002366	4.42e-05	0.0048462	0.0002456	1.06e-05	3.63e-05
BOT	HIIPAKA (WAIMEA VALLEY)	-158.061	21.6411	0.0012096	6.54e-05	1.73e-05	0.0007472	2.18e-05	1.07e-05	2.43e-05
BOT	HILAND HALL GARDEN	-73.244	42.9491	0.0101928	0.000428	0.0001318	0.0091104	0.0006696	1.71e-05	0.0001755
BOT	HILLTOP GARDEN AND NATURE CENTER	-86.5205	39.1681	0.0041845	0.0002258	6.96e-05	0.0036195	0.0003039	6.5e-06	7.84e-05
BOT	HISTORIC FORD ESTATES	-82.8731	42.4506	0.0080441	0.0003208	7.84e-05	0.0067209	0.0003569	4.8e-06	9.62e-05
BOT	HISTORIC GARDENS OF NEWBURYPORT AND ENVIRONS	-70.874	42.8061	0.0136405	0.0003415	0.0001182	0.0118549	0.0005776	1.33e-05	0.0001324
BOT	HITCHCOCK NATURE CENTER	-95.8567	41.4145	0.0040114	0.0001339	1.19e-05	0.0034929	0.0001273	6.2e-06	5.04e-05
BOT	HOBE SOUND NATURE CENTER FOUNDATION	-80.1205	27.0407	0.0032997	0.0001866	6.46e-05	0.0023248	0.0002652	1.48e-05	8.15e-05
BOT	HOFSTRA UNIVERSITY ARBORETUM	-73.6188	40.7057	0.0281989	0.0007991	0.0001174	0.0237996	0.0009831	2.84e-05	0.0002483
BOT	HOLCOMB GARDENS	-86.169	39.8394	0.0052358	0.0002688	8.11e-05	0.0045499	0.0003492	6.9e-06	9.26e-05
BOT	HOLDEN ARBORETUM	-81.2984	41.6155	0.0072787	0.0002857	6.75e-05	0.0063581	0.0003305	5.6e-06	8.62e-05
BOT	HOLLANDIA BOTANICAL GARDENS	-83.8061	39.9317	0.0076676	0.0003081	8.28e-05	0.0064294	0.0003973	7.7e-06	9.87e-05
BOT	HOLLISTER HOUSE GARDEN	-73.2691	41.6238	0.0215074	0.0007619	0.0001323	0.0178169	0.0010113	2.47e-05	0.0002464
BOT	HONOLULU BOTANICAL GARDENS	-157.858	21.3152	0.0013222	6.92e-05	1.81e-05	0.0008249	2.18e-05	1.15e-05	2.63e-05
BOT	HORTICULTURAL ARTS & PARK INSTITUTE	-82.2625	29.0812	0.0037233	0.0001301	7.16e-05	0.0029633	0.0002118	1.71e-05	0.0001054
BOT	HORTULUS FARM FOUNDATION MUSEUM	-74.9767	40.2832	0.0230779	0.0008176	0.0001091	0.0192724	0.0009395	3.13e-05	0.0002316
BOT	HOUSE IN THE WOOD	-88.6452	42.5872	0.010081	0.0003966	8.54e-05	0.00836	0.0004494	5.7e-06	0.0001113
BOT	HOUSTON ARBORETUM & NATURE CENTER	-95.4493	29.7679	0.0049174	9.25e-05	3.2e-05	0.0042202	0.0001865	5.9e-06	6.26e-05
BOT	HOUSTON BOTANIC GARDEN	-95.4186	29.7335	0.0049074	9.09e-05	3.19e-05	0.0042144	0.0001846	5.8e-06	6.18e-05
BOT	HOUSTON NATURE CENTER	-91.5683	43.7839	0.0032118	0.0001812	5.2e-05	0.0028888	0.0002139	4.8e-06	7.02e-05
BOT	HOWARD COUNTY CONSERVANCY	-76.8648	39.3295	0.0112854	0.0005647	8.84e-05	0.0087955	0.0006678	2.88e-05	0.0001396
BOT	HOWELL NATURE CENTER	-83.9505	42.5243	0.0099309	0.0003522	8.82e-05	0.0082031	0.0003745	5e-06	0.0001068
BOT	HOYT ARBORETUM AND HERBARIUM	-122.718	45.5145	0.0039123	0.0001973	4.12e-05	0.0031291	0.0001796	1.03e-05	3.24e-05
BOT	HUDSON GARDENS	-105.023	39.604	0.0049863	0.0001392	2.68e-05	0.0037236	0.0002495	2.44e-05	4.48e-05
BOT	HUDSON HIGHLANDS NATURE MUSEUM	-74.0395	41.4326	0.0243805	0.0008031	0.0001284	0.0203588	0.0010102	2.67e-05	0.0002547
BOT	HUGHSON ARBORETUM AND GARDENS	-120.863	37.5925	0.0053616	0.0001931	0.0001184	0.0041673	0.0005085	2.43e-05	7.66e-05
BOT	HULDA KLAGER LILAC GARDENS	-122.757	45.903	0.0035365	0.0002205	4.33e-05	0.0028797	0.0002011	1.01e-05	3.47e-05
BOT	HUMBOLDT BOTANICAL GARDENS	-124.169	40.7942	0.0007171	6.72e-05	4.99e-05	0.0004137	6.27e-05	1.51e-05	2.07e-05
BOT	HUNT INSTITUTE FOR BOTANICAL DOCUMENTATION	-79.943	40.4445	0.0074907	0.0002308	6.73e-05	0.0068281	0.0002903	1.11e-05	6.91e-05
BOT	HUNTINGTON UNIVERSITY ARBORETUM AND BOTANICAL GARDEN	-85.4966	40.8988	0.0055828	0.0003602	9.44e-05	0.0050116	0.0003909	7.1e-06	0.0001171
BOT	HUNTSVILLE BOTANICAL GARDEN	-86.6182	34.7128	0.0032134	0.0001302	2.12e-05	0.0027201	0.0002816	1.15e-05	4.75e-05
BOT	HURON COUNTY NATURE CENTER	-82.9951	44.0238	0.0018898	0.0001605	5.61e-05	0.0016584	0.0001692	1.4e-06	5.44e-05
BOT	HURON-CLINTON METROPARKS (PREVIOUSLY LAKE ST. CLAIR METROPARK)	-82.8368	42.5806	0.0076311	0.0003081	7.67e-05	0.0064031	0.0003452	4.5e-06	9.3e-05
BOT	HURRY HILL MAPLE FARM MUSEUM	-80.1649	41.9029	0.0040236	0.000224	5.67e-05	0.003375	0.0002632	5.2e-06	7.4e-05
BOT	IDAHO BOTANICAL GARDENS	-116.164	43.6024	0.0014821	2.13e-05	1.39e-05	0.0011699	3.95e-05	1.02e-05	1.82e-05
BOT	IDAHO STATE ARBORETUM	-112.433	42.8622	0.0009598	4.49e-05	8.8e-06	0.0007597	7.56e-05	2e-05	2.86e-05
BOT	IJAMS NATURE CENTER	-83.8729	35.9559	0.0037116	0.0002071	3.77e-05	0.0030637	0.00025	1.36e-05	6e-05
BOT	INDIAN CREEK NATURE CENTER	-91.58	41.9674	0.0048106	0.0001778	5.38e-05	0.0042666	0.0001834	4.7e-06	6.45e-05
BOT	INNISWOOD METRO GARDENS	-82.9027	40.1012	0.0064045	0.0003087	8.24e-05	0.0052902	0.0003841	7.6e-06	9.66e-05
BOT	IOWA ARBORETUM	-93.8612	41.9504	0.0048049	0.0001399	2.72e-05	0.004487	8.96e-05	5.2e-06	4.47e-05
BOT	IRONSTONE RIDGE NATURE CENTER	-77.0962	40.2578	0.0063086	0.0005397	9.17e-05	0.005201	0.0006316	2.58e-05	0.0001564
BOT	IRVINE NATURE CENTER	-76.7677	39.4332	0.0114299	0.0005837	8.99e-05	0.0089346	0.0006882	2.91e-05	0.0001472
BOT	ISLANDWOOD	-122.537	47.6069	0.0065383	0.0002314	4.39e-05	0.004805	0.0002423	1.04e-05	3.56e-05
BOT	ITHACA CHILDREN'S GARDEN	-76.5032	42.4499	0.0059516	0.0003086	8.79e-05	0.0049866	0.0003338	1.45e-05	0.0001419
BOT	J. C. RAULSTON ARBORETUM	-78.6966	35.7948	0.0043877	0.0002099	5.98e-05	0.0035892	0.0002956	1.71e-05	4.71e-05
BOT	JACKSONVILLE ARBORETUM & GARDENS	-81.5438	30.3451	0.0025657	9.72e-05	6.93e-05	0.0017931	0.000149	2.3e-05	8.67e-05
BOT	JAMES M COX JR ARBORETUM	-84.2236	39.6553	0.0078838	0.0002858	7.92e-05	0.0065534	0.0003936	7.8e-06	9.33e-05
BOT	JANE WEBER EVERGREEN ARBORETUM	-122.672	45.6307	0.0038107	0.0002049	4.19e-05	0.0030665	0.0001867	1.03e-05	3.31e-05
BOT	JANET HUCKABEE ARKANSAS RIVER VALLEY NATURE CENTER (AR GAME & FISH COM.)	-94.3408	35.3194	0.0018201	7.69e-05	2.08e-05	0.0016179	0.0001212	6.9e-06	3.97e-05
BOT	JAPANESE FRIENDSHIP GARDEN	-117.146	32.7296	0.0047944	0.000208	8.7e-05	0.0033949	0.0003564	1.39e-05	6.29e-05
BOT	JAPANESE STROLL GARDEN	-73.6079	41.333	0.0265959	0.0008077	0.0001286	0.0222015	0.0010345	2.66e-05	0.0002548
BOT	JASMINE HILL GARDENS AND OUTDOOR MUSEUM	-86.1874	32.4956	0.0023279	0.0001043	2.38e-05	0.0020212	0.0002106	9e-06	4.56e-05
BOT	JASPER ARBORETUM AND SANDY CREEK NATURE TRAIL BOARD	-94.009	30.9186	0.0015559	8.42e-05	2.02e-05	0.0013261	0.0001388	6.9e-06	5.58e-05
BOT	JENKINS ARBORETUM	-75.4332	40.0621	0.0168604	0.0007782	0.0001038	0.0138112	0.0008901	3.15e-05	0.0002149
BOT	JENSEN-OLSON ARBORETUM	-134.78	58.4838	0.0003863	1.43e-05	2.2e-05	0.0001959	1.4e-05	5.5e-06	4.1e-06
BOT	JEPSON HERBARIA AT UNIVERSITY OF CALIFORNIA BERKELEY	-122.266	37.8743	0.0104666	0.000214	0.0001183	0.0077351	0.0005436	1.87e-05	7.94e-05
BOT	JEROME """"""""BUDDIE"""""""" FORD NATURE CENTER	-77.1313	38.8289	0.0102105	0.0004964	8.31e-05	0.0078659	0.000592	2.79e-05	0.0001129
BOT	JESSE HELPER ARBORETUM	-71.1335	43.2462	0.0123434	0.0003054	0.000118	0.0108967	0.0005451	1.22e-05	0.0001204
BOT	JEWELL GARDENS	-135.314	59.4564	0.0002247	1.43e-05	1.82e-05	0.000127	8.3e-06	6.3e-06	2.3e-06
BOT	JOE FORD NATURE CENTER	-87.1594	37.7764	0.0029028	0.0001642	5.02e-05	0.0024955	0.0001735	6.8e-06	5.86e-05
BOT	JOHN BUNKER SANDS WETLAND CENTER	-96.5131	32.6064	0.0057471	0.0001448	2.05e-05	0.0048411	0.0001979	5.2e-06	6.02e-05
BOT	JOHN J TYLER ARBORETUM	-75.4402	39.9334	0.0158596	0.0007624	0.0001018	0.0129698	0.0008711	3.17e-05	0.0002095
BOT	JOHN R. RODMAN ARBORETUM	-117.719	34.1084	0.0135592	0.000279	0.0001019	0.0111788	0.000527	2.34e-05	8.36e-05
BOT	JOHNSON COUNTY PARK & RECREATION - ERNIE MILLER NATURE CENTER	-94.8281	38.8807	0.0044793	7.5e-05	1.98e-05	0.0038497	0.0001987	7.9e-06	7.16e-05
BOT	JOHNSON NATURE CENTER	-83.2868	42.5911	0.0092886	0.0003281	8.15e-05	0.0077729	0.0003613	4.7e-06	9.78e-05
BOT	JOSHUA C. TURNER ARBORETUM	-96.6497	40.7765	0.0035766	0.0001225	9.2e-06	0.0029796	0.0001514	6.6e-06	5.68e-05
BOT	JOSHUA TREE NATIONAL PARK	-116.037	34.1294	0.0016732	0.0001639	8.68e-05	0.001184	0.0002906	2.62e-05	6.16e-05
BOT	JUNGLE GARDEN AND BIRD CITY	-91.8802	30.0446	0.0031995	5.85e-05	2.42e-05	0.0027573	0.0001567	4.1e-06	3.93e-05
BOT	JUNIPER LEVEL BOTANIC GARDEN	-78.641	35.6265	0.0043309	0.0002016	5.94e-05	0.0035719	0.000285	1.67e-05	4.75e-05
BOT	KALMIA GARDENS	-80.0707	34.3764	0.002987	0.0001898	6.07e-05	0.0024596	0.0002716	1.44e-05	5.19e-05
BOT	KANSAS LANDSCAPE ARBORETUM	-97.0077	39.1909	0.0022164	9.71e-05	1e-05	0.0018868	0.0001743	7.9e-06	6.95e-05
BOT	KANSAS STATE UNIVERSITY GARDENS	-96.5845	39.1959	0.0024047	0.0001	1.09e-05	0.0019852	0.0001864	8.2e-06	7.26e-05
BOT	KANSAS WETLANDS EDUCATION CENTER	-98.7804	38.3669	0.0017685	5.14e-05	8.5e-06	0.0015227	8.73e-05	5.5e-06	4.57e-05
BOT	KAPIOLANI COMMUNITY COLLEGE CACTUS GARDEN	-157.8	21.2706	0.0013198	7e-05	1.82e-05	0.0008248	2.18e-05	1.16e-05	2.66e-05
BOT	KASKASKIA COLLEGE ARBORETUM	-89.1974	38.564	0.0044058	0.0001602	5.79e-05	0.0038815	0.0001578	2.3e-06	6.57e-05
BOT	KELLOGG LAKE NATURE CENTER AND PRESERVE	-94.2766	37.1937	0.0026689	8.99e-05	2.33e-05	0.0022057	0.0001841	7.7e-06	6.07e-05
BOT	KELTON HOUSE MUSEUM AND GARDEN	-82.9852	39.9609	0.0064784	0.0002984	8.17e-05	0.0053623	0.0003823	7.7e-06	9.45e-05
BOT	KENTUCKY VETERAN & PATRIOT MUSEUM AND PARK	-88.9798	36.9452	0.0023903	0.000114	4.11e-05	0.0020746	0.0001116	3.6e-06	4.45e-05
BOT	KEY WEST BOTANICAL GARDEN SOCIETY	-81.7492	24.5747	0.0003557	7.36e-05	3.99e-05	9.75e-05	6.53e-05	1.24e-05	4.44e-05
BOT	KEYSTONE HERITAGE PARK	-106.566	31.8168	0.0009663	1.69e-05	1.19e-05	0.0006847	6.43e-05	1.93e-05	1.49e-05
BOT	KILLENS POND STATE PARK	-75.2491	38.7244	0.0042287	0.0004865	8.12e-05	0.0031938	0.0005427	3.04e-05	0.0001493
BOT	KINGWOOD CENTER	-82.55	40.7592	0.0073037	0.0003457	8.26e-05	0.0061386	0.00039	7e-06	0.0001021
BOT	KLEHM ARBORETUM & BOTANIC GARDEN	-89.1101	42.2441	0.0089652	0.0003763	8.18e-05	0.0074789	0.0004376	5.9e-06	0.0001053
BOT	KNOXVILLE BOTANICAL GARDENS AND ARBORETUM	-83.8858	35.9817	0.003691	0.000205	3.79e-05	0.0030551	0.0002466	1.35e-05	5.99e-05
BOT	KRUCKEBERG BOTANIC GARDEN	-122.382	47.7711	0.0065169	0.0002243	4.32e-05	0.0047403	0.000238	1.04e-05	3.49e-05
BOT	LA PLAZA DE CULTURA Y ARTES	-118.24	34.0562	0.014059	0.0002849	0.0001015	0.0116428	0.000534	2.21e-05	8.53e-05
BOT	LABADIE ARBORETUM	-122.168	37.7923	0.0107058	0.0002138	0.0001189	0.0079409	0.0005494	1.91e-05	8.03e-05
BOT	LACAWAC SANCTUARY	-75.3093	41.3928	0.010411	0.0007246	0.0001164	0.0085429	0.0008369	2.59e-05	0.0002318
BOT	LADY BIRD JOHNSON WILDFLOWER CENTER	-97.8742	30.1864	0.0038309	0.0001322	3.82e-05	0.0031066	0.0001677	4.6e-06	6.79e-05
BOT	LAKE ERIE ARBORETUM AT FRONTIER	-80.165	42.0962	0.0033761	0.0002159	5.49e-05	0.0027769	0.0002516	4.7e-06	7.26e-05
BOT	LAKE ERIE ISLANDS NATURE AND WILDLIFE CENTER	-82.817	41.6481	0.0080388	0.0003679	8.32e-05	0.0067439	0.0003944	6.2e-06	0.0001071
BOT	LAKE KATHERINE NATURE CENTER AND BOTANIC GARDENS	-87.8013	41.6768	0.0135858	0.0004201	9.22e-05	0.0120662	0.0004469	5.6e-06	0.0001121
BOT	LAKE LURE FLOWERING BRIDGE	-82.2265	35.4319	0.0042549	0.000245	4.51e-05	0.0033232	0.0003293	1.34e-05	5.57e-05
BOT	LAKE SAM RAYBURN NATURE CENTER	-94.3686	31.157	0.0013468	9.16e-05	2.03e-05	0.0011189	0.000139	7.3e-06	6.02e-05
BOT	LAKE THOREAU ENVIRONMENTAL CENTER	-89.3389	31.3302	0.0021227	5.51e-05	2.84e-05	0.0018911	0.0001267	4.3e-06	5.09e-05
BOT	LAKE VIEW NATURE CENTER	-87.9599	41.8494	0.0139483	0.0004259	9.14e-05	0.012289	0.0004547	5.7e-06	0.0001134
BOT	LAKES PARK BOTANIC GARDEN	-81.8583	26.5936	0.0020363	0.000169	6.95e-05	0.0013855	0.0002474	1.51e-05	9.71e-05
BOT	LAKESHORE NATURE CENTER	-86.2009	42.7487	0.0051225	0.0004168	9.53e-05	0.0040708	0.0004	4.4e-06	0.00012
BOT	LAKESHORE PARK	-83.9842	35.9388	0.0036446	0.0002067	3.73e-05	0.0030259	0.0002495	1.37e-05	6.03e-05
BOT	LAKESIDE COMMONS EDUCATIONAL GARDENS	-84.4461	39.024	0.0066856	0.0002394	6.96e-05	0.0054269	0.0003811	7.9e-06	7.95e-05
BOT	LASDON PARK AND ARBORETUM	-73.6906	41.2664	0.0275938	0.0008151	0.0001276	0.0231007	0.0010355	2.7e-05	0.0002559
BOT	LAURELWOOD ARBORETUM	-74.3611	40.9941	0.0287502	0.0008339	0.0001219	0.024214	0.0010098	2.88e-05	0.0002548
BOT	LAURITZEN GARDENS	-95.9199	41.2343	0.0039648	0.0001345	1.16e-05	0.0033957	0.0001354	6.3e-06	5.24e-05
BOT	LEACH BOTANICAL GARDEN	-122.537	45.4745	0.00381	0.0001951	4.1e-05	0.003047	0.0001787	1.05e-05	3.2e-05
BOT	LEANING PINE ARBORETUM	-120.659	35.2989	0.0015307	0.0001099	9.15e-05	0.0009932	0.0002302	2e-05	7.05e-05
BOT	LEE & ROSE WARNER NATURE CENTER	-92.8352	45.1685	0.0059461	0.0001564	4.44e-05	0.0050666	0.0001767	5.1e-06	5.11e-05
BOT	LEE AND VIRGINIA GRAVER ARBORETUM	-75.5093	40.5965	0.0166246	0.0007907	0.0001097	0.0136393	0.0009048	2.98e-05	0.0002273
BOT	LEILA ARBORETUM SOCIETY	-85.2138	42.3353	0.0072907	0.000399	9.61e-05	0.0059784	0.0003953	5.3e-06	0.0001205
BOT	LENDONWOOD GARDENS	-94.7846	36.5828	0.0028601	9.84e-05	2.14e-05	0.0023763	0.0001791	7.6e-06	5.54e-05
BOT	LESLIE SCIENCE & NATURE CENTER	-83.7289	42.3006	0.0099814	0.0003635	8.8e-05	0.0083017	0.0003868	5.5e-06	0.0001086
BOT	LEWIS GINTER BOTANICAL GARDEN	-77.4648	37.6213	0.0042547	0.0003311	7.33e-05	0.0035021	0.0004121	2.5e-05	7.05e-05
BOT	LICHTERMAN NATURE CENTER	-89.8633	35.0879	0.0029178	3.83e-05	2.59e-05	0.0025979	0.0001031	5.1e-06	2.76e-05
BOT	LILIUOKALANI GARDENS	-155.128	19.6999	0.0007954	7.17e-05	1.1e-05	0.0003096	5.48e-05	8.6e-06	1.59e-05
BOT	LIME HOLLOW NATURE CENTER	-76.2516	42.5677	0.0061292	0.0003165	9.12e-05	0.0051502	0.0003418	1.46e-05	0.000144
BOT	LINCOLN PARKS & RECREATION PIONEERS PARK NATURE CENTER	-96.6816	40.799	0.0035901	0.000122	9.2e-06	0.0029894	0.0001505	6.6e-06	5.63e-05
BOT	LINDA LORING NATURE FOUNDATION	-70.1702	41.2922	0.0041096	0.0002502	8.82e-05	0.0031063	0.0003642	1.28e-05	0.0001148
BOT	LINNAEUS ARBORETUM	-93.9687	44.322	0.0046881	0.0001535	3.1e-05	0.0041026	0.0001542	4.8e-06	5.42e-05
BOT	LIU-POST	-73.6256	40.8106	0.0290172	0.0008091	0.0001196	0.0244699	0.0010017	2.82e-05	0.0002511
BOT	LIVING DESERT ZOO & BOTANICAL GARDEN	-116.374	33.7009	0.0039296	0.0002022	9.08e-05	0.0028635	0.0003598	2.2e-05	6.52e-05
FSML	LLOYD CENTER FOR THE ENVIRONMENT	-70.978	41.54	0.011187	0.0004138	0.0001092	0.0091686	0.0006113	1.69e-05	0.0001591
BOT	LOCKERLY ARBORETUM	-83.222	33.0823	0.0029667	0.0001716	4.58e-05	0.0024112	0.000277	1.91e-05	5.58e-05
BOT	LOCUST GROVE	-73.9312	41.6731	0.0202843	0.0007687	0.0001309	0.0168052	0.0009839	2.54e-05	0.0002495
BOT	LONGSHADOW GARDENS	-89.3745	37.6064	0.0030336	0.0001258	4.79e-05	0.0025944	0.0001129	2.3e-06	5.34e-05
BOT	LONGUE VUE HOUSE AND GARDENS	-90.1241	29.9763	0.0038064	5.86e-05	3.03e-05	0.003253	0.0001516	3.3e-06	4.02e-05
BOT	LONGVIEW ARBORETUM AND NATURE CENTER	-94.7882	32.5156	0.0020673	0.0001004	1.76e-05	0.001767	0.0001323	7.6e-06	5.89e-05
BOT	LONGWOOD GARDENS	-75.7059	39.8565	0.0143013	0.0007354	9.96e-05	0.0116226	0.0008421	3.15e-05	0.0001997
BOT	LOOKOUT MOUNTAIN NATURE CENTER	-105.245	39.7288	0.0049449	0.0001416	2.75e-05	0.0036706	0.0002504	2.49e-05	4.5e-05
BOT	LORADO TAFT FIELD CAMPUS	-89.3248	42.0348	0.0078534	0.0003577	8.01e-05	0.0065789	0.0004197	5.8e-06	0.0001015
BOT	LORD AND SCHRYVER CONSERVANCY	-123.04	44.9369	0.0036169	0.0001578	3.7e-05	0.0027388	0.000145	1.05e-05	2.82e-05
BOT	LOS ANGELES ARBORETUM FOUNDATION	-118.05	34.1478	0.0140446	0.0002831	0.0001022	0.0116521	0.0005345	2.32e-05	8.51e-05
BOT	LOST RIVER	-86.4742	36.9536	0.0024136	0.0001454	4.21e-05	0.002041	0.0001629	1e-05	5.25e-05
BOT	LOUISIANA STATE ARBORETUM	-92.7222	31.3124	0.0019984	6.97e-05	1.88e-05	0.0018214	0.0001378	6.8e-06	5.18e-05
BOT	LOUISIANA TECH UNIVERSITY ARBORETUM	-92.6473	32.5237	0.0022449	5.42e-05	1.6e-05	0.0019296	0.0001147	7.7e-06	4.98e-05
BOT	LOUISVILLE NATURE CENTER	-85.7107	38.2085	0.0036599	0.0001867	5.59e-05	0.0030821	0.000285	8.3e-06	6.58e-05
BOT	LOWER RIO GRANDE VALLEY NATURE CENTER	-97.9986	26.158	0.0010651	4.98e-05	2.25e-05	0.0007973	2.28e-05	3.5e-06	2.26e-05
BOT	LSU HILLTOP ARBORETUM	-91.1887	30.408	0.004158	6.71e-05	2.65e-05	0.003554	0.0001776	4.3e-06	4.44e-05
BOT	LSU RURAL LIFE MUSEUM-WINDRUSH GARDENS	-91.1887	30.408	0.004158	6.71e-05	2.65e-05	0.003554	0.0001776	4.3e-06	4.44e-05
BOT	LURIE GARDEN	-87.6229	41.8842	0.0136272	0.0004323	9.35e-05	0.0119764	0.0004481	5.6e-06	0.000116
BOT	LUTHY BOTANICAL GARDEN	-89.5765	40.719	0.00531	0.0002533	7.56e-05	0.0045476	0.000305	4.3e-06	8.91e-05
BOT	LYNCHBURG NATURE CENTER	-79.248	37.4978	0.0031227	0.0002465	6.42e-05	0.0023952	0.0003218	1.85e-05	3.94e-05
BOT	LYNN R. LOWREY ARBORETUM	-95.3639	29.7655	0.0049059	9.03e-05	3.14e-05	0.0042146	0.0001837	5.8e-06	6.15e-05
BOT	LYONIA ENVIRONMENTAL CENTER	-81.2245	28.9301	0.0036639	0.0001537	7.3e-05	0.0027384	0.0002216	1.89e-05	0.0001048
BOT	MABERY GELVIN BOTANICAL GARDENS	-88.3968	40.1987	0.0045997	0.00026	7.98e-05	0.0038483	0.0003082	4.7e-06	9.04e-05
BOT	MACCALLUM MORE MUSEUM AND GARDENS	-78.4562	36.8023	0.0030809	0.0002467	6.45e-05	0.0025779	0.0003297	2.08e-05	4.79e-05
BOT	MADOO CONSERVANCY	-72.2755	40.9323	0.0106703	0.0006325	0.0001132	0.0084037	0.0008376	2.31e-05	0.000214
BOT	MAGNOLIA PLANTATIONS & GARDENS	-80.068	32.8521	0.0020315	8.41e-05	6.32e-05	0.0014282	0.0001329	1.87e-05	5.23e-05
BOT	MAGNUSON COMMUNITY GARDEN	-122.301	47.6847	0.0065774	0.0002288	4.35e-05	0.0048232	0.0002409	1.05e-05	3.55e-05
BOT	MAIDU INTERPRETIVE CENTER	-121.29	38.7567	0.0050557	0.0002124	0.000115	0.0037753	0.000481	2.13e-05	6.72e-05
BOT	MANHATTAN BEACH BOTANICAL GARDEN	-118.402	33.89	0.0134003	0.0002838	9.97e-05	0.0110467	0.0005251	2.04e-05	8.46e-05
BOT	MAPLEWOOD NATURE CENTER	-92.9967	44.9667	0.006381	0.0001593	4.23e-05	0.0054419	0.0001779	4.9e-06	5.29e-05
BOT	MARGRET AND H.A. REY CENTER	-71.508	43.9504	0.0085375	0.0002076	0.0001069	0.0077616	0.0004086	9.4e-06	8.81e-05
BOT	MARIANIST ENVIRONMENTAL EDUCATION CENTER	-84.102	39.7214	0.0079161	0.0002909	8.01e-05	0.0065956	0.0003948	7.8e-06	9.45e-05
BOT	MARIE SELBY BOTANICAL GARDENS	-82.5397	27.3284	0.0033522	0.0001283	6.97e-05	0.0025431	0.0002064	1.36e-05	9.9e-05
BOT	MARIN ART AND GARDEN CENTER A LIVING MEMORIAL	-122.547	37.9691	0.0092973	0.0002079	0.0001156	0.0068089	0.0005171	1.76e-05	7.69e-05
BOT	MARJORY STONEMAN DOUGLAS BISCAYNE NATURE CENTER	-80.1619	25.7015	0.0047788	0.0001543	5.39e-05	0.003595	0.0002118	1.35e-05	6.33e-05
BOT	MARKHAM ARBORETUM	-122.004	37.9635	0.0106712	0.0002214	0.0001204	0.0079332	0.0005604	1.99e-05	7.98e-05
BOT	MARSHY POINT NATURE CENTER	-76.3831	39.3484	0.0119412	0.000613	9.09e-05	0.0092828	0.0007154	3.04e-05	0.0001581
BOT	MARTHA SPRINGER BOTANICAL GARDEN	-123.028	44.9372	0.0036243	0.0001581	3.71e-05	0.0027465	0.0001452	1.06e-05	2.82e-05
BOT	MARTIN PARK NATURE CENTER	-97.6073	35.6092	0.0023634	5.21e-05	1.27e-05	0.0019528	0.0001588	3.8e-06	4.12e-05
BOT	MARYWOOD UNIVERSITY ARBORETUM	-75.6362	41.4338	0.0068242	0.0006738	0.000112	0.0056297	0.0007605	2.48e-05	0.0002203
BOT	MASS AUDUBON - MARSHFIELD	-70.743	42.154	0.0137725	0.0003717	0.0001141	0.0116611	0.0005851	1.47e-05	0.0001448
BOT	MASS AUDUBON - MOOSE HILL WILDLIFE SANCTUARY	-71.2087	42.1242	0.017328	0.000449	0.0001221	0.0148847	0.0006953	1.68e-05	0.0001658
BOT	MASS AUDUBON CENTRAL SANCTUARIES	-71.764	42.2317	0.0193557	0.000519	0.0001304	0.0169308	0.0007967	1.85e-05	0.0001853
BOT	MASSACHUSETTS HORTICULTURAL SOCIETY	-71.3045	42.3042	0.0180582	0.0004474	0.0001248	0.0156743	0.0007038	1.66e-05	0.0001651
BOT	MAST ARBORETUM	-94.6403	31.631	0.0015185	0.0001019	1.93e-05	0.0012478	0.0001376	7.7e-06	6.3e-05
BOT	MATTHAEI BOTANICAL GARDENS	-83.7389	42.2529	0.0099078	0.0003673	8.84e-05	0.0082445	0.0003895	5.6e-06	0.0001097
BOT	MAUI NUI BOTANICAL GARDENS	-156.487	20.8924	0.0005549	8.49e-05	1.8e-05	0.0002982	3.77e-05	1.23e-05	2.71e-05
BOT	MAXWELL ARBORETUM	-96.6969	40.8259	0.0036012	0.0001215	9.1e-06	0.0029975	0.0001495	6.6e-06	5.59e-05
BOT	MAY ARBORETUM SOCIETY	-119.837	39.528	0.0016873	0.0001071	8.1e-05	0.0010958	0.000182	1.77e-05	3.43e-05
BOT	MCCONNELL ARBORETUM	-122.385	40.5961	0.0007519	9.84e-05	7.08e-05	0.0005326	0.0001264	1.86e-05	3.04e-05
BOT	MCCOURT MEMORIAL GARDEN IN MEMORY OF SEPT 11TH VICTIMS	-72.1046	41.3721	0.0139646	0.0006276	0.0001217	0.0114225	0.0008729	2.2e-05	0.0002131
BOT	MCCRACKEN COUNTY COOPERATIVE EXTENSION SERVICE	-88.7268	37.0367	0.0023449	0.0001224	4.2e-05	0.0020007	0.0001166	3.9e-06	4.6e-05
BOT	MCCRORY GARDENS AND SOUTH DAKOTA ARBORETUM	-96.7682	44.2977	0.0018682	4.21e-05	1.63e-05	0.001553	6.87e-05	4.1e-06	4.71e-05
BOT	MCDOWELL ENVIRONMENTAL CENTER	-87.3865	34.0016	0.0034899	8.98e-05	1.82e-05	0.002961	0.0002394	8.8e-06	4.13e-05
BOT	MCGILL ROSE GARDEN	-80.8276	35.2298	0.0044106	0.0002406	5.4e-05	0.0036947	0.0003394	1.27e-05	5.06e-05
BOT	MCINTIRE BOTANICAL GARDEN	-78.4691	38.0409	0.0034843	0.000329	7.22e-05	0.0025804	0.0004022	2.17e-05	5.81e-05
BOT	MCKEE BOTANICAL GARDEN	-80.4002	27.6353	0.0022568	0.0001889	6.93e-05	0.0014996	0.0002669	1.62e-05	9.31e-05
BOT	MCLAUGHLIN GARDEN & HOMESTEAD	-70.5181	44.2192	0.0064446	0.0001588	8.88e-05	0.0056896	0.0003081	7.9e-06	6.59e-05
BOT	MEAD BOTANICAL GARDEN	-81.3527	28.5995	0.0042099	0.0001675	7.48e-05	0.0032126	0.0002459	1.82e-05	0.0001092
BOT	MEADOW LAKES - THE ROBERT A. WINTERS ARBORETUM	-74.5292	40.2657	0.0261356	0.0008116	0.0001099	0.0220853	0.0009397	3.1e-05	0.0002365
BOT	MEADOWBROOK FARM	-75.0959	40.1184	0.0201772	0.0007994	0.000106	0.0167246	0.0009141	3.16e-05	0.0002236
BOT	MEADOWBURN FARM	-74.4487	41.2358	0.0245278	0.000814	0.0001242	0.0205346	0.0009926	2.77e-05	0.0002537
BOT	MEADOWLARK BOTANICAL GARDENS	-77.2803	38.9382	0.0102038	0.0004949	8.32e-05	0.0078913	0.0005912	2.72e-05	0.0001112
BOT	MEDICINE WOODS NATURE CENTER	-83.088	39.9306	0.0066525	0.0002985	8.17e-05	0.0055157	0.0003846	7.8e-06	9.48e-05
BOT	MEERKERK RHODODENDRON GARDENS	-122.575	48.0841	0.00566	0.0002046	4.15e-05	0.0039899	0.0002232	1.01e-05	3.26e-05
BOT	MEMPHIS BOTANIC GARDEN	-89.9186	35.1075	0.0029238	3.76e-05	2.62e-05	0.0026044	0.0001015	5e-06	2.76e-05
BOT	MENDOCINO COAST BOTANICAL GARDENS	-123.809	39.4085	0.0006156	0.0001159	8.25e-05	0.0003432	0.0001726	1.46e-05	4.34e-05
BOT	MEQUON NATURE PRESERVE	-88.0122	43.1926	0.0061968	0.0003795	8.78e-05	0.004932	0.0004043	5e-06	0.0001111
BOT	MERCER ARBORETUM & BOTANIC GARDENS	-95.3808	30.039	0.004684	9.64e-05	3.04e-05	0.0040093	0.0001881	6e-06	6.44e-05
BOT	MERROHAWKE NATURE SCHOOL (PREVIOUSLY BOAT CAMP NATURE SCHOOL)	-70.8791	42.8126	0.0136405	0.0003415	0.0001182	0.0118549	0.0005776	1.33e-05	0.0001324
BOT	MERWIN CONSERVANCY	-156.295	20.9056	0.0005273	8.47e-05	1.76e-05	0.0002761	3.99e-05	1.21e-05	2.62e-05
BOT	MIAMI BEACH BOTANICAL GARDEN	-80.1369	25.7931	0.0049906	0.0001575	5.47e-05	0.003761	0.0002174	1.36e-05	6.45e-05
BOT	MICHIGAN STATE UNIVERSITY HORTICULTURE GARDENS	-84.4935	42.7356	0.0086254	0.0003543	9e-05	0.0070093	0.0003653	4.5e-06	0.000109
BOT	MIDGE RANDOLPH NATURE CENTER	-97.3663	32.5776	0.0056599	0.0001453	2.08e-05	0.0047431	0.0001902	4.2e-06	5.63e-05
BOT	MILDRED E. MATHIAS BOTANICAL GARDEN	-118.445	34.058	0.0132618	0.0002817	0.0001008	0.010937	0.0005254	2.16e-05	8.51e-05
BOT	MILL POND GARDEN	-75.2038	38.7538	0.0043159	0.000492	8.15e-05	0.0032842	0.0005472	3.04e-05	0.0001513
BOT	MILLER NATURE PRESERVE	-82.019	41.4483	0.0079276	0.0003306	7.59e-05	0.0068634	0.0003664	6e-06	9.72e-05
BOT	MINNESOTA LANDSCAPE ARBORETUM	-93.6141	44.8653	0.006285	0.0001558	3.7e-05	0.0054011	0.0001666	4.7e-06	5.31e-05
BOT	MISSION OAKS GARDENS	-82.0068	39.9408	0.0053935	0.0002667	7.68e-05	0.0045222	0.0003346	8.6e-06	8.25e-05
BOT	MISSOURI BOTANICAL GARDEN	-90.2573	38.6167	0.0055255	0.0001255	5.55e-05	0.0049072	0.0001365	1.5e-06	6.42e-05
BOT	MISSOURI STATE ARBORETUM	-94.8829	40.353	0.002341	0.0001202	1.96e-05	0.0021596	0.0001492	6.3e-06	5.81e-05
BOT	MITCHELL FOUNDATION NATURE CENTER	-88.9054	38.3255	0.0036087	0.0001621	5.6e-05	0.003137	0.0001532	2.7e-06	6.32e-05
BOT	MITCHELL PARK HORTICULTURAL CONSERVATORY	-87.9499	43.0243	0.0071141	0.0003959	8.9e-05	0.0057274	0.0004214	5.1e-06	0.000114
BOT	MIZZOU BOTANIC GARDEN	-92.3315	38.946	0.0015931	5.87e-05	4.47e-05	0.0013852	0.0001268	3.1e-06	6.3e-05
BOT	MO DEPARTMENT OF CONSERVATION: POWDER VALLEY CONSERVATION NATURE CENTER	-90.4278	38.5516	0.0052979	0.0001171	5.44e-05	0.0047028	0.0001311	1.5e-06	6.37e-05
BOT	MONTANA ARBORETUM AND GARDENS	-111.043	45.6602	0.0006466	3.23e-05	1.48e-05	0.0003957	7.29e-05	1.11e-05	2.26e-05
BOT	MONTANA AUDUBON CONSERVATION EDUCATION CENTER	-108.537	45.7418	0.0004437	2.17e-05	7.6e-06	0.0003351	3.52e-05	1.01e-05	1.61e-05
BOT	MONTGOMERY BOTANICAL CENTER	-80.2838	25.6606	0.004682	0.0001558	5.45e-05	0.0035155	0.0002117	1.38e-05	6.48e-05
BOT	MONTICELLO	-78.4784	38.0117	0.003445	0.0003263	7.19e-05	0.0025595	0.0003996	2.17e-05	5.74e-05
BOT	MONTROSE BOTANICAL SOCIETY	-107.85	38.4672	0.0010576	5.51e-05	2.88e-05	0.0007291	0.0001174	5.34e-05	3.04e-05
BOT	MOORE FARMS BOTANICAL GARDEN	-79.8209	33.8631	0.0025834	0.0001453	6.21e-05	0.0019921	0.000213	1.51e-05	5.07e-05
BOT	MOREA GARDENS	-78.5049	38.0359	0.0034151	0.000326	7.2e-05	0.0025243	0.000399	2.16e-05	5.72e-05
BOT	MORIKAMI MUSEUM AND JAPANESE GARDENS	-80.1466	26.4278	0.005197	0.0001811	6.12e-05	0.0038867	0.0002559	1.44e-05	7.55e-05
BOT	MORRIS COUNTY PARK	-74.4082	40.769	0.0299508	0.0008382	0.0001186	0.0253041	0.0010004	2.97e-05	0.0002518
BOT	MORRISON-KNUDSEN NATURE CENTER	-116.187	43.6022	0.001488	2.12e-05	1.39e-05	0.0011763	3.95e-05	1.02e-05	1.81e-05
BOT	MORTON ARBORETUM	-88.0812	41.8024	0.0137709	0.0004207	9.05e-05	0.0121548	0.0004545	5.7e-06	0.000112
BOT	MOSQUITO HILL NATURE CENTER	-88.7019	44.3907	0.0039813	0.0002128	7.62e-05	0.0031709	0.0002468	4.5e-06	7.94e-05
BOT	MOUNT DESERT LAND AND GARDEN PRESERVE	-68.2374	44.2974	0.0029439	6.54e-05	5.4e-05	0.0023568	0.0001315	8.1e-06	3.05e-05
BOT	MOUNT PISGAH ARBORETUM	-122.982	44.0088	0.0015439	0.0001235	3.15e-05	0.0010956	0.0001254	1.28e-05	2.27e-05
BOT	MOUNTAIN PARK ENVIRONMENTAL CENTER	-104.951	38.07	0.001518	7.88e-05	2.01e-05	0.00109	0.0001706	3.3e-05	3.97e-05
BOT	MOUNTAIN TOP ARBORETUM	-74.1375	42.1975	0.010157	0.0006345	0.00013	0.008469	0.0008251	2.21e-05	0.0002246
BOT	MOUNTS BOTANICAL GARDEN	-80.1119	26.6857	0.0045292	0.0001843	6.26e-05	0.0033254	0.0002617	1.45e-05	7.76e-05
BOT	MT. CUBA CENTER	-75.6523	39.7871	0.014205	0.0007315	9.89e-05	0.0115341	0.0008362	3.17e-05	0.0001985
BOT	MT. RAINIER INSTITUTE AT PACK FOREST	-122.31	46.844	0.0046009	0.0002496	4.53e-05	0.0035741	0.0002446	1.06e-05	3.71e-05
BOT	MUNSINGER CLEMENS BOTANICAL SOCIETY	-94.1242	45.5521	0.0039598	0.0001334	3.71e-05	0.0034079	0.0001437	4.5e-06	4.79e-05
BOT	MURIE CENTER	-110.565	43.7644	0.0007029	3.86e-05	9.3e-06	0.0004034	6.71e-05	1.76e-05	2.6e-05
BOT	MUSCATINE ARBORETUM	-91.0526	41.4185	0.0046965	0.0001931	6.13e-05	0.0040429	0.0002171	4.5e-06	7.21e-05
BOT	MYNELLE GARDENS - ARBORETUM AND BOTANICAL CENTER	-90.1139	32.3313	0.0023476	4.84e-05	2.24e-05	0.0021159	0.0001114	5.1e-06	5.11e-05
BOT	MYNELLE GARDENS BOTANICAL SOCIETY	-90.2521	32.3287	0.0023144	4.88e-05	2.21e-05	0.00208	0.000113	5.2e-06	5.14e-05
BOT	NA AINA KAI BOTANICAL GARDENS	-159.406	22.2052	0.0003468	4.41e-05	1.14e-05	0.0001933	2.08e-05	6.5e-06	1.42e-05
BOT	NAPLES BOTANICAL GARDEN	-81.7704	26.1083	0.0015569	0.000156	6.41e-05	0.0010197	0.0002161	1.48e-05	8.7e-05
BOT	NARROWS BOTANICAL GARDENS	-74.0301	40.6242	0.0302227	0.0008201	0.0001166	0.0256251	0.0009855	2.95e-05	0.0002495
BOT	NASSAU COUNTY BAILEY ARBORETUM	-73.5861	40.8892	0.0289001	0.0008105	0.0001211	0.024325	0.0010111	2.79e-05	0.0002521
BOT	NATIONAL AUDUBON	-98.5022	29.3096	0.0031199	0.0001042	3.91e-05	0.0026243	0.0001159	3.6e-06	5.52e-05
BOT	NATIONAL BOTANIC GARDEN	-77.5299	38.8931	0.0093261	0.0004696	8.16e-05	0.0071861	0.0005631	2.61e-05	0.0001012
BOT	NATIONAL TROPICAL BOTANICAL GARDEN	-159.512	21.9081	0.0003542	4.45e-05	1.15e-05	0.0001998	2.12e-05	6.6e-06	1.45e-05
BOT	NATURE & RAPTOR CENTER OF PUEBLO	-104.677	38.2709	0.0017015	8.54e-05	2.04e-05	0.0012445	0.0001787	2.92e-05	3.97e-05
BOT	NATURE CENTER	-108.164	36.7452	0.0006966	3.7e-05	2.07e-05	0.0003804	9.73e-05	6.81e-05	1.88e-05
BOT	NATURE CENTER AT AVALON CANYON	-118.353	33.3419	0.0096904	0.0002683	9.43e-05	0.007772	0.0004782	1.62e-05	7.96e-05
BOT	NATURE CENTER AT SHAKER LAKES	-81.5722	41.4835	0.0079063	0.0003048	7.11e-05	0.0069283	0.0003465	5.9e-06	9.05e-05
BOT	NATURE CENTER AT THE GREAT OUTDOORS	-80.8469	28.5418	0.0031444	0.000167	7.18e-05	0.0022736	0.0002332	1.81e-05	0.000102
BOT	NATUREBRIDGE	-122.404	37.788	0.0100613	0.0002076	0.0001167	0.0074193	0.0005296	1.8e-05	7.89e-05
BOT	NEMOURS MANSION AND GARDENS	-75.5669	39.7886	0.0144015	0.0007363	9.92e-05	0.0117209	0.0008405	3.18e-05	0.0002005
BOT	NEW ENGLAND WILD FLOWER SOCIETY	-71.4241	42.3434	0.0185633	0.00046	0.0001267	0.016193	0.0007238	1.69e-05	0.0001686
BOT	NEW HANOVER EXTENSION ARBORETUM	-77.8368	34.2103	0.0015877	9.01e-05	5.13e-05	0.0012005	0.0001365	1.22e-05	3.86e-05
BOT	NEW JERSEY AUDUBON - SCHERMAN HOFFMAN WILDLIFE SANCTUARY	-74.5563	40.743	0.0288927	0.0008387	0.0001177	0.0243749	0.0009929	2.99e-05	0.0002497
BOT	NEW ORLEANS BOTANICAL GARDEN	-90.0948	30.0199	0.0038256	5.92e-05	3.03e-05	0.0032738	0.0001526	3.4e-06	4.08e-05
BOT	NEW POND FARM	-73.4359	41.3123	0.0260863	0.0008005	0.0001282	0.0217205	0.0010329	2.63e-05	0.0002529
BOT	NEW YORK BOTANICAL GARDEN	-73.8891	40.8631	0.0305351	0.0008264	0.0001209	0.0257978	0.0010158	2.87e-05	0.0002544
BOT	NEWPORT ARBORETUM	-71.3112	41.4879	0.0123306	0.0004769	0.0001136	0.0101562	0.0006948	1.85e-05	0.0001756
BOT	NEWTON ARBORETUM & BOTANICAL GARDENS	-93.0486	41.6997	0.0045584	0.0001341	3.65e-05	0.004197	9.87e-05	4.5e-06	4.67e-05
BOT	NEY NATURE CENTER	-93.5834	44.4355	0.0055486	0.0001602	3.48e-05	0.0047786	0.0001649	4.8e-06	5.46e-05
BOT	NIGUEL BOTANICAL PRESERVE	-117.701	33.5345	0.0129063	0.0002781	9.86e-05	0.010322	0.00051	1.9e-05	8.01e-05
BOT	NIMICK NATURE CENTER	-79.2452	40.1884	0.0058205	0.0002608	7.05e-05	0.005214	0.0003332	1.44e-05	7.29e-05
BOT	NIPOMO NATIVE GARDEN	-120.497	35.0323	0.0016358	0.0001244	8.97e-05	0.0009978	0.0002407	1.92e-05	6.98e-05
BOT	NORFOLK BOTANICAL GARDEN	-76.2083	36.907	0.0035288	0.0001672	6.24e-05	0.0027411	0.0002441	2.34e-05	6.29e-05
BOT	NORMAN BIRD SANCTUARY	-71.2501	41.4992	0.0122688	0.0004666	0.000113	0.0101073	0.0006819	1.82e-05	0.0001728
BOT	NORTH BRANCH NATURE CENTER	-72.576	44.2848	0.0066209	0.0001384	9.99e-05	0.0061673	0.0003079	7.7e-06	7.25e-05
BOT	NORTH CAROLINA ARBORETUM	-82.6082	35.5803	0.004087	0.000239	4.26e-05	0.0031507	0.000314	1.34e-05	5.63e-05
BOT	NORTH CAROLINA BOTANICAL GARDEN	-79.0407	35.9289	0.0045317	0.0002244	5.94e-05	0.0036451	0.0003127	1.66e-05	4.56e-05
BOT	NORTH CASCADES INSTITUTE	-122.226	48.5106	0.003723	0.0001755	3.84e-05	0.0025464	0.0001989	9.6e-06	2.97e-05
BOT	NORTH CASCADES NATIONAL PARK SERVICE COMPLEX	-122.313	47.659	0.0065864	0.0002298	4.36e-05	0.0048367	0.0002416	1.05e-05	3.56e-05
BOT	NORTH FLORIDA BOTANICAL SOCIETY	-82.4011	29.6096	0.0028487	0.0001106	6.9e-05	0.0022475	0.0001833	1.83e-05	9.82e-05
BOT	NORTH OKLAHOMA BOTANICAL GARDEN AND ARBORETUM	-97.3135	36.6741	0.0020205	7.56e-05	1.4e-05	0.0016161	0.000189	5.6e-06	5.41e-05
BOT	NORTHERN PLAINS BOTANIC GARDEN SOCIETY	-96.7901	46.8787	0.0010835	2.23e-05	1.97e-05	0.0008519	4.61e-05	2.4e-06	2.49e-05
BOT	NORTHLAKE NATURE CENTER	-90.0239	30.3499	0.0038132	6.31e-05	3.02e-05	0.0032819	0.0001591	3.8e-06	4.49e-05
BOT	OAK GROVE NATURE CENTER	-121.373	38.0578	0.0085338	0.0002214	0.0001211	0.006468	0.0005571	2.21e-05	7.76e-05
BOT	OAK HILL & THE MARTHA BERRY MUSEUM	-85.1833	34.275	0.005119	0.0002155	2.35e-05	0.004183	0.0003712	1.39e-05	5.86e-05
BOT	OAK PARK CONSERVATORY	-87.79	41.8716	0.0139131	0.0004298	9.25e-05	0.0122445	0.0004524	5.6e-06	0.0001148
BOT	OAKLAND NATURE CENTER	-81.4208	28.2917	0.0044147	0.0001785	7.61e-05	0.0033674	0.0002654	1.77e-05	0.0001114
BOT	OGDEN BOTANICAL GARDEN	-111.959	41.2339	0.0023954	5.76e-05	1.05e-05	0.0017986	0.0001398	2.3e-05	2.26e-05
BOT	OHME GARDENS	-120.33	47.478	0.0013947	0.000155	3.63e-05	0.0011994	0.000166	9.6e-06	3.09e-05
BOT	OKEEHEELEE NATURE CENTER	-80.1501	26.6559	0.0046616	0.0001856	6.29e-05	0.0034332	0.0002636	1.46e-05	7.82e-05
BOT	OKLAHOMA BOTANICAL GARDEN AND ARBORETUM	-97.0613	36.1341	0.002523	7.21e-05	1.49e-05	0.0020102	0.0001881	5e-06	4.86e-05
BOT	OKLAHOMA CENTENNIAL BOTANICAL GARDEN	-96.0271	36.1593	0.0027564	8.99e-05	1.79e-05	0.0022864	0.0001897	6.3e-06	5.24e-05
BOT	OLBRICH BOTANICAL GARDENS	-89.3362	43.0919	0.0061741	0.0003268	7.78e-05	0.0051013	0.000389	5.6e-06	0.0001008
BOT	OLCOTT PARK GREENHOUSE	-92.5472	47.5272	0.0009619	4.77e-05	4.11e-05	0.0007383	4.68e-05	7.6e-06	1.65e-05
BOT	OLD CITY CEMETERY MUSEUMS & ARBORETUM	-79.1551	37.4137	0.003123	0.0002512	6.42e-05	0.002409	0.0003262	1.89e-05	4.04e-05
BOT	OLD QUARRY NATURE CENTER	-73.5057	41.3883	0.0255659	0.0007992	0.0001294	0.0212835	0.0010322	2.61e-05	0.0002533
BOT	OLD SALEM MUSEUMS & GARDENS GRAY LIBRARY	-80.2416	36.0844	0.004427	0.0002352	5.42e-05	0.0035743	0.0003405	1.29e-05	4.08e-05
BOT	OLD WESTBURY GARDENS	-73.6016	40.7685	0.0285916	0.0008042	0.0001187	0.024113	0.0009938	2.83e-05	0.0002498
BOT	ONE WORLD CONSERVATION CENTER	-73.1794	42.886	0.0107547	0.0004461	0.0001328	0.0096009	0.000694	1.75e-05	0.0001796
BOT	OREGON RIDGE NATURE CENTER	-76.6858	39.4965	0.0115692	0.0005972	9.08e-05	0.0090677	0.0007023	2.94e-05	0.0001524
BOT	OSU CHADWICK ARBORETUM & LEARNING GARDENS	-83.0169	40.0033	0.0065276	0.0003031	8.21e-05	0.0054063	0.0003847	7.7e-06	9.57e-05
BOT	OTTAWA COUNTY PARKS AND RECREATION COMMISSION	-86.0871	42.9429	0.0048895	0.000404	9.39e-05	0.0039412	0.0003829	4.1e-06	0.0001172
BOT	OUTDOOR DISCOVERY CENTER	-86.0955	42.7263	0.005338	0.0004154	9.55e-05	0.004273	0.0003992	4.5e-06	0.00012
BOT	OVERLAND PARK ARBORETUM & BOTANICAL GARDENS	-94.6913	38.8035	0.004392	7.18e-05	2.08e-05	0.0037866	0.0001988	7.7e-06	7.1e-05
BOT	OWL'S HILL NATURE SANCTUARY	-86.8631	36.0217	0.0029605	0.0001199	3.21e-05	0.0025473	0.0001719	1.04e-05	4.54e-05
BOT	OZARK NATURAL SCIENCE CENTER	-93.7041	36.2568	0.0023096	8.34e-05	2.54e-05	0.0018953	0.0001317	7.2e-06	4.2e-05
BOT	PACIFIC BONSAI MUSEUM	-122.277	47.3026	0.0061547	0.0002433	4.48e-05	0.004642	0.0002482	1.06e-05	3.69e-05
BOT	PACIFICA-A GARDEN IN THE SISKIYOUS	-123.28	42.2296	0.0013061	7.23e-05	3.68e-05	0.000938	8.32e-05	1.63e-05	1.99e-05
BOT	PAJARITO ENVIRONMENTAL EDUCATION CENTER	-106.292	35.8792	0.0018986	3.84e-05	9.2e-06	0.0014334	0.0001149	4.92e-05	2.3e-05
BOT	PALM AND CYCAD ARBORETUM	-81.5104	30.2912	0.002588	9.9e-05	6.94e-05	0.0018067	0.0001509	2.28e-05	8.74e-05
BOT	PALOS VERDES PENINSULA LAND CONSERVANCY	-118.366	33.7701	0.0131435	0.0002836	9.89e-05	0.0108059	0.0005211	1.95e-05	8.39e-05
BOT	PATTERSON PARK AUDUBON CENTER	-76.5761	39.2921	0.0116583	0.0005896	8.96e-05	0.0090316	0.0006925	2.98e-05	0.0001493
BOT	PAUL BUNYAN ARBORETUM	-94.2259	46.3604	0.0012569	9.76e-05	3.79e-05	0.001026	0.0001107	4.6e-06	3.79e-05
BOT	PAUL J. CIENER BOTANICAL GARDEN	-80.0753	36.118	0.0044445	0.000235	5.51e-05	0.0035602	0.0003386	1.35e-05	4.07e-05
BOT	PAVILION GARDENS	-78.5049	38.0359	0.0034151	0.000326	7.2e-05	0.0025243	0.000399	2.16e-05	5.72e-05
BOT	PEACE RIVER BOTANICAL & SCULPTURE GARDENS	-82.0455	26.9372	0.0026897	0.0001636	7.14e-05	0.001906	0.0002471	1.49e-05	0.0001014
BOT	PEACE VALLEY NATURE CENTER	-75.1744	40.3421	0.0213603	0.0008151	0.0001091	0.017732	0.0009354	3.11e-05	0.0002299
BOT	PEARL FRYARS TOPIARY GARDEN	-80.2723	34.2071	0.0028812	0.0001825	6.1e-05	0.0023424	0.0002607	1.49e-05	5.33e-05
BOT	PEAVY ARBORETUM	-123.273	44.5894	0.0027643	0.0001402	3.42e-05	0.0020012	0.0001334	1.08e-05	2.56e-05
BOT	PECK FARM PARK	-88.3341	41.8834	0.0132924	0.0004153	8.88e-05	0.0116504	0.0004562	5.7e-06	0.0001112
BOT	PERKINS ARBORETUM	-69.6397	44.5419	0.0051639	0.0001066	6.88e-05	0.0044951	0.0002096	8e-06	4.47e-05
NPS	PETRIFIED FOREST NATIONAL PARK	-109.675	34.9886	0.0005073	2.95e-05	2.55e-05	0.0004292	5.26e-05	6.65e-05	2.15e-05
BOT	PFEIFFER NATURE CENTER	-78.3132	42.0419	0.0043171	0.0002159	6.5e-05	0.0038269	0.0002625	9.2e-06	9.17e-05
BOT	PHILLIPS WHARF ENVIRONMENTAL CENTER	-76.3335	38.7181	0.0085999	0.0005122	8.41e-05	0.0064707	0.0006007	3.02e-05	0.0001317
BOT	PHIPPS CONSERVATORY & BOTANICAL GARDENS	-79.9393	40.4445	0.0074907	0.0002308	6.73e-05	0.0068281	0.0002903	1.11e-05	6.91e-05
BOT	PIERCE CEDAR CREEK INSTITUTE	-85.3045	42.5371	0.0071093	0.0003954	9.52e-05	0.005797	0.0003894	4.8e-06	0.000119
BOT	PILCHER PARK NATURE CENTER (JOLIET PARK DISTRICT)	-88.0319	41.5361	0.0129263	0.0004066	9.05e-05	0.0115286	0.0004436	5.6e-06	0.000109
BOT	PINE HOLLOW ARBORETUM	-73.8564	42.6343	0.0091815	0.0005103	0.0001302	0.0079144	0.0007185	1.93e-05	0.0001987
BOT	PINE RIVER NATURE CENTER - ST. CLAIR COUNTY	-82.6439	42.9771	0.0055544	0.0002604	6.94e-05	0.0047558	0.0002948	3.5e-06	8.13e-05
BOT	PINECREST GARDENS	-80.284	25.6682	0.0047102	0.0001562	5.46e-05	0.0035376	0.0002124	1.38e-05	6.5e-05
BOT	PLACERITA NATURE CENTER	-118.44	34.3783	0.0118527	0.0002719	0.0001024	0.0097433	0.0005162	2.4e-05	8.5e-05
BOT	PLAINS CONSERVATION CENTER	-104.968	39.7098	0.0049881	0.000139	2.67e-05	0.003736	0.0002468	2.35e-05	4.43e-05
BOT	PLAINSBORO PRESERVE	-74.557	40.3499	0.0270806	0.0008206	0.0001113	0.0228853	0.000953	3.09e-05	0.0002392
BOT	PLANTATION REFLECTION GARDEN	-83.2216	33.4383	0.0039985	0.0002008	4.3e-05	0.0032122	0.0003133	1.84e-05	5.74e-05
BOT	PLANTING FIELDS ARBORETUM STATE HISTORIC PARK	-73.529	40.8661	0.0283662	0.000805	0.0001204	0.0238607	0.0010045	2.78e-05	0.0002508
BOT	PLATTEVILLE COMMUNITY ARBORETUM	-90.4815	42.741	0.0046868	0.0002606	6.59e-05	0.0040623	0.0003104	5.6e-06	8.7e-05
BOT	PLEASANT HILLS ARBORETUM	-79.9792	40.3448	0.0074452	0.000231	6.79e-05	0.0067771	0.0002913	1.14e-05	6.78e-05
BOT	POCONO ENVIRONMENTAL EDUCATION CENTER	-74.9129	41.249	0.0182848	0.0007866	0.0001204	0.0151665	0.0009322	2.74e-05	0.0002451
BOT	POINT REYES NATIONAL SEASHORE	-122.984	38.0337	0.0065303	0.0001896	0.0001093	0.0046911	0.000456	1.57e-05	7.17e-05
BOT	POLLY HILL ARBORETUM	-70.6576	41.396	0.0076783	0.0003431	0.0001001	0.0060988	0.0005033	1.53e-05	0.0001413
BOT	PORTLAND CLASSICAL CHINESE GARDEN	-122.684	45.5278	0.0038928	0.000198	4.13e-05	0.003116	0.0001804	1.03e-05	3.24e-05
BOT	POWELL GARDENS	-94.0494	38.8628	0.0037248	5.97e-05	2.66e-05	0.0032432	0.0001818	6.7e-06	6.62e-05
BOT	POWELLSWOOD GARDEN	-122.324	47.3363	0.0062373	0.0002427	4.47e-05	0.0046936	0.0002481	1.06e-05	3.68e-05
BOT	PRAIRIE ECOLOGY BUS CENTER	-95.1915	43.6552	0.0031511	0.0001102	1.95e-05	0.0029499	0.0001109	5.2e-06	5.23e-05
BOT	PRAIRIE LOFT CENTER FOR OUTDOOR LEARNING	-98.3851	40.5854	0.0020918	7.46e-05	6.5e-06	0.0017694	0.0001063	5.5e-06	4.3e-05
BOT	PRESTON ARBORETUM	-121.926	47.5326	0.006105	0.0002313	4.35e-05	0.0045533	0.0002403	1.07e-05	3.61e-05
BOT	PRINGLE NATURE CENTER	-88.0475	42.5447	0.0111636	0.0004224	9e-05	0.0093998	0.0004537	5.5e-06	0.000117
BOT	PURDUE ARBORETUM	-86.9103	40.4185	0.0049426	0.000302	8.83e-05	0.0044368	0.0003595	6.1e-06	9.96e-05
BOT	QUAD CITY BOTANICAL CENTER	-90.5646	41.5089	0.0051797	0.0002361	6.72e-05	0.0044076	0.0002747	5e-06	8.02e-05
BOT	QUARRYHILL BOTANICAL GARDEN	-122.523	38.3681	0.0077253	0.0002121	0.000115	0.0055874	0.0005008	1.81e-05	7.34e-05
BOT	QUEENS BOTANICAL GARDEN	-73.826	40.7514	0.030044	0.0008173	0.0001188	0.0254086	0.0010002	2.88e-05	0.0002517
BOT	QUINTA MAZATLAN	-98.2629	26.1999	0.0009982	4.88e-05	2.21e-05	0.0007673	2.4e-05	3.4e-06	2.21e-05
BOT	QUOGUE WILDLIFE REFUGE	-72.6067	40.8214	0.0143488	0.0006822	0.0001137	0.0115244	0.0008813	2.46e-05	0.0002247
BOT	RANCHO SANTA ANA BOTANIC GARDEN	-117.719	34.116	0.0135592	0.000279	0.0001019	0.0111788	0.000527	2.34e-05	8.36e-05
BOT	RED BUTTE GARDEN & ARBORETUM	-111.83	40.7583	0.0027536	5.53e-05	1.32e-05	0.0020476	0.0001443	2.6e-05	2.06e-05
BOT	RED OAK NATURE CENTER	-88.3049	41.8389	0.0133051	0.0004145	8.89e-05	0.0116945	0.000455	5.7e-06	0.0001109
BOT	RED PUEBLO MUSEUM AND HERITAGE PARK	-112.754	36.9036	0.0006389	2.7e-05	2.84e-05	0.0003818	3.62e-05	5.88e-05	2.01e-05
BOT	REDWOOD NATIONAL PARK	-124.194	41.7529	0.0007941	6.45e-05	3.57e-05	0.0004919	6.48e-05	1.46e-05	1.86e-05
BOT	REEVES-REED ARBORETUM	-74.3497	40.7265	0.0303296	0.0008368	0.0001181	0.0256524	0.0009985	2.98e-05	0.0002513
BOT	REFLECTION RIDING ARBORETUM & NATURE CENTER	-85.3561	35.0181	0.0028739	0.000201	2.67e-05	0.0024263	0.0003168	1.41e-05	5.91e-05
BOT	REGENERATIONS INTERNATIONAL BOTANICAL GARDEN	-159.427	22.1975	0.000348	4.4e-05	1.13e-05	0.0001941	2.08e-05	6.5e-06	1.41e-05
BOT	REGIS UNIVERSITY ARBORETUM	-105.009	39.8216	0.0049562	0.0001394	2.68e-05	0.0037084	0.0002452	2.31e-05	4.4e-05
BOT	REIMAN GARDENS	-93.6356	42.0188	0.0049273	0.0001408	2.94e-05	0.0045752	9.19e-05	5.1e-06	4.5e-05
BOT	REINSTEIN WOODS NATURE PRESERVE	-78.7184	42.894	0.0048742	0.000172	4.86e-05	0.0041747	0.0002014	4.3e-06	6.62e-05
BOT	RETZER NATURE CENTER	-88.3017	43.0153	0.0077292	0.0003851	8.68e-05	0.0062492	0.0004236	5.3e-06	0.0001115
BOT	REYNOLDA GARDENS	-80.278	36.1361	0.004359	0.0002339	5.4e-05	0.0035188	0.0003394	1.28e-05	4.03e-05
BOT	RHODODENDRON SPECIES BOTANICAL GARDEN	-122.313	47.3074	0.0061728	0.0002435	4.48e-05	0.0046542	0.0002483	1.06e-05	3.69e-05
BOT	RIVER BEND NATURE CENTER	-98.5126	33.9119	0.0009311	7.17e-05	1.21e-05	0.0008574	0.0001218	2.8e-06	3.7e-05
BOT	RIVER BEND NATURE CENTER	-93.2491	44.288	0.005206	0.0001648	3.68e-05	0.0044564	0.0001691	4.8e-06	5.58e-05
BOT	RIVER BEND NATURE CENTER RACINE	-87.8218	42.7644	0.0089123	0.0004173	9.07e-05	0.0073455	0.0004391	5.2e-06	0.0001175
BOT	RIVER CENTER	-80.0767	26.9194	0.0036931	0.0001843	6.34e-05	0.0026431	0.0002619	1.46e-05	7.9e-05
BOT	RIVER COUNTRY NATURE CENTER	-95.8526	40.6762	0.0034524	0.0001326	1.21e-05	0.0029286	0.0001552	6.6e-06	5.86e-05
BOT	RIVER VALLEY BOTANICAL GARDENS	-94.3849	35.3689	0.0018858	7.82e-05	2.08e-05	0.0016718	0.0001245	6.9e-06	3.98e-05
BOT	RIVERBEND ENVIRONMENTAL EDUCATION CENTER	-75.2837	40.0678	0.0180658	0.0007869	0.0001045	0.0148596	0.0008993	3.16e-05	0.0002182
BOT	RIVEREDGE NATURE CENTER	-88.0415	43.4314	0.0054253	0.0003551	8.63e-05	0.0042784	0.0003763	4.7e-06	0.0001065
BOT	RIVERSIDE NATURE CENTER	-99.1474	30.0508	0.0021619	9.52e-05	3.23e-05	0.0017122	9.67e-05	3.1e-06	4.54e-05
BOT	ROARING BROOK NATURE CENTER	-72.88	41.8397	0.0181255	0.0007009	0.0001342	0.0151791	0.0009719	2.3e-05	0.0002334
BOT	ROB AND BESSIE WELDER WILDLIFE	-97.5409	28.0536	0.001394	8.15e-05	3.97e-05	0.0009788	7.46e-05	4.1e-06	5.53e-05
BOT	ROBERT MOSES STATE PARK NATURE CENTER	-74.89	44.9301	0.0014267	3.87e-05	5.89e-05	0.0012137	0.0001161	2.9e-06	3.24e-05
BOT	ROBERT W. MONK GARDENS	-89.6442	44.9583	0.0026629	0.0001407	6.69e-05	0.0022194	0.000191	5.1e-06	6.38e-05
BOT	ROCK CLIFF NATURE CENTER	-111.403	40.4998	0.0024649	5.34e-05	1.55e-05	0.001832	0.0001421	2.91e-05	1.97e-05
BOT	ROCK SPRINGS NATURE CENTER	-89.0141	39.823	0.004445	0.0002096	7.25e-05	0.0037177	0.0002422	3.6e-06	8.32e-05
BOT	ROCKINGHAM COUNTY BOTANICAL GARDEN	-70.9231	42.9772	0.013039	0.0003274	0.000118	0.0113837	0.0005649	1.28e-05	0.0001274
BOT	ROCKINGHAM SPRINGS ARBORETUM	-78.7419	38.4182	0.0031104	0.0003198	7.26e-05	0.0022621	0.0003959	2.05e-05	5.67e-05
BOT	ROCKY MOUNTAIN NATIONAL PARK	-105.517	40.3638	0.0034655	0.0001317	2.71e-05	0.0024875	0.0002202	2.27e-05	4.11e-05
BOT	RODGER EHNSTROM NATURE CENTER	-96.6054	46.2642	0.0011131	3.45e-05	2.2e-05	0.0009257	5.35e-05	2.9e-06	3.36e-05
BOT	ROGERS ENVIRONMENTAL EDUCATION CENTER	-75.5324	42.697	0.0058745	0.0003631	0.0001031	0.005021	0.0004123	1.6e-05	0.0001583
BOT	ROGERSON CLEMATIS COLLECTION	-122.688	45.3924	0.0039356	0.0001892	4.05e-05	0.0031255	0.0001726	1.04e-05	3.15e-05
BOT	ROSE HAVEN HERITAGE GARDEN	-117.122	33.5075	0.0096543	0.0002551	9.66e-05	0.0074265	0.0004645	1.94e-05	7.43e-05
BOT	ROSEVILLE'S HARRIET ALEXANDER NATURE CENTER	-93.1262	45.0176	0.0064397	0.0001583	4.15e-05	0.0054988	0.0001753	4.9e-06	5.23e-05
BOT	ROTARY BOTANICAL GARDENS	-89.0049	42.6701	0.0082806	0.0003733	8.2e-05	0.0067689	0.0004335	5.8e-06	0.0001068
BOT	ROTCH-JONES-DUFF HOUSE & GARDEN MUSEUM	-70.9283	41.6304	0.0118926	0.000408	0.0001102	0.0098127	0.0006086	1.65e-05	0.0001571
BOT	ROWE SANCTUARY AND AUDUBON CENTER	-98.8815	40.6696	0.0017961	5.62e-05	5.8e-06	0.00152	8.99e-05	5.2e-06	3.59e-05
BOT	ROYAL BOTANICAL GARDENS	-78.8779	42.8898	0.0045555	0.0001694	4.74e-05	0.0038794	0.0001972	4e-06	6.48e-05
BOT	RUSK RANCH NATURE CENTER	-123.658	42.1425	0.0011656	7.04e-05	3.57e-05	0.0008263	7.82e-05	1.56e-05	2.01e-05
BOT	RUTGERS UNIVERSITY RESEARCH AND DISPLAY GARDENS	-74.4573	40.5253	0.0292051	0.0008312	0.0001145	0.0247182	0.0009766	3.04e-05	0.0002456
BOT	RUTH BANCROFT GARDEN	-122.036	37.9235	0.0107456	0.0002199	0.0001202	0.0079859	0.0005591	1.97e-05	8e-05
BOT	SADIE SEYMOUR BOTANICAL GARDEN	-155.971	19.6163	0.0006976	7.87e-05	1.39e-05	0.0002789	5.22e-05	1.04e-05	2.09e-05
NPS	SAGUARO NATIONAL PARK	-110.608	32.1787	0.0019601	4.42e-05	2.71e-05	0.0013494	0.0001359	3e-05	3.81e-05
BOT	SALISBURY UNIVERSITY ARBORETUM	-75.6074	38.3498	0.0033181	0.0004077	7.74e-05	0.0023636	0.0004707	2.97e-05	0.0001242
BOT	SAN ANGELO NATURE CENTER	-100.489	31.3757	0.000507	3.7e-05	1.6e-05	0.0004181	4.43e-05	3.4e-06	2.15e-05
BOT	SAN ANTONIO BOTANICAL GARDEN	-98.4596	29.4577	0.0034561	0.0001089	3.91e-05	0.0028759	0.0001233	3.7e-06	5.64e-05
BOT	SAN DIEGO BOTANIC GARDEN	-117.279	33.0513	0.0073607	0.0002399	9.24e-05	0.0054267	0.0004231	1.6e-05	6.99e-05
BOT	SAN DIEGO BOTANICAL-GARDEN	-117.146	32.7296	0.0047944	0.000208	8.7e-05	0.0033949	0.0003564	1.39e-05	6.29e-05
BOT	SAN GERONIMO NATURE CENTER	-98.4791	29.4523	0.0034195	0.0001082	3.9e-05	0.0028476	0.0001219	3.7e-06	5.61e-05
BOT	SAN JUAN ONCOLOGY BOTANIC GARDENS	-108.216	36.727	0.0006877	3.67e-05	2.09e-05	0.0003706	9.54e-05	6.85e-05	1.84e-05
BOT	SAN LUIS OBISPO BOTANICAL GARDEN	-120.691	35.3186	0.0015091	0.0001083	9.15e-05	0.000983	0.0002289	2e-05	7.04e-05
BOT	SAN MARCOS NATURE CENTER	-97.9355	29.884	0.0039831	0.0001265	3.97e-05	0.0032513	0.0001617	4.5e-06	6.61e-05
BOT	SAN MATEO ARBORETUM SOCIETY	-122.32	37.5603	0.0099656	0.0002012	0.0001162	0.0073763	0.0005255	1.83e-05	8e-05
BOT	SANDHILLS HORTICULTURAL GARDENS	-79.41	35.2212	0.0041054	0.000214	5.87e-05	0.0033831	0.0003049	1.41e-05	4.79e-05
BOT	SANDY CREEK NATURE CENTER	-83.3817	33.9898	0.0052775	0.0002413	3.85e-05	0.0042511	0.0003582	1.72e-05	5.98e-05
BOT	SANSUI KAI OF SOUTHERN CALIFORNIA	-118.519	34.198	0.0125108	0.0002769	0.0001013	0.010281	0.0005195	2.24e-05	8.52e-05
BOT	SANTA BARBARA BOTANIC GARDEN	-119.707	34.4592	0.0030726	0.0002	9.29e-05	0.002	0.0003645	1.93e-05	7.7e-05
BOT	SANTA FE BOTANICAL GARDEN	-105.928	35.6639	0.0019228	3.51e-05	7.4e-06	0.0014421	0.0001088	4.51e-05	2.33e-05
BOT	SANTA YNEZ VALLEY BOTANIC GARDEN	-120.198	34.6167	0.0017809	0.0001566	8.79e-05	0.0010164	0.0002817	1.79e-05	7.1e-05
BOT	SARAH P. DUKE GARDENS	-78.9035	35.994	0.0044159	0.0002219	5.99e-05	0.0035654	0.0003099	1.72e-05	4.59e-05
BOT	SARETT NATURE CENTER	-86.3789	42.1524	0.0075003	0.0004294	9.78e-05	0.0061568	0.0004194	5.4e-06	0.0001233
BOT	SAVANNAH-OGEECHEE CANAL MUSEUM AND NATURE CENTER	-81.3155	32.0221	0.0018711	7.41e-05	6.51e-05	0.0013933	0.0001183	2.39e-05	6.13e-05
BOT	SAWGRASS NATURE CENTER & WILDLIFE HOSPITAL	-80.2943	26.2687	0.0054787	0.0001823	6.15e-05	0.0041206	0.0002559	1.46e-05	7.67e-05
BOT	SAWTOOTH BOTANICAL GARDEN	-114.353	43.6893	0.0005385	2.54e-05	1.38e-05	0.0004188	4.3e-05	1.5e-05	2.46e-05
BOT	SCHEDEL ARBORETUM & GARDENS	-83.5386	41.6546	0.0079989	0.0003919	8.95e-05	0.0067729	0.0004069	6.6e-06	0.0001149
BOT	SCHERMERHORN PARK & SOUTHEAST KANSAS NATURE CENTER	-94.6435	37.067	0.0026857	9.64e-05	2.18e-05	0.0022439	0.000194	7.9e-06	6.2e-05
BOT	SCHLITZ AUDUBON NATURE CENTER	-93.3353	44.8649	0.0064826	0.0001588	3.91e-05	0.0055464	0.0001727	4.8e-06	5.33e-05
BOT	SCHOEPFLE GARDEN	-82.3874	41.2501	0.0078235	0.0003516	8.05e-05	0.0066841	0.000384	6.5e-06	0.0001025
BOT	SCOTT ARBORETUM	-75.3511	39.9063	0.0161179	0.0007635	0.0001017	0.0131973	0.0008713	3.18e-05	0.0002104
BOT	SCULPTURE GARDEN	-80.2234	36.0881	0.0044378	0.0002353	5.43e-05	0.0035799	0.0003404	1.3e-05	4.08e-05
BOT	SEARSTONE BOTANICAL CONSERVATORY FOUNDATION	-78.8468	35.7882	0.0044949	0.000215	5.96e-05	0.0036522	0.0003013	1.68e-05	4.67e-05
BOT	SEATTLE PUBLIC UTILITIES - CEDAR RIVER WATERSHED EDUCATION CENTER	-121.78	47.4239	0.0056686	0.0002312	4.34e-05	0.0042687	0.0002385	1.07e-05	3.63e-05
BOT	SECREST ARBORETUM OARDC	-81.9453	40.8125	0.0081636	0.0003208	7.76e-05	0.0070546	0.0003619	7.2e-06	9.37e-05
BOT	SEDGWICK GARDENS	-70.8414	42.5861	0.0143719	0.0003591	0.0001181	0.0124157	0.0005917	1.39e-05	0.0001388
BOT	SEQUOIA AND KINGS CANYON NATIONAL PARKS	-118.885	36.4424	0.0020484	7.89e-05	9.57e-05	0.0016336	0.0001843	2.98e-05	5.7e-05
BOT	SEVEN PONDS NATURE CENTER	-83.189	42.9297	0.0079609	0.0002929	7.66e-05	0.0067069	0.0003259	3.9e-06	8.84e-05
BOT	SHANGRI LA BOTANICAL GARDENS AND NATURE CENTER	-93.7529	30.104	0.0018638	7.18e-05	2.2e-05	0.0016342	0.0001399	5.4e-06	4.65e-05
BOT	SHAVER'S CREEK ENVIRONMENTAL CENTER	-77.9096	40.6503	0.0032495	0.0003692	8.18e-05	0.0027302	0.0004367	1.93e-05	0.0001212
BOT	SHAW NATURE RESERVE	-90.8294	38.4969	0.0045077	9.95e-05	5.26e-05	0.0039881	0.0001232	1.4e-06	6.34e-05
BOT	SHERMAN LIBRARY & GARDENS	-117.872	33.6019	0.0135403	0.0002826	9.91e-05	0.0109503	0.0005198	1.93e-05	8.17e-05
BOT	SHOREWAY ARBORETUM	-70.2282	43.6485	0.0068645	0.0002102	9.73e-05	0.005855	0.0003761	9e-06	8.28e-05
BOT	SIBLEY NATURE CENTER	-102.068	32.0349	0.000635	1.45e-05	8.4e-06	0.0004955	5.96e-05	6.8e-06	1.23e-05
BOT	SIERRA NEVADA JOURNEYS	-119.809	39.5225	0.0016624	0.0001055	8.05e-05	0.0010801	0.0001788	1.77e-05	3.39e-05
BOT	SILVER LAKE NATURE CENTER	-74.8636	40.1131	0.0220139	0.0008008	0.0001066	0.0183984	0.000917	3.16e-05	0.0002271
BOT	SIMPSON GARDEN PARK	-83.674	41.378	0.0069322	0.0003958	9.06e-05	0.0059995	0.0004111	6.9e-06	0.000117
BOT	SISTER MARY GRACE BURNS ARBORETUM	-74.2259	40.0985	0.022837	0.0007655	0.0001061	0.0193438	0.0008851	3.06e-05	0.0002294
BOT	SKYLANDS ASSOCIATION	-74.2691	41.0949	0.0282073	0.0008297	0.0001236	0.023727	0.0010151	2.83e-05	0.000256
BOT	SMITH-GILBERT GARDENS	-84.6298	34.0115	0.0067982	0.0002291	2.63e-05	0.0055449	0.0003735	1.48e-05	5.87e-05
BOT	SMITHSONIAN GARDENS	-77.0207	38.886	0.0104977	0.0005098	8.4e-05	0.0080956	0.0006063	2.83e-05	0.0001185
BOT	SNUG HARBOR CULTURAL CENTER AND BOTANICAL GARDEN	-74.0999	40.6447	0.0304932	0.0008251	0.000117	0.0258474	0.00099	2.96e-05	0.0002502
BOT	SONNENBERG GARDENS & MANSION STATE HISTORIC PARK	-77.2748	42.8967	0.0061975	0.0001951	6.67e-05	0.0052423	0.0002356	8.7e-06	9.36e-05
BOT	SOUTH ARKANSAS ARBORETUM	-92.6609	33.2117	0.0018639	4.37e-05	1.62e-05	0.0015968	0.0001102	7.6e-06	4.58e-05
BOT	SOUTH BAY BOTANIC GARDEN	-116.996	32.6429	0.0041899	0.0001927	8.46e-05	0.0029729	0.0003258	1.35e-05	5.94e-05
BOT	SOUTH CAROLINA BOTANICAL GARDEN	-82.8195	34.6851	0.0037192	0.0002605	4.25e-05	0.0029514	0.0003599	1.61e-05	6.03e-05
BOT	SOUTH COAST BOTANIC GARDEN	-118.348	33.7846	0.0133206	0.0002842	9.91e-05	0.0109603	0.0005232	1.97e-05	8.41e-05
BOT	SOUTH PADRE ISLAND DOLPHIN RESEARCH & SEALIFE NATURE CENTER	-97.2068	26.078	0.0007559	4.6e-05	2.28e-05	0.0005076	1.73e-05	3.6e-06	2.27e-05
BOT	SOUTH TEXAS BOTANICAL GARDENS & NATURE CENTER	-97.4065	27.6522	0.0012185	6.89e-05	3.7e-05	0.0008107	4.98e-05	3.9e-06	4.92e-05
BOT	SOUTHERN HIGHLANDS RESERVE	-82.948	35.1358	0.0038999	0.0002578	4.06e-05	0.0030111	0.000343	1.49e-05	5.92e-05
BOT	SOUTHERN INDIANA BOTANICAL SOCIETY	-85.8888	38.3522	0.0037459	0.0001931	5.74e-05	0.0031927	0.0002889	7.9e-06	6.67e-05
BOT	SOUTHERN VIRGINIA BOTANICAL GARDENS	-78.8665	36.7239	0.0033794	0.0002388	6.23e-05	0.0027309	0.0003215	1.92e-05	4.37e-05
BOT	SOUTHWEST BOTANICAL GARDEN	-117.158	33.5117	0.0099271	0.000257	9.68e-05	0.0076601	0.0004684	1.94e-05	7.48e-05
BOT	SPENCER CREST NATURE CENTER	-77.0473	42.1404	0.004843	0.000293	8.23e-05	0.0041143	0.0003239	1.44e-05	0.0001365
BOT	SPJST EDUCATION AND NATURE CENTER AT COOPER FARM	-96.7862	30.0714	0.0027362	0.0001325	3.83e-05	0.00216	0.000208	5.8e-06	7.47e-05
BOT	SPRING VALLEY NATURE CENTER & HERITAGE FARM	-88.1105	42.0261	0.0137459	0.000427	9.04e-05	0.0119833	0.0004595	5.7e-06	0.0001144
BOT	SPRINGFIELD-GREENE COUNTY BOTANICAL CENTER	-93.3319	37.1715	0.0022161	7.6e-05	2.88e-05	0.0018014	0.0001424	6.6e-06	5.34e-05
BOT	SPRINGS PRESERVE	-115.192	36.1693	0.0013954	2.44e-05	4.91e-05	0.001064	4.04e-05	3.94e-05	3.01e-05
BOT	ST MONICA GARDENS	-80.3594	25.6576	0.0046651	0.0001575	5.51e-05	0.0034991	0.0002133	1.39e-05	6.61e-05
BOT	STAMFORD MUSEUM & NATURE CENTER	-73.5454	41.1236	0.0282718	0.0008132	0.0001253	0.0236859	0.0010314	2.72e-05	0.0002544
BOT	STANLEY PARK OF WESTFIELD	-72.7904	42.1279	0.0169015	0.0006398	0.0001362	0.0145627	0.000922	2.15e-05	0.0002207
BOT	STATE ARBORETUM AT THE UNIVERSITY OF MONTANA	-113.988	46.8631	0.0007607	1.89e-05	2.2e-05	0.0005505	7.88e-05	4.9e-06	1.44e-05
BOT	STATE ARBORETUM OF VIRGINIA	-78.5049	38.0359	0.0034151	0.000326	7.2e-05	0.0025243	0.000399	2.16e-05	5.72e-05
BOT	STATE BOTANICAL GARDEN OF GEORGIA	-83.3654	33.8981	0.0052165	0.0002357	3.9e-05	0.0042008	0.0003525	1.74e-05	5.94e-05
BOT	STERLING NATURE CENTER	-76.6722	43.328	0.0053614	0.0001741	6.97e-05	0.0045201	0.000217	8.2e-06	8.71e-05
BOT	STILLWATERS ENVIRONMENTAL CENTER	-122.511	47.7986	0.0064438	0.0002224	4.31e-05	0.0046672	0.0002366	1.03e-05	3.47e-05
BOT	STONECROP GARDENS	-73.8677	41.4446	0.0248171	0.0008021	0.0001293	0.0207053	0.0010194	2.64e-05	0.0002547
BOT	STRANAHAN ARBORETUM	-83.6715	41.6925	0.0081411	0.0003935	9.04e-05	0.0069034	0.0004064	6.5e-06	0.0001159
BOT	STRATFORD HALL	-76.8423	38.1465	0.0065742	0.0004105	7.82e-05	0.0050084	0.0004958	2.8e-05	9.59e-05
BOT	STREISSGUTH GARDENS	-122.321	47.6351	0.0065948	0.0002312	4.37e-05	0.0048532	0.0002425	1.05e-05	3.57e-05
BOT	STRYBING ARBORETUM & BOTANICAL GARDENS	-122.466	37.7662	0.0097989	0.0002049	0.0001158	0.007217	0.0005224	1.77e-05	7.85e-05
BOT	SUGAR GROVE NATURE CENTER	-89.1279	40.3587	0.0050829	0.0002474	7.68e-05	0.0042702	0.0002944	4.1e-06	8.9e-05
BOT	SUGARLOAF COVE NATURE CENTER	-92.0083	46.8371	0.0011555	8.12e-05	4.84e-05	0.0008765	8.19e-05	7.6e-06	2.57e-05
BOT	SUNRIVER NATURE CENTER	-121.473	43.8262	0.0005741	8.49e-05	2.99e-05	0.00045	9.24e-05	1.39e-05	1.53e-05
BOT	SURREYBROOKE	-77.5152	39.4675	0.008972	0.0004926	8.49e-05	0.0071008	0.000592	2.58e-05	0.0001168
BOT	TACOMA NATURE CENTER	-122.494	47.2427	0.0059873	0.000245	4.51e-05	0.0045334	0.0002481	1.05e-05	3.69e-05
BOT	TALTREE ARBORETUM & GARDENS	-87.1619	41.439	0.0109952	0.0004051	9.49e-05	0.0097578	0.0004183	5.7e-06	0.0001134
BOT	TAMARACK CAMPS	-83.5114	42.849	0.0089985	0.0003126	8.09e-05	0.0075117	0.0003436	4.1e-06	9.41e-05
BOT	TANGLEWOOD COMMUNITY NATURE CENTER	-77.0473	42.1404	0.004843	0.000293	8.23e-05	0.0041143	0.0003239	1.44e-05	0.0001365
BOT	TAYLOR MEMORIAL ARBORETUM	-79.9946	40.4443	0.007576	0.0002302	6.73e-05	0.006906	0.0002889	1.1e-05	6.9e-05
BOT	TEATOWN LAKE RESERVATION	-73.8558	41.1657	0.0287873	0.0008247	0.0001259	0.0241955	0.0010333	2.76e-05	0.000257
BOT	TENAFLY NATURE CENTER	-73.9405	40.922	0.0305535	0.0008299	0.0001219	0.025798	0.0010212	2.86e-05	0.0002555
BOT	TENNESSEE RIVER GARDENS AND NATURE PRESERVE	-85.3503	34.9954	0.0029139	0.0002022	2.65e-05	0.0024546	0.00032	1.41e-05	5.91e-05
BOT	TETON BOTANICAL GARDEN	-110.764	43.6037	0.000807	3.92e-05	9.1e-06	0.0005031	6.82e-05	1.83e-05	2.64e-05
BOT	TETON RAPTOR CENTER	-110.857	43.5139	0.0008562	3.96e-05	9.1e-06	0.0005537	6.9e-05	1.86e-05	2.66e-05
BOT	TEXAS BOTANICAL GARDEN SOCIETY	-97.7675	30.2962	0.0036464	0.0001361	3.77e-05	0.0029498	0.000175	4.7e-06	6.95e-05
BOT	TEXAS BOTANICAL GARDENS AND NATIVE AMERICAN INTERPRETIVE CENTER	-98.5718	31.4502	0.0011482	0.0001251	2.6e-05	0.0009356	0.0001324	3.5e-06	5.25e-05
BOT	TEXAS DISCOVERY GARDENS	-96.769	32.7741	0.0064327	0.000143	1.98e-05	0.0054367	0.0001968	4.7e-06	5.79e-05
BOT	THANKSGIVING POINT INSTITUTE	-111.886	40.4245	0.002587	5.27e-05	1.5e-05	0.0019266	0.00014	2.85e-05	1.9e-05
BOT	TINKER NATURE PARK	-77.6166	43.0485	0.0057736	0.0001797	5.87e-05	0.0049022	0.0002173	6.7e-06	7.9e-05
BOT	TIZER BOTANIC GARDENS & ARBORETUM	-112.001	46.436	0.0007625	2.21e-05	1.81e-05	0.0005628	8.03e-05	8e-06	1.91e-05
BOT	TOLEDO BOTANICAL GARDEN	-83.669	41.6692	0.0080304	0.000394	9.04e-05	0.0068203	0.000407	6.6e-06	0.000116
BOT	TOWER HILL BOTANIC GARDEN	-71.7299	42.3567	0.019199	0.0004969	0.0001305	0.0168664	0.0007741	1.79e-05	0.0001795
BOT	TRACY AVIARY	-111.874	40.7457	0.0027472	5.51e-05	1.32e-05	0.0020427	0.0001439	2.6e-05	2.05e-05
BOT	TREADWELL FARMS HISTORIC DISTRICT ASSOCIATION	-73.9642	40.7627	0.0306761	0.0008257	0.0001192	0.025959	0.0010052	2.91e-05	0.0002529
BOT	TREE HILL	-81.5825	30.3333	0.0026184	9.77e-05	6.94e-05	0.0018404	0.0001504	2.29e-05	8.72e-05
BOT	TREEHAVEN ENVIRONMENTAL LEARNING CENTER	-89.7308	45.5004	0.0019792	0.0001049	6.3e-05	0.0016251	0.0001412	5.8e-06	5.11e-05
BOT	TREES ATLANTA	-84.3598	33.748	0.0070985	0.0002229	2.89e-05	0.0057754	0.0003606	1.55e-05	5.71e-05
BOT	TREES FOR TOMORROW	-89.2435	45.9171	0.0015633	7.99e-05	6.14e-05	0.00126	0.0001003	6.2e-06	4.03e-05
BOT	TRINITY RIVER AUDUBON CENTER	-96.7068	32.7128	0.0062955	0.0001441	2.01e-05	0.005316	0.0001977	4.9e-06	5.87e-05
BOT	TROUT LAKE NATURE CENTER	-81.6796	28.8527	0.0044131	0.0001537	7.43e-05	0.0034239	0.0002328	1.81e-05	0.0001091
BOT	TRYON CREEK PARK	-122.677	45.4482	0.0039231	0.000193	4.08e-05	0.0031268	0.000176	1.04e-05	3.19e-05
BOT	TUCSON BOTANICAL GARDENS	-110.91	32.2487	0.0020748	4.91e-05	2.73e-05	0.001432	0.000152	3.06e-05	4.08e-05
BOT	TUDOR PLACE HISTORIC HOUSE & GARDEN	-77.0633	38.9129	0.0105351	0.0005096	8.41e-05	0.0081346	0.0006064	2.81e-05	0.000118
BOT	TULIP CREEK NATURE CENTER	-85.5964	41.49	0.0061433	0.0003984	9.78e-05	0.0053764	0.0004027	6.3e-06	0.0001222
BOT	TULSA BOTANIC GARDEN	-95.9945	36.1511	0.0027551	9.01e-05	1.8e-05	0.0022896	0.0001889	6.3e-06	5.23e-05
BOT	U.S. NATIONAL ARBORETUM	-76.9595	38.9168	0.0106167	0.0005166	8.45e-05	0.0081876	0.0006136	2.85e-05	0.0001214
BOT	UC DAVIS BOTANICAL CONSERVATORY	-121.748	38.5335	0.007584	0.0002241	0.0001186	0.0056158	0.0005277	2.06e-05	7.31e-05
BOT	UC DAVIS HAAGEN-DAZS HONEY BEE HAVEN	-121.748	38.5335	0.007584	0.0002241	0.0001186	0.0056158	0.0005277	2.06e-05	7.31e-05
BOT	UCSC ARBORETUM	-122.056	36.9776	0.0068565	0.0001721	0.0001116	0.0050348	0.0004723	1.93e-05	7.99e-05
BOT	UNBELIEVABLE ACRES BOTANIC GARDENS	-80.1433	26.6836	0.0045761	0.0001857	6.3e-05	0.003362	0.0002639	1.46e-05	7.84e-05
BOT	UNITED STATES BOTANIC GARDEN	-77.0122	38.8869	0.0104998	0.0005104	8.41e-05	0.0080956	0.0006069	2.83e-05	0.0001188
BOT	UNIVERSITY OF ALABAMA ARBORETUM	-87.5484	33.2094	0.0029635	7.19e-05	1.9e-05	0.0024841	0.0001913	7.7e-06	4.33e-05
BOT	UNIVERSITY OF ARIZONA CAMPUS ARBORETUM	-110.957	32.238	0.0020753	4.95e-05	2.72e-05	0.0014321	0.0001533	3.05e-05	4.1e-05
BOT	UNIVERSITY OF ARKANSAS - FORT SMITH ARBORETUM	-94.3743	35.3852	0.0018952	7.83e-05	2.09e-05	0.0016796	0.0001246	7e-06	3.98e-05
BOT	UNIVERSITY OF CALIFORNIA RIVERSIDE BOTANIC GARDENS	-117.331	33.9756	0.0117318	0.000268	0.0001002	0.0094619	0.0005023	2.26e-05	7.99e-05
BOT	UNIVERSITY OF CENTRAL FLORIDA ARBORETUM	-81.2044	28.6041	0.003913	0.0001677	7.41e-05	0.0029448	0.0002425	1.83e-05	0.0001075
BOT	UNIVERSITY OF GEORGIA CAMPUS ARBORETUM	-83.3748	33.9553	0.0052307	0.000239	3.87e-05	0.0042131	0.0003558	1.73e-05	5.96e-05
BOT	UNIVERSITY OF HAWAII AT HILO BOTANICAL GARDENS	-155.094	19.8123	0.0007781	7.21e-05	1.12e-05	0.0003012	5.47e-05	8.6e-06	1.6e-05
BOT	UNIVERSITY OF IDAHO ARBORETUM & BOTANICAL GARDEN	-117.007	46.7283	0.0019708	1.93e-05	2.2e-05	0.0017303	0.0001006	4.3e-06	1.26e-05
BOT	UNIVERSITY OF ILLINOIS ARBORETUM	-88.2288	40.1168	0.0043887	0.0002562	7.97e-05	0.0036854	0.0003037	4.8e-06	8.97e-05
BOT	UNIVERSITY OF ILLINOIS CONSERVATORY AND PLANT COLLECTION	-88.2288	40.1168	0.0043887	0.0002562	7.97e-05	0.0036854	0.0003037	4.8e-06	8.97e-05
BOT	UNIVERSITY OF KENTUCKY - LEXINGTON ARBORETUM	-84.5053	38.019	0.0034292	0.000175	5.61e-05	0.0026653	0.0002943	9.2e-06	6.69e-05
BOT	UNIVERSITY OF MARYLAND ARBORETUM & BOTANICAL GARDEN	-76.953	38.9923	0.0108453	0.000526	8.52e-05	0.0083827	0.0006242	2.86e-05	0.0001246
BOT	UNIVERSITY OF NEVADA RENO ARBORETUM	-119.814	39.5511	0.0016422	0.0001045	7.99e-05	0.0010629	0.0001757	1.76e-05	3.35e-05
BOT	UNIVERSITY OF NEW MEXICO ARBORETUM	-106.625	35.0902	0.002197	3.51e-05	8.4e-06	0.0016309	0.0001112	4.71e-05	2.18e-05
BOT	UNIVERSITY OF NORTH CAROLINA AT CHARLOTTE BOTANICAL GARDENS	-80.76	35.3274	0.0044783	0.0002416	5.38e-05	0.0037555	0.0003427	1.25e-05	4.93e-05
BOT	UNIVERSITY OF NORTH CAROLINA AT WILMINGTON ARBORETUM	-77.8681	34.2246	0.0016504	9.3e-05	5.17e-05	0.0012559	0.0001401	1.23e-05	3.9e-05
BOT	UNIVERSITY OF NORTH FLORIDA'S OGIER GARDENS	-81.4667	30.2823	0.0025607	9.94e-05	6.94e-05	0.0017811	0.0001508	2.28e-05	8.74e-05
BOT	UNIVERSITY OF NORTHERN IOWA TEACHING AND RESEARCH GREENHOUSE	-92.4635	42.5159	0.0047976	0.0001619	4.19e-05	0.004406	0.0001385	5e-06	5.48e-05
BOT	UNIVERSITY OF RHODE ISLAND BOTANICAL GARDENS AND EVERETT P. CHRISTOPHER ARBORETUM	-71.5254	41.4819	0.0132084	0.0005183	0.0001167	0.0109245	0.0007497	1.94e-05	0.0001861
BOT	UNIVERSITY OF ROCHESTER ARBORETUM	-77.6317	43.1238	0.0055348	0.0001752	5.72e-05	0.0046926	0.0002119	6.3e-06	7.6e-05
BOT	UNIVERSITY OF SOUTH FLORIDA BOTANICAL GARDENS	-82.4132	28.0546	0.0046151	0.0001389	7.33e-05	0.0036939	0.0002252	1.47e-05	0.0001067
BOT	UNIVERSITY OF TENNESSEE ARBORETUM OAK RIDGE	-83.935	35.9532	0.0036701	0.0002064	3.75e-05	0.0030412	0.0002489	1.36e-05	6.02e-05
BOT	UNIVERSITY OF TENNESSEE BOTANICAL GARDENS	-83.9375	35.9455	0.0036718	0.000207	3.74e-05	0.0030412	0.0002499	1.36e-05	6.02e-05
BOT	UNIVERSITY OF WASHINGTON BOTANIC GARDENS	-122.291	47.6585	0.0065821	0.00023	4.36e-05	0.0048371	0.0002417	1.05e-05	3.56e-05
BOT	UNIVERSITY OF WEST GEORGIA ARBORETUM	-85.0978	33.5707	0.0055399	0.0001954	2.37e-05	0.004566	0.0003541	1.35e-05	5.34e-05
BOT	UNIVERSITY OF WISCONSIN-MADISON ARBORETUM	-89.4427	43.0384	0.0060041	0.0003233	7.69e-05	0.0049735	0.000387	5.7e-06	0.0001001
BOT	UNLV ARBORETUM	-119.814	39.5511	0.0016422	0.0001045	7.99e-05	0.0010629	0.0001757	1.76e-05	3.35e-05
BOT	URBANA PARK DISTRICT / ANITA PURVES NATURE CENTER	-88.2078	40.1267	0.0043783	0.0002574	7.99e-05	0.0036803	0.0003052	4.8e-06	8.99e-05
BOT	UTAH BOTANICAL CENTER	-111.809	41.7522	0.0015845	5.84e-05	8.7e-06	0.0012336	0.0001291	2.16e-05	2.47e-05
BOT	UTEP CHIHUAHUAN DESERT GARDENS	-106.505	31.7701	0.0009565	1.71e-05	1.16e-05	0.0006813	6.39e-05	1.88e-05	1.47e-05
BOT	VALLARTA BOTANICAL GARDENS AC	-121.758	38.55	0.0074741	0.0002238	0.0001184	0.0055307	0.0005255	2.06e-05	7.29e-05
BOT	VAN VLECK HOUSE & GARDENS	-74.2221	40.8247	0.0305906	0.000836	0.0001199	0.0258592	0.001009	2.93e-05	0.0002538
BOT	VANDER VEER BOTANICAL GARDENS	-90.5748	41.5458	0.0051798	0.0002371	6.7e-05	0.0044077	0.0002756	5e-06	8.01e-05
BOT	VASSAR COLLEGE ARBORETUM	-73.9013	41.6942	0.0200115	0.0007653	0.0001312	0.0165709	0.0009826	2.52e-05	0.0002489
BOT	VENTURA BOTANICAL GARDENS	-119.236	34.2718	0.0067363	0.0002405	9.66e-05	0.0051633	0.0004426	2.03e-05	8.15e-05
BOT	VERMONT INSTITUTE OF NATURAL SCIENCE	-72.5296	43.6311	0.0091233	0.0002538	0.0001202	0.0084236	0.0004817	1.2e-05	0.0001183
BOT	VICTORIA BOTANICAL GARDEN	-97.0089	28.8197	0.0013838	0.0001028	4.21e-05	0.0010585	0.0001462	5.1e-06	6.62e-05
BOT	VIKINGSHOLM EMERALD BAY STATE PARK	-120.135	39.0502	0.0024564	0.0001477	9.66e-05	0.0017501	0.0002957	2.04e-05	4.76e-05
BOT	VILES ARBORETUM	-69.7673	44.2985	0.0057073	0.0001287	7.64e-05	0.0049532	0.0002444	8.1e-06	5.38e-05
BOT	VIRGIL A PLACE ARBORETUM & BOTANICAL GARDEN	-155.718	20.0216	0.0008538	8.35e-05	1.44e-05	0.0003419	5.5e-05	1.06e-05	2.14e-05
BOT	VIRGINIA ROBINSON GARDENS	-118.417	34.0857	0.0133356	0.0002817	0.0001011	0.0110059	0.0005267	2.19e-05	8.52e-05
BOT	VISTA BOTANICAL GARDENS	-117.232	33.1985	0.008414	0.0002476	9.41e-05	0.0063106	0.0004414	1.71e-05	7.17e-05
BOT	VOLUNTEER PARK CONSERVATORY	-122.299	47.6283	0.0065856	0.0002314	4.37e-05	0.00485	0.0002426	1.05e-05	3.57e-05
BOT	W. GORDON BELSER ARBORETUM	-80.9844	33.9941	0.002825	0.0001798	5.96e-05	0.0023194	0.0002569	1.67e-05	5.73e-05
BOT	W.J. BEAL BOTANICAL GARDEN	-84.4935	42.7356	0.0086254	0.0003543	9e-05	0.0070093	0.0003653	4.5e-06	0.000109
BOT	WADDELL BARNES BOTANICAL GARDENS	-83.7279	32.8117	0.003151	0.0001598	4.18e-05	0.0026009	0.000263	1.78e-05	5.21e-05
BOT	WAGNER FARM ARBORETUM	-74.5025	40.6509	0.0294319	0.0008374	0.0001165	0.0248732	0.0009889	3.01e-05	0.0002485
BOT	WAIMEA NATURE PARK	-155.671	20.0192	0.0008597	8.28e-05	1.42e-05	0.0003425	5.52e-05	1.05e-05	2.1e-05
BOT	WAIPAHU CULTURAL GARDEN PARK	-158.011	21.3863	0.0012981	6.74e-05	1.77e-05	0.0008054	2.19e-05	1.12e-05	2.54e-05
BOT	WALKER NATURE CENTER RESTON ASSOCIATION	-77.3413	38.9281	0.0100212	0.000489	8.28e-05	0.0077456	0.0005847	2.7e-05	0.0001087
BOT	WALKING MOUNTAINS SCIENCE CENTER	-106.524	39.6361	0.001767	0.0001231	3.01e-05	0.0012417	0.0002098	3.25e-05	4.27e-05
BOT	WALKING TREE NATURE CENTER	-81.1004	34.0499	0.0029252	0.0001871	5.87e-05	0.00241	0.0002666	1.67e-05	5.78e-05
BOT	WARGO NATURE CENTER	-93.0716	45.191	0.0061368	0.0001558	4.28e-05	0.0052351	0.0001732	5e-06	5.06e-05
BOT	WARNER PARK NATURE CENTER	-86.9148	36.0609	0.0029238	0.0001195	3.24e-05	0.0025154	0.0001694	1.02e-05	4.5e-05
BOT	WARNER PARK NATURE CENTER	-123.027	44.9452	0.0036377	0.0001585	3.71e-05	0.0027584	0.0001455	1.05e-05	2.83e-05
BOT	WASHINGTON PARK ARBORETUM	-122.294	47.6328	0.0065856	0.0002314	4.37e-05	0.00485	0.0002426	1.05e-05	3.57e-05
BOT	WASHINGTON PARK BOTANICAL GARDEN	-89.6832	39.7904	0.0044002	0.0001791	6.82e-05	0.0037609	0.0002081	2.8e-06	7.87e-05
BOT	WATER CONSERVATION GARDEN	-116.94	32.7423	0.0045869	0.0001997	8.6e-05	0.0032663	0.0003405	1.42e-05	6.07e-05
BOT	WAVE HILL	-73.9112	40.9002	0.0305406	0.0008285	0.0001217	0.0257902	0.00102	2.86e-05	0.0002552
BOT	WAYNE STATE COLLEGE ARBORETUM	-97.0177	42.2402	0.0029194	8.56e-05	8.6e-06	0.0026792	0.0001137	5.5e-06	4.43e-05
BOT	WEBSTER ARBORETUM	-77.4022	43.2489	0.0052152	0.0001709	5.87e-05	0.0043975	0.0002083	6.4e-06	7.6e-05
BOT	WEED WILDLIFE REFUGE & BOTANICAL GARDENS	-122.384	41.4563	0.0010275	6.72e-05	5.1e-05	0.0007591	8.38e-05	1.8e-05	1.84e-05
BOT	WEHR NATURE CENTER	-88.0344	42.9302	0.0079955	0.0004007	8.89e-05	0.0064995	0.0004306	5.2e-06	0.0001146
BOT	WEIGUMS GREAT PLAINS LANDSCAPE ARBORETUM	-93.1702	44.9451	0.0064885	0.000159	4.08e-05	0.0055418	0.0001753	4.9e-06	5.29e-05
BOT	WEINBERG NATURE CENTER	-73.7556	40.9746	0.0298914	0.0008236	0.0001229	0.0251879	0.0010254	2.81e-05	0.0002552
BOT	WELLESLEY COLLEGE BOTANIC GARDENS	-71.2992	42.2959	0.0180582	0.0004474	0.0001248	0.0156743	0.0007038	1.66e-05	0.0001651
BOT	WELLFIELD BOTANIC GARDENS	-85.9764	41.6945	0.0066802	0.0004101	9.84e-05	0.0056442	0.000406	5.9e-06	0.0001225
BOT	WELLSPRING NATURE CENTER	-77.9299	42.0603	0.004424	0.0002268	6.97e-05	0.0038828	0.0002708	1.09e-05	0.000104
BOT	WELTY ENVIRONMENTAL CENTER	-89.1687	42.5406	0.0079542	0.0003676	8.08e-05	0.0065096	0.0004303	5.9e-06	0.000105
BOT	WESSELMAN NATURE SOCIETY	-87.52	37.9836	0.0029618	0.0001713	5.26e-05	0.0025938	0.0001707	5.6e-06	6.03e-05
BOT	WEST ROCK NATURE CENTER	-72.96	41.3175	0.021754	0.000759	0.0001271	0.0178909	0.0010027	2.5e-05	0.0002433
BOT	WEST VIRGINIA BOTANIC GARDEN	-79.8726	39.6299	0.0049476	0.0002339	7.04e-05	0.0044006	0.0003091	1.45e-05	5.77e-05
BOT	WESTCAVE OUTDOOR DISCOVERY CENTER	-98.221	30.385	0.003496	0.0001275	3.58e-05	0.0028074	0.0001495	4e-06	6.3e-05
BOT	WESTERN COLORADO BOTANICAL GARDENS	-108.562	39.0553	0.000909	4.12e-05	2.95e-05	0.0006323	7.98e-05	4.86e-05	2.51e-05
BOT	WESTERN KENTUCKY BOTANICAL GARDEN	-87.1481	37.7738	0.002906	0.0001641	5.02e-05	0.0024974	0.0001739	6.8e-06	5.86e-05
BOT	WESTERN MARYLAND HOSPITAL CENTER THERAPEUTIC GARDEN	-77.7192	39.6685	0.0071724	0.0004613	8.38e-05	0.0057266	0.0005588	2.43e-05	0.000113
BOT	WESTERN NORTH CAROLINA NATURE CENTER	-82.4883	35.5858	0.0041052	0.0002386	4.32e-05	0.0031737	0.0003158	1.33e-05	5.58e-05
BOT	WESTMOOR PARK	-72.7632	41.7833	0.0182434	0.0006983	0.0001332	0.0152517	0.0009701	2.29e-05	0.000232
BOT	WHITEHOUSE NATURE CENTER	-84.7446	42.2439	0.0081503	0.0003907	9.47e-05	0.0067115	0.0003934	5.6e-06	0.0001187
BOT	WILBUR D. MAY ARBORETUM & BOTANICAL GARDEN	-119.821	39.5446	0.0016588	0.0001055	8.03e-05	0.0010752	0.0001781	1.76e-05	3.38e-05
FSML	WILD BASIN CREATIVE RESEARCH CENTER	-97.82	30.31	0.0036587	0.0001356	3.74e-05	0.0029591	0.0001723	4.6e-06	6.88e-05
BOT	WILDCAT BLUFF NATURE CENTER	-101.94	35.2351	0.0008764	1.57e-05	2.5e-06	0.0006598	4.01e-05	1.03e-05	1.68e-05
BOT	WILDERNESS CENTER	-81.6455	40.6514	0.0081253	0.0002977	7.52e-05	0.0070663	0.0003412	7.8e-06	8.72e-05
BOT	WILLIAM F. CURTIS ARBORETUM	-75.5143	40.5891	0.01663	0.0007906	0.0001096	0.0136426	0.0009048	2.99e-05	0.0002271
BOT	WILLIAM LANIER HUNT ARBORETUM	-79.0407	35.9289	0.0045317	0.0002244	5.94e-05	0.0036451	0.0003127	1.66e-05	4.56e-05
BOT	WILLIAMSBURG AREA BOTANICAL GARDENS	-76.7904	37.3161	0.0042794	0.0002681	7.02e-05	0.0034977	0.0003469	2.53e-05	7.13e-05
BOT	WILLISTOWNS OKEHOCKING NATURE CENTER	-75.4816	39.9673	0.0158326	0.0007638	0.0001021	0.0129436	0.0008735	3.16e-05	0.0002098
BOT	WILSON BOTANICAL GARDENS	-77.9271	35.7049	0.0035209	0.0001688	5.88e-05	0.0030134	0.0002504	1.82e-05	4.8e-05
BOT	WINDMILL ISLAND GARDENS	-86.1024	42.7922	0.0051482	0.0004125	9.5e-05	0.0041254	0.0003948	4.3e-06	0.0001192
BOT	WING HAVEN	-80.8399	35.1788	0.0043648	0.0002396	5.42e-05	0.0036554	0.0003375	1.28e-05	5.11e-05
BOT	WOLDUMAR NATURE ASSOCIATION	-84.6021	42.7144	0.0084182	0.0003594	9.08e-05	0.0068301	0.0003679	4.6e-06	0.0001104
BOT	WOLF RIDGE ENVIRONMENTAL LEARNING CENTER	-91.1948	47.3797	0.0007142	4.66e-05	4.63e-05	0.0005001	4.02e-05	9e-06	1.47e-05
BOT	WOODBOURNE ARBORETUM	-73.701	40.7527	0.0292576	0.0008098	0.0001187	0.0247096	0.0009964	2.85e-05	0.0002507
BOT	WOODLAND ARBORETUM	-84.1782	39.7428	0.0078955	0.0002925	8.04e-05	0.0065846	0.0003946	7.8e-06	9.53e-05
BOT	WOODLANDS GARDEN OF DECATUR	-84.3028	33.7859	0.0071265	0.0002253	2.93e-05	0.0057962	0.0003615	1.56e-05	5.75e-05
BOT	WOODLANDS NATURE STATION	-88.305	36.6243	0.0018888	0.0001148	3.71e-05	0.001628	0.00013	5.6e-06	4.15e-05
BOT	WOODLAWN NATURE CENTER	-85.9698	41.7082	0.0066605	0.0004103	9.84e-05	0.0056254	0.000406	5.9e-06	0.0001226
BOT	WORLD BOTANICAL GARDENS	-84.477	33.64	0.0068963	0.0002149	2.82e-05	0.0056155	0.0003553	1.52e-05	5.57e-05
BOT	WORLD BOTANICAL GARDENS AT BOTANICAL WORLD ADVENTURES	-155.127	19.8978	0.0007757	7.32e-05	1.15e-05	0.0003	5.48e-05	8.8e-06	1.65e-05
BOT	WORLD FORESTRY CENTER DISCOVERY MUSEUM	-122.723	45.5141	0.0039123	0.0001973	4.12e-05	0.0031291	0.0001796	1.03e-05	3.24e-05
BOT	WRIGLEY MEMORIAL AND BOTANIC GARDENS	-118.342	33.3244	0.0095221	0.0002674	9.41e-05	0.0076241	0.0004759	1.61e-05	7.94e-05
BOT	WYOMING CHILDREN'S MUSEUM & NATURE CENTER	-105.585	41.3206	0.0008751	8.65e-05	2.27e-05	0.0005263	0.0001468	2.05e-05	2.95e-05
BOT	YAKIMA AREA ARBORETUM	-120.472	46.5867	0.0014595	0.0001558	3.78e-05	0.0012807	0.0001672	1e-05	2.97e-05
BOT	YAMPA RIVER BOTANIC PARK	-106.828	40.4822	0.0007458	9.88e-05	2.76e-05	0.0005821	0.000154	2.59e-05	3.46e-05
BOT	YEW DELL BOTANICAL GARDENS	-85.4657	38.3416	0.0041388	0.0001943	5.79e-05	0.0033955	0.0003076	8.2e-06	6.79e-05
BOT	YUMA CONSERVATION GARDEN	-114.624	32.688	0.0005143	4.98e-05	5.59e-05	0.0004875	6.73e-05	2.12e-05	3.32e-05
BOT	ZION NATURE CENTER	-86.2686	39.9538	0.005198	0.0002741	8.29e-05	0.0045634	0.0003503	6.8e-06	9.45e-05
LIB	ABERNATHY FIELD STATION	-123.818	46.9752	0.0019213	0.0002006	4.25e-05	0.0015631	0.0001928	8.8e-06	3.29e-05
LIB	ACOPIAN CENTER	-107.615	35.0359	0.0010718	3.45e-05	1.38e-05	0.0007739	9.36e-05	5.49e-05	1.75e-05
LIB	ADA AND ARCHIBALD MACLEISH FIELD STATION	-72.2921	43.2176	0.0122395	0.0003522	0.0001287	0.0111206	0.00061	1.45e-05	0.0001459
LIB	ADIRONDACK ECOLOGICAL CENTER	-120.944	41.1919	0.0004342	5.63e-05	5.15e-05	0.0003304	7.51e-05	1.66e-05	1.61e-05
MUS	ALASKA SEALIFE CENTER	-151.216	60.5615	0.0004637	2.46e-05	1.59e-05	0.000278	2.29e-05	1.59e-05	8.9e-06
LIB	ALICE ENO FIELD RESEARCH STATION	-73.9432	41.3758	0.0257599	0.00081	0.0001283	0.0215445	0.0010216	2.69e-05	0.0002557
LIB	ALMA COLLEGE ECOLOGICAL STATION	-96.2903	39.0128	0.0027294	9.64e-05	1.21e-05	0.0022097	0.0001923	8.5e-06	7.51e-05
LIB	ANGELO COAST RESERVE FIELD STATION	-78.019	42.3069	0.0052854	0.0002104	6.51e-05	0.0046306	0.0002542	9.1e-06	9.4e-05
LIB	ANHEUSER BUSCH COASTAL RESEARCH CENTER	-79.0277	42.639	0.004542	0.0001821	5e-05	0.0038769	0.0002122	4.4e-06	6.8e-05
LIB	ANNIS WATER RESOURCES INSTITUTE	-90.4577	32.3504	0.0022387	4.91e-05	2.16e-05	0.001998	0.0001147	5.4e-06	5.16e-05
LIB	AÑO NUEVO ISLAND RESERVE	-76.5122	40.3298	0.0090008	0.0006453	9.82e-05	0.0073847	0.0007435	2.81e-05	0.0001858
FSML	APPALACHIAN LABORATORY	-78.94	39.643	0.0039561	0.0003037	7.36e-05	0.0034206	0.0003903	1.79e-05	7.11e-05
FSML	APPLETON-WHITTELL RESEARCH RANCH	-110.508	31.603	0.0014102	3.09e-05	2.38e-05	0.0009939	9.4e-05	2.29e-05	3.08e-05
FSML	AQUARIUM OF THE PACIFIC	-118.199	33.7621	0.0137883	0.0002859	9.95e-05	0.0113319	0.0005275	1.98e-05	8.39e-05
BOT	ARCHBOLD BIOLOGICAL STATION	-81.3512	27.1831	0.002621	0.0002019	7.49e-05	0.001823	0.0003006	1.64e-05	0.0001067
FSML	ARNOT TEACHING AND RESEARCH FOREST	-76.628	42.264	0.005452	0.0003272	8.81e-05	0.0045769	0.0003539	1.53e-05	0.0001472
FSML	ATLANTIC ECOLOGY DIVISION	-71.4248	41.4939	0.0129636	0.000501	0.0001155	0.0107141	0.0007276	1.9e-05	0.0001817
FSML	ATON FOREST INC.	-105.081	40.568	0.0030767	0.0001236	2.55e-05	0.0022029	0.0002077	2.09e-05	3.86e-05
FSML	ATQASUK RESEARCH CENTER	-156.16	70.25	9.16e-05	0	7.8e-06	4.12e-05	0	7.7e-06	0
BOT	AU SABLE INSTITUTE OF ENVIRONMENTAL STUDIES	-84.9588	44.8314	0.0022816	0.0001314	6.27e-05	0.0019691	0.0001056	6e-07	5.3e-05
FSML	AUBURN UNIVERSITY MARINE EXTENSION AND RESEARCH CENTER	-88.0438	30.6946	0.0021862	3.16e-05	3.12e-05	0.0018317	9.44e-05	4.1e-06	4.33e-05
FSML	AUDUBON STARR RANCH SANCTUARY	-117.558	33.632	0.0129299	0.0002765	9.92e-05	0.0103392	0.0005102	1.99e-05	7.99e-05
FSML	AUKE BAY LABORATORIES	-134.778	58.3917	0.0003913	1.41e-05	2.23e-05	0.0001961	1.44e-05	5.5e-06	4.4e-06
FSML	AUKE CREEK STATION	-134.645	58.381	0.0003752	1.4e-05	2.22e-05	0.0001885	1.43e-05	5.3e-06	4.4e-06
FSML	BABCOCK NATURE PRESERVE	-72.588	44.741	0.0045922	8.59e-05	8.29e-05	0.0042709	0.0002123	5.4e-06	4.79e-05
FSML	BAKER FOREST AND FORESTRY FIELD CAMP	-121.07	39.91	0.001576	0.0001344	8.78e-05	0.0010647	0.0002245	1.91e-05	4.04e-05
FSML	BALL STATE UNIVERSITY FIELD STATION AND ENVIRONMENTAL EDUCATION CENTER	-85.409	40.198	0.0061871	0.0003065	8.65e-05	0.0053687	0.0003755	7.5e-06	0.0001048
FSML	BARD COLLEGE FIELD STATION	-73.917	42.018	0.0138853	0.0006946	0.0001322	0.0114779	0.0009087	2.33e-05	0.0002362
FSML	BARRIER ISLAND MANAGEMENT AND EDUCATION CENTER	-80.471	27.903	0.002298	0.0001832	6.99e-05	0.0015443	0.0002565	1.66e-05	9.54e-05
FSML	BARROW ARCTIC RESEARCH CENTER AND BARROW ENVIRONMENTAL OBSERVATORY	-156.589	71.296	0.0001046	0	7.3e-06	5.47e-05	0	4.5e-06	0
FSML	BARTLETT-CROWE FIELD STATION	-81.758	36.741	0.0028058	0.0001715	4.67e-05	0.0024399	0.0002801	1.03e-05	4.17e-05
FSML	BARUCH INSTITUTE OF COASTAL ECOLOGY AND FOREST SCIENCE	-79.225	33.362	0.0018733	9.6e-05	6.01e-05	0.0013019	0.0001428	1.47e-05	4.55e-05
FSML	BARUCH MARINE FIELD LABORATORY	-79.185	33.351	0.0018276	9.45e-05	5.98e-05	0.0012656	0.0001406	1.45e-05	4.51e-05
FSML	BEARITAGE ENVIRONMENTAL FIELD STATION	-90.802	35.439	0.0025029	3.29e-05	2.99e-05	0.0022844	8.86e-05	4.9e-06	2.85e-05
FSML	BEAVER LAKES FIELD STATION/SPEAR-O-WIGWAM MOUNTAIN CAMPUS	-107.054	44.272	0.0004202	8.5e-06	7.2e-06	0.0003148	4.89e-05	1.67e-05	1.19e-05
FSML	BELING ECOLOGICAL PRESERVE	-90.55	41.502	0.0051864	0.0002365	6.73e-05	0.0044132	0.0002755	5e-06	8.03e-05
FSML	BIG CHICO CREEK ECOLOGICAL RESERVE	-121.702	39.845	0.0015489	0.0001526	9.25e-05	0.0011381	0.000258	1.95e-05	4.56e-05
FSML	BIG TALBOT ISLAND BIOLOGICAL FIELD STATION	-81.439	30.452	0.0023425	9.29e-05	6.89e-05	0.0016095	0.000142	2.34e-05	8.4e-05
FSML	BIGELOW LABORATORY FOR OCEAN SCIENCES	-69.5822	43.8597	0.0051687	0.0001549	8.24e-05	0.0043564	0.000276	8.3e-06	6.39e-05
FSML	BIOLOGICAL FIELD STATION AT COOPERSTOWN	-74.927	42.719	0.0060496	0.000411	0.000114	0.0051992	0.0005058	1.74e-05	0.0001739
FSML	BIOLOGICAL FIELD STATION AT THE COHOTATE PRESERVE	-73.83	42.25	0.0115888	0.0006325	0.0001327	0.0097478	0.0008515	2.19e-05	0.0002243
FSML	BIOLOGICAL STATION ON BEAVER ISLAND	-85.552	45.647	0.0012887	6.82e-05	5.29e-05	0.0010669	5.25e-05	1.4e-06	3.32e-05
FSML	BLACK FORK WETLANDS ENVIRONMENTAL STUDIES CENTER	-82.414	40.811	0.0075558	0.000343	8.16e-05	0.0063883	0.0003855	7e-06	0.0001008
FSML	BLACK ROCK FOREST FIELD STATION	-74.029	41.406	0.0249062	0.0008066	0.0001282	0.0208167	0.0010134	2.68e-05	0.0002551
FSML	BLACKWATER ECOLOGICAL PRESERVE	-76.5	36.75	0.0037427	0.0001683	6.25e-05	0.0029813	0.000247	2.3e-05	5.98e-05
FSML	BLAKELY ISLAND FIELD STATION	-122.805	48.554	0.0032437	0.0001668	3.8e-05	0.0021558	0.0001935	9.4e-06	2.83e-05
FSML	BLANDY EXPERIMENTAL FARM	-78.065	39.064	0.006667	0.0004177	7.89e-05	0.0051693	0.0005086	2.33e-05	8.66e-05
FSML	BLODGETT FOREST RESEARCH STATION	-120.627	38.891	0.0034434	0.0001821	0.0001068	0.0025684	0.0003929	2.13e-05	5.77e-05
FSML	BLUE OAK RANCH RESERVE	-121.731	37.405	0.0093733	0.0002016	0.000119	0.0070368	0.0005405	2.11e-05	8.21e-05
FSML	BODEGA MARINE LABORATORY AND RESERVE	-123.07	38.318	0.0051316	0.0001875	0.0001077	0.0035928	0.0004317	1.58e-05	6.85e-05
FSML	BONDERMAN FIELD STATION AT RIO MESA	-109.207	38.799	0.0007503	3.25e-05	2.86e-05	0.0004562	7.21e-05	5.42e-05	1.87e-05
FSML	BOYD DEEP CANYON DESERT RESEARCH CENTER	-116.377	33.648	0.0040557	0.0002027	9.06e-05	0.0029547	0.0003596	2.15e-05	6.49e-05
FSML	BRACKENRIDGE FIELD LABORATORY	-97.779	30.285	0.0036635	0.0001358	3.77e-05	0.0029641	0.0001743	4.7e-06	6.93e-05
FSML	BROOKER CREEK PRESERVE ENVIRONMENTAL EDUCATION CENTER	-82.674	28.137	0.0040797	0.0001223	7.07e-05	0.0032709	0.0002043	1.37e-05	0.0001022
FSML	BROWN FAMILY ENVIRONMENTAL CENTER AT KENYON COLLEGE	-82.397	40.375	0.0066493	0.0003156	8.1e-05	0.0055238	0.0003734	7.6e-06	9.52e-05
FSML	BULL SHOALS FIELD STATION	-93.09	36.54	0.0019177	7.3e-05	2.89e-05	0.00154	0.0001162	6.6e-06	4.31e-05
FSML	BURNS PI??ON RIDGE RESERVE	-116.453	34.149	0.0033472	0.0002014	9.25e-05	0.0024763	0.0003703	2.48e-05	6.77e-05
FSML	BURROUGHS & CHAPIN CENTER FOR MARINE AND WETLAND STUDIES	-79.0019	33.8	0.0020899	0.0001185	5.92e-05	0.0015598	0.0001716	1.36e-05	4.51e-05
FSML	BUTTE CREEK ECOLOGICAL RESERVE	-121.416	40.088	0.001183	0.0001291	8.47e-05	0.0008185	0.0002032	1.9e-05	3.85e-05
FSML	CANYONLANDS RESEARCH CENTER	-109.563	38.071	0.0006402	2.7e-05	2.79e-05	0.0003676	6.3e-05	6.47e-05	1.31e-05
FSML	CAPITOL REEF FIELD STATION	-111.167	38.2	0.0003266	2.21e-05	2.75e-05	0.0002046	3.83e-05	5.98e-05	1.1e-05
FSML	CARY INSTITUTE OF ECOSYSTEM STUDIES	-73.741	41.786	0.0189479	0.0007499	0.0001326	0.0156794	0.0009778	2.46e-05	0.0002461
FSML	CASCADE HEAD EXPERIMENTAL FOREST	-123.975	45.05	0.0023125	0.0001366	3.5e-05	0.0016679	0.0001214	8.4e-06	2.71e-05
FSML	CASCADIA FIELD STATION	-122.308	47.6518	0.0065872	0.0002302	4.36e-05	0.0048408	0.0002418	1.05e-05	3.56e-05
FSML	CATALINA ISLAND CONSERVANCY FIELD STATION	-118.436	33.356	0.009325	0.0002668	9.39e-05	0.0074926	0.0004743	1.61e-05	7.96e-05
FSML	CATAMOUNT CENTER BIOLOGICAL FIELD STATION	-105.099	38.924	0.0035113	0.0001229	2.55e-05	0.0025553	0.0002365	2.92e-05	4.48e-05
FSML	CEDAR CREEK ECOSYSTEM SCIENCE RESERVE	-93.201	45.402	0.0055744	0.0001507	4.27e-05	0.0047483	0.0001659	5.1e-06	4.83e-05
FSML	CEDAR MOUNTAIN SCIENCE CENTER	-113.06	37.68	0.0006974	2e-05	2.58e-05	0.0004684	2.23e-05	4.99e-05	1.57e-05
FSML	CEDAR POINT BIOLOGICAL STATION	-101.647	41.21	0.0006834	6.7e-06	1.06e-05	0.0006294	2.54e-05	1.16e-05	1.35e-05
FSML	CENTER FOR BIOLOGICAL FIELD STUDIES	-95.474	30.747	0.0024001	0.0001174	2.73e-05	0.0019654	0.0001895	6.4e-06	6.98e-05
FSML	CENTER FOR COASTAL CONSERVATION	-134.834	57.088	0.0002752	7.4e-06	2.24e-05	0.0001097	1.46e-05	4e-06	6.8e-06
FSML	CENTER FOR COASTAL MARINE SCIENCES	-120.662	35.302	0.0015295	0.0001097	9.16e-05	0.0009944	0.0002304	2.01e-05	7.05e-05
FSML	CENTER FOR COASTAL STUDIES	-70.179	42.058	0.008182	0.0002899	0.000102	0.0066843	0.0004533	1.24e-05	0.0001208
FSML	CENTER FOR ENVIRONMENTAL INQUIRY (OSBORN PRESERVE, GALBREATH PRESERVE, LOS GUILLICOS PRESERVE)	-122.583	38.567	0.0062836	0.0002082	0.0001131	0.0044841	0.0004748	1.8e-05	7.05e-05
FSML	CENTER FOR MARINE SCIENCE	-77.9039	34.1834	0.0016259	9.26e-05	5.18e-05	0.0012302	0.0001391	1.22e-05	3.89e-05
FSML	CENTER FOR MARINE SCIENCES AND TECHNOLOGY	-76.7603	34.7227	0.0011806	6.04e-05	4.4e-05	0.0009255	0.0001133	1.29e-05	3.59e-05
FSML	CHESAPEAKE BIOLOGICAL LABORATORY	-76.454	38.318	0.0066482	0.0004362	7.97e-05	0.004954	0.0005207	2.93e-05	0.0001103
FSML	CHINCOTEAGUE BAY FIELD STATION	-75.484	37.934	0.0019082	0.0002958	7.03e-05	0.0013206	0.0003539	2.78e-05	0.0001012
FSML	CLAYTOR NATURE STUDY CENTER	-79.538	37.379	0.0032044	0.0002238	6.16e-05	0.0025255	0.0003051	1.72e-05	3.59e-05
FSML	CLOQUET FORESTRY CENTER	-92.524	46.704	0.0012046	9.19e-05	4.69e-05	0.000945	9.65e-05	6.9e-06	2.91e-05
FSML	CMU INSTITUTE FOR GREAT LAKES RESEARCH	-84.7765	43.5874	0.0049274	0.0002863	8.17e-05	0.0040992	0.000277	2.4e-06	9.16e-05
FSML	COAL OIL POINT RESERVE	-119.878	34.408	0.0023507	0.0001869	8.98e-05	0.0014251	0.0003344	1.81e-05	7.47e-05
FSML	COASTAL AND MARINE INSTITUTE LABORATORY	-117.211	32.732	0.0048282	0.0002102	8.72e-05	0.0034147	0.0003605	1.38e-05	6.35e-05
FSML	COASTAL CENTER FOR ENVIRONMENTAL HEALTH AND BIOMOLECULAR RESEARCH	-79.9054	32.7477	0.0018218	7.69e-05	6.25e-05	0.0012471	0.0001224	1.84e-05	5.08e-05
FSML	COASTAL FIELD STATION	-123.73	38.9282	0.0009435	0.0001376	9.08e-05	0.0005343	0.000253	1.41e-05	5.19e-05
FSML	COASTAL STUDIES CENTER	-69.9599	43.7886	0.0060442	0.0001819	9.03e-05	0.0051509	0.0003262	8.4e-06	7.31e-05
FSML	COASTAL STUDIES LABORATORY	-97.159	26.075	0.0007181	4.55e-05	2.28e-05	0.0004776	1.69e-05	3.6e-06	2.27e-05
FSML	COLLEGE OF MARINE SCIENCE	-82.6368	27.7611	0.0039331	0.0001233	7.05e-05	0.0031005	0.0002039	1.35e-05	0.0001011
FSML	COLLINSON ECOLOGICAL PRESERVE	-90.566	41.446	0.0051571	0.0002324	6.71e-05	0.0043902	0.0002709	4.9e-06	7.99e-05
FSML	COLORADO PLATEAU RESEARCH STATION	-111.522	35.512	0.0007645	4.11e-05	2.87e-05	0.0003442	8.62e-05	6.74e-05	2.7e-05
FSML	CONCORD FIELD STATION	-71.295	42.508	0.0175471	0.0004218	0.0001253	0.0153532	0.0006799	1.58e-05	0.0001578
FSML	CONRAD BLUCHER INSTITUTE	-97.331	27.7145	0.0012391	7.01e-05	3.75e-05	0.0008199	5.37e-05	4e-06	5.06e-05
FSML	CORNELL UNIVERSITY BIOLOGICAL FIELD STATION AT SHACKELTON POINT	-75.939	43.172	0.0057791	0.0002196	8.66e-05	0.004939	0.0002615	1.14e-05	0.000113
FSML	COWEETA HYDROLOGIC LABORATORY	-83.431	35.06	0.0038145	0.0002576	3.68e-05	0.0029755	0.0003473	1.52e-05	6.07e-05
FSML	CRANBERRY LAKE BIOLOGICAL STATION	-74.8	44.157	0.0027642	0.0001001	8.4e-05	0.0023807	0.0002028	6.9e-06	6.62e-05
FSML	CRANE HOLLOW NATURE PRESERVE	-82.584	39.492	0.0052348	0.000245	7.6e-05	0.0044016	0.0003439	8.5e-06	8.07e-05
FSML	CROOKED CREEK STATION	-118.28	37.465	0.0007271	3.94e-05	7.35e-05	0.0004807	7.86e-05	2.72e-05	2.92e-05
FSML	CROOKED LAKE BIOLOGICAL STATION	-85.49	41.271	0.0059038	0.0003871	9.68e-05	0.0052556	0.0004001	6.7e-06	0.000121
FSML	CSU MOUNTAIN CAMPUS	-105.59	40.58	0.0026503	0.0001233	2.64e-05	0.0018424	0.000204	2.21e-05	3.88e-05
FSML	DALQUEST DESERT RESEARCH STATION	-103.794	29.557	0.0001796	6.3e-06	8.2e-06	9.05e-05	1.44e-05	7.3e-06	1.6e-06
FSML	DARLING MARINE CENTER	-69.575	43.94	0.0053146	0.0001482	8.08e-05	0.0044983	0.0002667	8.2e-06	6.14e-05
FSML	DARRIN FRESH WATER INSTITUTE	-73.655	43.557	0.0061288	0.0002357	0.0001164	0.0054401	0.000415	1.25e-05	0.0001241
FSML	DAUPHIN ISLAND SEA LAB	-88.078	30.25	0.0018216	2.75e-05	3.16e-05	0.0014821	8.78e-05	3.8e-06	3.97e-05
FSML	DAWSON LOS MONOS CANYON RESERVE	-117.255	33.152	0.0081759	0.000246	9.37e-05	0.0061086	0.0004374	1.68e-05	7.13e-05
FSML	DEERING ESTATE AT CUTLER	-80.31	25.62	0.0045413	0.0001544	5.42e-05	0.0034038	0.0002089	1.38e-05	6.44e-05
FSML	DESERT EXPERIMENTAL RANGE FIELD STATION	-113.75	38.667	0.0002063	1.38e-05	1.93e-05	0.0001332	2.34e-05	3.23e-05	1.27e-05
FSML	DESERT RESEARCH LEARNING CENTER	-110.722	32.22	0.0020204	4.65e-05	2.73e-05	0.0013918	0.0001433	3.04e-05	3.93e-05
FSML	DESERT STUDIES CENTER	-116.355	35.589	0.0005366	8.17e-05	7.58e-05	0.0003518	0.0001555	3.3e-05	5.02e-05
FSML	DISNEY WILDERNESS PRESERVE	-81.405	28.132	0.004288	0.000184	7.65e-05	0.0032353	0.0002745	1.75e-05	0.0001117
FSML	DONALD AND SYLVIA MCLAUGHLIN RESERVE	-122.432	38.869	0.0046935	0.0002058	0.0001111	0.0033426	0.0004454	1.88e-05	6.65e-05
FSML	E.W. SHELL FISHERY CENTER	-85.486	32.653	0.002306	0.000138	2.62e-05	0.0019519	0.0002558	1.11e-05	4.49e-05
FSML	EAGLE HILL INSTITUTE	-67.932	44.46	0.0024045	5.23e-05	4.76e-05	0.0019164	0.0001107	7.9e-06	2.4e-05
FSML	EAGLE LAKE FIELD STATION	-120.728	40.617	0.0005266	7.79e-05	6.43e-05	0.0003285	0.0001104	1.68e-05	2.33e-05
FSML	ECOLOGICAL FIELD STATION	-90.64	40.91	0.0045787	0.0001928	6.59e-05	0.0039212	0.0002302	4.1e-06	7.73e-05
FSML	ECOLOGY AND NATURAL RESOURCES TEACHING AREA	-96.372	30.573	0.0023429	0.0001391	3.33e-05	0.0018304	0.0002154	6e-06	7.57e-05
FSML	ECOLOGY CENTER	-92.01	30.305	0.003347	6.29e-05	2.35e-05	0.0029134	0.0001616	4.5e-06	4.31e-05
FSML	ECOLOGY RESEARCH CENTER	-84.723	39.534	0.0075377	0.0002739	7.67e-05	0.0062402	0.0003868	7.8e-06	9.04e-05
FSML	EDWIN S. GEORGE RESERVE	-83.964	42.463	0.0099483	0.0003571	8.87e-05	0.0082249	0.0003785	5.2e-06	0.0001082
FSML	ELLIOTT CHAPARRAL RESERVE	-117.086	32.897	0.005713	0.0002201	8.94e-05	0.0040983	0.0003821	1.51e-05	6.53e-05
FSML	ENVIRONMENT RESEARCH CENTER WEST	-114.27	47.37	0.000831	1.76e-05	2.09e-05	0.0005894	7.68e-05	3.7e-06	1.46e-05
FSML	ENVIRONMENTAL AND EARTH SCIENCES FIELD STATION ON SANDY HOOK	-74.02	40.48	0.0288135	0.0008056	0.0001138	0.024458	0.0009598	2.98e-05	0.0002449
FSML	ENVIRONMENTAL RESEARCH CENTER EAST	-89.7504	46.2977	0.0013163	6.92e-05	5.73e-05	0.0010356	7.77e-05	7.3e-06	3.32e-05
FSML	ENVIRONMENTAL STUDIES ON THE PIEDMONT	-77.802	38.772	0.0078282	0.0004342	7.93e-05	0.0059662	0.0005227	2.48e-05	8.89e-05
FSML	EREC: ECOLOGICAL RESEARCH AND EDUCATION CENTER	-84.476	38.081	0.0036034	0.0001778	5.69e-05	0.0027992	0.0003012	9.1e-06	6.74e-05
FSML	FERNOW EXPERIMENTAL FOREST	-79.683	39.033	0.0026379	0.0002329	7.09e-05	0.0022615	0.0003189	1.66e-05	4.96e-05
FSML	FIELD STATION FOR THE STUDY OF BEHAVIOR, ECOLOGY AND REPRODUCTION	-122.264	37.874	0.0104666	0.000214	0.0001183	0.0077351	0.0005436	1.87e-05	7.94e-05
FSML	FISHERIES ECOLOGY DIVISION, SOUTHWEST FISHERIES SCIENCE CENTER	-122.067	36.9518	0.0066732	0.0001704	0.0001111	0.0048912	0.0004678	1.92e-05	7.96e-05
FSML	FLATHEAD LAKE BIOLOGICAL STATION	-114.032	47.876	0.0007187	1.38e-05	1.9e-05	0.0004956	6.43e-05	3.6e-06	1.52e-05
FSML	FLORIDA STATE UNIVERSITY COASTAL AND MARINE LABORATORY	-84.5129	29.9161	0.0010182	3e-05	4.64e-05	0.0007963	7.36e-05	1e-05	4.93e-05
FSML	FORBES BIOLOGICAL STATION	-90.022	40.353	0.0045326	0.0001949	7e-05	0.0038875	0.0002371	3.5e-06	8.17e-05
FSML	FORD CENTER AND RESEARCH FOREST	-88.481	46.643	0.0009747	4.78e-05	5.32e-05	0.0007585	4.6e-05	6.7e-06	2.22e-05
FSML	FORT VALLEY EXPERIMENTAL FOREST STATION	-111.656	35.175	0.0010617	4.69e-05	2.92e-05	0.0005697	0.0001128	6.44e-05	3.24e-05
FSML	FRIDAY HARBOR MARINE LABORATORIES	-123.013	48.547	0.0029583	0.0001631	3.78e-05	0.001942	0.0001899	9.3e-06	2.79e-05
FSML	GALVESTON LABORATORY	-94.8165	29.2758	0.0032143	6.61e-05	2.89e-05	0.0027053	0.000146	5.1e-06	4.87e-05
FSML	GAZOS CREEK FIELD RESEARCH STATION	-122.29	37.19	0.0081408	0.0001818	0.0001125	0.0059999	0.0004883	1.82e-05	7.94e-05
FSML	GEORGE H. GORDON BIOLOGICAL STATION	-85.65	44.04	0.0030774	0.000255	8.09e-05	0.0026387	0.000216	1.7e-06	8.83e-05
FSML	GEORGE L. HARP ENVIRONMENTAL FIELD STATION	-92.551	36.098	0.0015317	6.05e-05	2.98e-05	0.0013436	0.0001002	6.3e-06	3.58e-05
FSML	GEORGIA AQUARIUM'S CONSERVATION FIELD STATION	-81.214	29.669	0.0028215	0.0001217	7.04e-05	0.001995	0.0001759	2.08e-05	9.46e-05
FSML	GEORGIA SEA GRANT COLLEGE PROGRAM	-83.3774	33.9542	0.0052672	0.0002392	3.86e-05	0.0042424	0.0003561	1.73e-05	5.96e-05
FSML	GLACIER BAY FIELD STATION	-135.774	58.452	0.0003799	1.38e-05	2.2e-05	0.0001861	1.34e-05	6.6e-06	4e-06
FSML	GRAND ISLE MARINE LAB	-90.0037	29.2381	0.0017931	4.13e-05	2.9e-05	0.0014871	0.0001104	2.1e-06	2.97e-05
FSML	GREAT BASIN EXPERIMENTAL RANGE STATION	-111.5	39.317	0.000946	3.74e-05	2.18e-05	0.0007728	9.31e-05	4.28e-05	1.55e-05
FSML	GREAT HOLLOW NATURE PRESERVE AND ECOLOGICAL RESEARCH CENTER	-73.532	41.499	0.0241654	0.0007902	0.0001307	0.0200841	0.0010253	2.57e-05	0.0002522
FSML	GREAT LAKES ENVIRONMENTAL RESEARCH LAB	-86.1587	42.7165	0.0052572	0.0004171	9.55e-05	0.0041889	0.0004009	4.5e-06	0.0001202
FSML	GREAT LAKES RESEARCH CENTER	-88.5486	47.1206	0.000614	3.06e-05	4.71e-05	0.0004459	2.86e-05	7.6e-06	1.42e-05
FSML	GREEN OAKS FIELD RESEARCH CENTER	-90.092	40.917	0.0051921	0.0002335	7.17e-05	0.0044449	0.0002817	4.4e-06	8.45e-05
FSML	GREEN RIVER PRESERVE	-85.995	37.244	0.0023302	0.0001537	4.56e-05	0.0019778	0.0001877	1.02e-05	5.63e-05
FSML	GREEN WING ENVIRONMENTAL LABORATORY	-89.329	41.714	0.0076655	0.0003452	8.02e-05	0.0065345	0.000405	5.6e-06	9.95e-05
FSML	GREENE FIELD STATION	-88.228	43.003	0.0077457	0.0003888	8.73e-05	0.0062658	0.0004249	5.3e-06	0.0001123
FSML	GRICE MARINE LABORATORY	-79.898	32.752	0.0018176	7.69e-05	6.25e-05	0.0012428	0.0001226	1.84e-05	5.07e-05
FSML	GRINNELL COLLEGE CONARD ENVIRONMENTAL RESEARCH AREA	-92.72	41.752	0.0045808	0.0001375	4.03e-05	0.0041979	0.0001089	4.4e-06	4.89e-05
FSML	GULF COAST RESEARCH LABORATORY	-88.7996	30.3938	0.0021627	4.31e-05	3.19e-05	0.0017955	0.0001145	3.8e-06	4.35e-05
FSML	GULF ECOLOGY DIVISION	-87.1598	30.3383	0.0016053	1.99e-05	3.09e-05	0.0012949	7.6e-05	4e-06	3.62e-05
FSML	H.J. ANDREWS EXPERIMENTAL FORESTS	-122.256	44.212	0.0014106	0.0001225	3.24e-05	0.0010476	0.0001258	1.3e-05	2.12e-05
FSML	HALEAKALA FIELD STATION	-156.28	20.75	0.0005681	8.68e-05	1.75e-05	0.0002926	4.29e-05	1.21e-05	2.62e-05
FSML	HANCOCK BIOLOGICAL STATION	-88.125	36.742	0.0019209	0.0001217	3.85e-05	0.0016283	0.0001309	6e-06	4.36e-05
FSML	HANCOCK FIELD STATION	-120.426	44.92	0.0005501	7.43e-05	3.09e-05	0.0004537	9.14e-05	1e-05	1.71e-05
FSML	HANS JENNY PYGMY FOREST RESERVE	-123.76	39.286	0.0007105	0.0001237	8.55e-05	0.0003995	0.0001982	1.46e-05	4.62e-05
FSML	HARBOR BRANCH OCEANOGRAPHIC INSTITUTE FAU	-80.362	27.534	0.0023074	0.00019	6.87e-05	0.001537	0.0002691	1.59e-05	9.15e-05
FSML	HARTE RESEARCH INSTITUTE	-97.331	27.7164	0.0012391	7.01e-05	3.75e-05	0.0008199	5.37e-05	4e-06	5.06e-05
FSML	HASKINS SHELLFISH RESEARCH LABORATORY	-75.031	39.234	0.0084427	0.0006179	8.96e-05	0.0068317	0.0006877	3.12e-05	0.0001801
FSML	HASTINGS NATURAL HISTORY RESERVATION	-121.545	36.38	0.0025862	0.0001346	0.0001044	0.0018287	0.0003755	2.08e-05	7.66e-05
FSML	HATFIELD MARINE SCIENCE CENTER	-124.047	44.6221	0.0018	0.0001233	3.19e-05	0.0012301	0.0001117	9e-06	2.46e-05
FSML	HATFIELD MARINE SCIENCES CENTER	-124.045	44.621	0.0018	0.0001233	3.19e-05	0.0012301	0.0001117	9e-06	2.46e-05
FSML	HAWAII EXPERIMENTAL TROPICAL FOREST	-155.267	19.8	0.0008371	7.51e-05	1.19e-05	0.0003277	5.56e-05	9.1e-06	1.73e-05
FSML	HAWAII INSTITUTE OF MARINE BIOLOGY	-157.793	21.428	0.0013123	6.9e-05	1.81e-05	0.00082	2.16e-05	1.15e-05	2.61e-05
FSML	HERONWOOD FIELD STATION--KALAMAZOO NATURE CENTER	-85.85	42.363	0.0063607	0.0004171	9.73e-05	0.0051709	0.0004069	5.1e-06	0.0001227
FSML	HIGHLANDS BIOLOGICAL STATION	-83.19	35.05	0.0038557	0.0002595	3.88e-05	0.0029889	0.0003482	1.52e-05	6e-05
FSML	HOBCAW BARONY	-79.2292	33.364	0.0018803	9.66e-05	6.01e-05	0.0013088	0.0001434	1.46e-05	4.55e-05
FSML	HOLT RESEARCH FOREST	-69.776	43.869	0.0056464	0.0001644	8.55e-05	0.0048016	0.0002955	8.3e-06	6.71e-05
FSML	HOPKINS MARINE STATION	-121.903	36.619	0.0040237	0.0001488	0.0001065	0.0028741	0.0004147	1.95e-05	7.76e-05
FSML	HOPKINS MEMORIAL FOREST FIELD STATION	-73.25	42.733	0.0113861	0.0004922	0.0001341	0.0100624	0.0007444	1.86e-05	0.0001915
FSML	HORN POINT LABORATORY	-76.138	38.585	0.007033	0.0004854	8.24e-05	0.0052229	0.0005676	3.03e-05	0.0001294
FSML	HUBACHECK WILDERNESS RESEARCH CENTER	-91.6146	48.0279	0.0004744	3.01e-05	3.81e-05	0.0003077	2.46e-05	9.2e-06	7.6e-06
FSML	HUBBARD BROOK EXPERIMENTAL FOREST	-71.701	43.945	0.0085782	0.0002074	0.0001084	0.0078598	0.0004114	9.5e-06	9e-05
FSML	HUBBS SEA WORLD RESEARCH INSTITUTE	-117.235	32.769	0.0051099	0.000215	8.8e-05	0.0036254	0.0003702	1.41e-05	6.45e-05
FSML	HURON TO ERIE ALLIANCE FOR RESEARCH AND TRAINING FIELD STATION	-82.8	42.572	0.0074753	0.0003065	7.63e-05	0.0062723	0.0003438	4.5e-06	9.27e-05
FSML	HURRICANE ISLAND FIELD RESEARCH STATION	-68.838	44.05	0.0039024	0.0001018	6.66e-05	0.0031736	0.0001872	8.3e-06	4.54e-05
FSML	HUYCK PRESERVE AND BIOLOGICAL RESEARCH STATION	-74.159	42.527	0.0082724	0.000531	0.0001277	0.0070682	0.0007123	1.99e-05	0.0002033
FSML	ILLINOIS RIVER BIOLOGICAL STATION	-90.065	40.306	0.0043828	0.0001881	6.93e-05	0.0037666	0.0002291	3.3e-06	8.08e-05
FSML	INDIANA UNIVERSITY RESEARCH AND TEACHING PRESERVE	-86.52	39.198	0.0042153	0.0002277	7.02e-05	0.003647	0.0003053	6.5e-06	7.9e-05
FSML	INDIO MOUNTAINS RESEARCH STATION	-105.016	30.777	0.000173	1.53e-05	7.5e-06	9.66e-05	3.99e-05	1.19e-05	1.04e-05
FSML	INIAN ISLANDS INSTITUTE	-136.342	58.246	0.0002786	1.21e-05	2.18e-05	0.0001268	1.27e-05	6.9e-06	4.1e-06
FSML	INSTITUTE FOR COASTAL SCIENCE AND POLICY	-77.3677	35.6058	0.0026284	0.0001299	5.6e-05	0.0022771	0.0002094	1.81e-05	4.68e-05
FSML	INSTITUTE OF MARINE SCIENCES	-78.4624	35.3152	0.0039487	0.0001793	5.84e-05	0.0033126	0.0002565	1.58e-05	4.74e-05
FSML	IOWA LAKESIDE LABORATORY	-95.185	43.38	0.0034938	0.0001123	1.82e-05	0.0033279	0.0001064	5.4e-06	5.11e-05
FSML	ITASCA BIOLOGICAL STATION AND LABORATORIES	-95.13	46.983	0.0008218	4.66e-05	2.99e-05	0.0006545	6.88e-05	3.7e-06	2.71e-05
FSML	IVES LAKE FIELD STATION	-87.86	46.84	0.0006605	3.65e-05	4.83e-05	0.0005002	3.06e-05	6.2e-06	1.73e-05
FSML	JACKSON ESTUARINE LABORATORY	-70.8673	43.0923	0.0120235	0.0003092	0.000116	0.010479	0.0005401	1.22e-05	0.0001206
FSML	JAMES B. HANK RESEARCH FACILITY	-89.455	46.188	0.0014024	7.03e-05	5.88e-05	0.0011036	8.31e-05	6.9e-06	3.48e-05
FSML	JAMES H. BARROW FIELD STATION	-81.107	41.301	0.0085617	0.0002806	6.76e-05	0.0075681	0.000326	6.5e-06	8.37e-05
FSML	JAMES SAN JACINTO MOUNTAINS RESERVE	-116.778	33.808	0.0068903	0.0002356	9.57e-05	0.0052417	0.0004319	2.19e-05	7.2e-05
FSML	JEPSON PRAIRIE	-121.824	38.266	0.0093791	0.0002261	0.0001204	0.0069778	0.0005537	2.05e-05	7.69e-05
FSML	JOSEPH W. JONES ECOLOGICAL RESEARCH CENTER	-84.373	31.251	0.0020139	6.22e-05	4.43e-05	0.0017748	0.0001079	1.33e-05	4.38e-05
FSML	KASITSNA BAY LABORATORY	-151.702	59.557	0.0003012	1.71e-05	1.64e-05	0.0001775	1.43e-05	1.54e-05	7e-06
FSML	KASKASKIA BIOLOGICAL STATION	-88.579	39.552	0.0038676	0.0002068	7.15e-05	0.0032754	0.0002331	3.9e-06	8.14e-05
FSML	KATHARINE ORDWAY NATURAL HISTORY STUDY AREA	-93	44.81	0.006337	0.0001609	4.16e-05	0.005399	0.0001789	4.8e-06	5.41e-05
FSML	KELLEYS ISLAND FIELD STATION	-82.71	41.599	0.0079617	0.0003638	8.23e-05	0.0066988	0.0003916	6.2e-06	0.000106
FSML	KEMP NATURAL RESOURCES STATION	-89.667	45.833	0.0016666	8.75e-05	6.1e-05	0.0013449	0.0001112	6.3e-06	4.34e-05
FSML	KENDALL FROST MISSION MARSH BAY RESERVE	-117.229	32.794	0.005234	0.0002166	8.83e-05	0.0037202	0.0003735	1.42e-05	6.48e-05
FSML	KENNETH S. NORRIS RANCHO MARINO RESERVE	-118.205	34.0614	0.0141493	0.0002851	0.0001016	0.0117233	0.000535	2.22e-05	8.53e-05
FSML	KESSLER ATMOSPHERIC AND ECOLOGICAL FIELD STATION	-97.523	34.985	0.00214	6.03e-05	1.24e-05	0.0018497	0.000159	3.3e-06	4.12e-05
FSML	KEWALO MARINE LABORATORY	-157.861	21.2909	0.00132	6.92e-05	1.81e-05	0.0008234	2.18e-05	1.15e-05	2.63e-05
FSML	KEYS MARINE LABORATORY	-80.784	24.835	0.0011893	0.000111	4.54e-05	0.0007311	0.0001291	1.31e-05	5.11e-05
FSML	KIBBE LIFE SCIENCES FIELD STATION	-91.43	40.36	0.0025135	0.0001143	5.62e-05	0.0023288	0.0001474	2.8e-06	6.73e-05
FSML	KLAMATH BIRD OBSERVATORY	-122.69	42.198	0.001366	6.87e-05	3.93e-05	0.0009991	8.38e-05	1.72e-05	1.83e-05
FSML	KODIAK LABORATORY	-152.397	57.782	0.0001605	3.6e-06	1.19e-05	0.0001311	5e-07	1.22e-05	1.5e-06
FSML	KONZA PRAIRIE BIOLOGICAL STATION	-96.583	39.083	0.0024262	9.79e-05	1.11e-05	0.0019878	0.0001869	8.3e-06	7.34e-05
FSML	KRESGE ENVIRONMENTAL EDUCATION CENTER AT FISH LAKE	-83.249	43.113	0.0071876	0.0002771	7.46e-05	0.0060618	0.0003068	3.4e-06	8.39e-05
FSML	LA COPITA DEMONSTRATION RANCH AND RESEARCH AREA	-98.207	27.649	0.0010016	6.88e-05	3.5e-05	0.000748	4.79e-05	3.4e-06	4.35e-05
FSML	LACAWAC SANCTUARY FOUNDATION	-75.3	41.377	0.0106663	0.0007276	0.0001165	0.0087535	0.000841	2.6e-05	0.0002323
FSML	LAGUNA MADRE FIELD STATION	-97.286	27.542	0.0011156	6.51e-05	3.62e-05	0.0007224	4.41e-05	3.9e-06	4.76e-05
FSML	LAKE CHAMPLAIN RESEARCH INSTITUTE	-73.47	44.69	0.0037505	6.61e-05	8.07e-05	0.0033803	0.0001878	4.8e-06	4.64e-05
FSML	LAKE ERIE CENTER	-83.399	41.689	0.0081267	0.0003879	8.83e-05	0.0068427	0.0004054	6.5e-06	0.0001133
FSML	LAKE LOUISE ENVIRONMENTAL RESEARCH STATION	-84	38	0.0029041	0.0001655	5.67e-05	0.0022462	0.0002892	9.4e-06	6.57e-05
FSML	LAKE MICHIGAN BIOLOGICAL STATION	-87.811	42.469	0.0114161	0.0004308	9.17e-05	0.0096706	0.0004514	5.4e-06	0.0001187
FSML	LAKE SUNAPEE PROTECTIVE ASSOCIATION	-72.084	43.386	0.0116064	0.0003114	0.0001247	0.0105689	0.0005628	1.32e-05	0.0001316
FSML	LANDELS-HILL BIG CREEK RESERVE	-121.599	36.07	0.0016263	0.0001131	9.73e-05	0.0011014	0.0003089	1.95e-05	7.24e-05
FSML	LARGE ANIMAL RESEARCH STATION	-147.871	64.882	0.0002466	7.8e-06	5.1e-06	0.0001169	1.73e-05	7.1e-06	3e-07
FSML	LARGE LAKES OBSERVATORY	-92.0769	46.8121	0.0011689	8.32e-05	4.83e-05	0.0008913	8.45e-05	7.5e-06	2.63e-05
FSML	LAY FIELD STATION	-91.151	39.404	0.0029484	9.72e-05	5.59e-05	0.0026322	0.0001392	1.7e-06	6.86e-05
FSML	LESLIE SHAO-MING SUN FIELD STATION AT JASPER RIDGE BIOLOGICAL PRESERVE	-122.13	37.24	0.0087608	0.0001883	0.0001147	0.0064913	0.0005069	1.91e-05	8.07e-05
FSML	LICHTY ECOLOGICAL RESEARCH CENTER	-109.46	32.94	0.0005679	3.07e-05	2.75e-05	0.0004138	8.71e-05	3.9e-05	3.12e-05
FSML	LILLEY CORNETT WOODS APPALACHIAN ECOLOGICAL RESEARCH STATION	-82.992	37.089	0.0024556	0.0001386	4.74e-05	0.002184	0.0002272	1.07e-05	5.37e-05
FSML	LITTLE MOOSE FIELD STATION	-74.97	43.71	0.0038459	0.0001593	9.38e-05	0.0033169	0.0002531	9.9e-06	9.46e-05
FSML	LITTLE PORT WALTER MARINE STATION	-134.65	56.383	0.000192	3.1e-06	1.99e-05	7.81e-05	1.09e-05	2.5e-06	7.4e-06
FSML	LIVING OBSERVATORY	-71.5315	42.3588	0.0188681	0.0004715	0.0001283	0.0165141	0.0007408	1.72e-05	0.000172
FSML	LLANO RIVER FIELD STATION	-99.781	30.472	0.0006151	7.2e-05	2.51e-05	0.000461	6.71e-05	2.8e-06	3.31e-05
BOT	LLOYD CENTER FOR THE ENVIRONMENT	-70.9785	41.5425	0.011187	0.0004138	0.0001092	0.0091686	0.0006113	1.69e-05	0.0001591
FSML	LONG LAKE FIELD STATION	-95.896	46.82	0.0010091	3.62e-05	2.56e-05	0.0007898	6.03e-05	3.1e-06	2.79e-05
FSML	LONG MARINE LAB	-122.067	36.9494	0.0066732	0.0001704	0.0001111	0.0048912	0.0004678	1.92e-05	7.96e-05
FSML	LOST MOUND FIELD STATION	-90.31	42.167	0.0052258	0.0002774	6.93e-05	0.0044116	0.0003286	5.6e-06	8.68e-05
FSML	LOUIS CALDER CENTER - BIOLOGICAL FIELD STATION	-73.732	41.129	0.0290423	0.0008225	0.0001255	0.0244033	0.0010343	2.76e-05	0.0002563
FSML	LOUISIANA UNIVERSITIES MARINE CONSORTIUM	-90.664	29.2544	0.0021057	4.38e-05	2.75e-05	0.0017464	0.0001224	2.2e-06	2.82e-05
FSML	LOXAHATCHEE IMPOUNDMENT LANDSCAPE ASSESSMENT	-80.219	26.489	0.0051378	0.0001855	6.25e-05	0.0038295	0.0002626	1.46e-05	7.8e-05
FSML	MACARTHUR AGRO-ECOLOGY RESEARCH CENTER	-81.15	27.14	0.0026141	0.0002064	7.42e-05	0.0017993	0.0003047	1.65e-05	0.0001046
FSML	MALHEUR FIELD STATION	-118.896	43.244	7.69e-05	8.5e-06	1.97e-05	4.23e-05	1.99e-05	1.03e-05	1.05e-05
FSML	MANOMET CENTER FOR CONSERVATION SCIENCES	-70.544	41.92	0.0111496	0.0003439	0.0001077	0.0092467	0.0005317	1.43e-05	0.0001385
FSML	MARINE BIOLOGICAL LABORATORY	-70.6724	41.5256	0.0090764	0.0003538	0.0001032	0.0073259	0.0005258	1.53e-05	0.0001434
FSML	MARINE INSTITUTE AT SAPELO ISLAND	-81.2801	31.3974	0.0016401	6.72e-05	6.64e-05	0.0011204	0.0001128	2.47e-05	6.65e-05
FSML	MARINE RESOURCES RESEARCH INSTITUTE	-79.9019	32.7494	0.0018218	7.69e-05	6.25e-05	0.0012471	0.0001224	1.84e-05	5.08e-05
FSML	MARINE SCIENCE CENTER	-70.389	43.4579	0.0078487	0.0002391	0.0001033	0.0066893	0.0004235	9.8e-06	9.33e-05
FSML	MARINE SCIENCE INSTITUTE	-97.0538	27.8374	0.00118	7.08e-05	3.81e-05	0.0007656	6.26e-05	4.3e-06	5.31e-05
FSML	MARINE SCIENCE RESEARCH INSTITUTE	-81.6124	30.3531	0.0026158	9.69e-05	6.93e-05	0.0018426	0.0001497	2.29e-05	8.69e-05
FSML	MARINE SCIENCES/NURTEC	-72.0651	41.3165	0.0131347	0.0006184	0.0001201	0.0106897	0.0008578	2.19e-05	0.0002109
FSML	MATTHAEI BOTANICAL GARDENS & NICHOLS ARBORETUM	-83.726	42.271	0.0099337	0.0003659	8.82e-05	0.0082653	0.0003887	5.5e-06	0.0001092
FSML	MAYWOODS ENVIRONMENTAL AND EDUCATIONAL LABORATORY	-84.443	37.5	0.0022863	0.0001558	5.05e-05	0.001853	0.0002378	1.04e-05	6.28e-05
FSML	MCCALL FIELD CAMPUS	-116.09	44.927	0.0005737	1.89e-05	1.99e-05	0.000493	5.27e-05	8.1e-06	1.59e-05
FSML	MEADOWVIEW BIOLOGICAL RESEARCH STATION	-77.388	38.146	0.006452	0.0003996	7.72e-05	0.004975	0.0004833	2.62e-05	8.44e-05
FSML	MEEMAN BIOLOGICAL FIELD STATION	-90.018	35.361	0.0029577	3.92e-05	2.84e-05	0.002651	9.61e-05	4.8e-06	2.82e-05
FSML	MENDOCINO COLLEGE COASTAL FIELD STATION	-123.725	38.932	0.0009435	0.0001376	9.08e-05	0.0005343	0.000253	1.41e-05	5.19e-05
FSML	MERRIAM-POWELL RESEARCH STATION	-111.75	35.167	0.0010948	4.74e-05	2.94e-05	0.0005948	0.0001151	6.38e-05	3.32e-05
FSML	MERRY LEA ENVIRONMENTAL LEARNING CENTER OF GOSHEN COLLEGE	-85.518	41.314	0.0059485	0.0003892	9.71e-05	0.0052794	0.0004006	6.6e-06	0.0001212
FSML	MIDDLE MISSISSIPPI RIVER WETLAND FIELD STATION	-89.468	37.284	0.0025977	0.0001131	4.47e-05	0.0022527	0.0001051	2.5e-06	4.9e-05
FSML	MISSOULA FIELD STATION	-113.985	46.857	0.0007589	1.89e-05	2.21e-05	0.0005493	7.87e-05	4.9e-06	1.44e-05
FSML	MOHONK PRESERVE	-74.1	41.75	0.0175614	0.0007488	0.0001303	0.0144951	0.0009517	2.5e-05	0.0002459
FSML	MONTEREY BAY AQUARIUM RESEARCH INSTITUTE	-121.79	36.8022	0.0053482	0.0001625	0.0001107	0.0039071	0.0004531	2.05e-05	7.98e-05
FSML	MOSS LANDING MARINE LABORATORIES	-121.788	36.8	0.0053482	0.0001625	0.0001107	0.0039071	0.0004531	2.05e-05	7.98e-05
FSML	MOTE MARINE LABORATORY	-82.5774	27.3328	0.0033157	0.0001259	6.94e-05	0.0025181	0.0002032	1.34e-05	9.84e-05
FSML	MOTE TROPICAL RESEARCH LABORATORY	-81.4585	24.6588	0.0004203	8.78e-05	4.24e-05	0.0001418	8.72e-05	1.29e-05	4.79e-05
FSML	MOTTE RIMROCK RESERVE	-117.251	33.807	0.0113571	0.0002658	9.92e-05	0.0090287	0.0004937	2.14e-05	7.83e-05
FSML	MOUNT DESERT ROCK MARINE FIELD STATION	-68.128	43.969	0.0021651	6.74e-05	5.62e-05	0.0016771	0.0001274	8e-06	3.36e-05
FSML	MOUNT EVANS FIELD STATION	-105.583	39.667	0.0044334	0.0001414	2.83e-05	0.0032426	0.0002497	2.72e-05	4.56e-05
FSML	MOUNTAIN LAKE BIOLOGICAL STATION	-80.523	37.375	0.0030594	0.0001641	5.59e-05	0.0026146	0.0002777	1.32e-05	3.25e-05
FSML	MOUNTAIN RESEARCH STATION	-105.49	40.1	0.0041877	0.0001386	2.77e-05	0.0030646	0.0002358	2.39e-05	4.33e-05
FSML	MOUNTAIN STUDIES INSTITUTE	-107.669	37.808	0.0009296	4.62e-05	2.55e-05	0.0006569	0.0001145	5.93e-05	2.95e-05
FSML	MSUM REGIONAL SCIENCE CENTER	-96.49	46.87	0.0010816	2.51e-05	2.17e-05	0.0008425	5e-05	2.6e-06	2.55e-05
FSML	NANTUCKET FIELD STATION	-70.039	41.293	0.0035024	0.0002316	8.57e-05	0.0026137	0.0003362	1.22e-05	0.0001086
FSML	NATIONAL GREAT RIVERS RESEARCH AND EDUCATION CENTER	-90.141	38.867	0.0055278	0.0001342	5.79e-05	0.0049286	0.0001485	1.6e-06	6.69e-05
FSML	NATURE COAST BIOLOGICAL STATION	-83.0349	29.1352	0.0017568	9.37e-05	6.47e-05	0.0013919	0.0001677	1.42e-05	9.33e-05
FSML	NATURE COAST BIOLOGICAL STATION	-83.0327	29.1352	0.001781	9.42e-05	6.48e-05	0.0014123	0.0001684	1.43e-05	9.35e-05
FSML	NC SEA GRANT COLLEGE PROGRAM	-78.6851	35.775	0.0043777	0.0002085	5.98e-05	0.003586	0.0002939	1.71e-05	4.72e-05
FSML	NEVADA DESERT RESEARCH CENTER	-115.15	36.11	0.0014116	2.48e-05	4.95e-05	0.0010774	4.09e-05	3.97e-05	3.06e-05
FSML	NOAA PRIBILOF ISLANDS FACILITIES	-170.28	57.12	8.79e-05	0	3.5e-06	5.63e-05	0	0	0
FSML	NOAA-NOS OXFORD LAB	-76.1714	38.679	0.0077835	0.0005062	8.36e-05	0.0058141	0.0005911	3.04e-05	0.0001337
FSML	NOAA-NOS, BEAUFORT LAB	-76.6746	34.7187	0.001094	5.7e-05	4.32e-05	0.0008537	0.0001087	1.27e-05	3.53e-05
FSML	NORTHEASTERN UNIVERSITY'S MARINE SCIENCE CENTER	-70.906	42.419	0.0153237	0.0003814	0.0001189	0.0131974	0.0006149	1.47e-05	0.0001462
FSML	NORTHERN KENTUCKY UNIVERSITY RESEARCH AND EDUCATION FIELD STATION	-84.42	39.027	0.0066979	0.0002398	6.98e-05	0.0054401	0.0003814	7.9e-06	7.96e-05
FSML	NORTHWEST FISHERIES SCIENCE CENTER	-122.307	47.6449	0.0065874	0.0002306	4.37e-05	0.0048444	0.0002421	1.05e-05	3.57e-05
FSML	NORTHWOODS FIELD STATION	-86.67	46.26	0.0005843	5.52e-05	5.02e-05	0.000453	4.04e-05	3.6e-06	2.45e-05
FSML	NORTHWOODS RESEARCH CENTER	-92.09	47.82	0.0007394	3.62e-05	3.95e-05	0.0005305	3.19e-05	8.5e-06	1.11e-05
FSML	NYC URBAN FIELD STATION	-73.776	40.794	0.0299327	0.0008173	0.0001196	0.0252888	0.0010054	2.86e-05	0.0002523
FSML	OAK LAKE FIELD STATION	-96.537	44.513	0.0018222	5.18e-05	1.82e-05	0.0015227	7.46e-05	3.9e-06	4.78e-05
FSML	OCEANOGRAPHIC CENTER	-80.1126	26.0906	0.0053936	0.0001688	5.76e-05	0.0040731	0.0002362	1.39e-05	6.94e-05
FSML	OFFICE FOR COASTAL MANAGEMENT	-79.9601	32.8494	0.0019472	8.19e-05	6.29e-05	0.0013513	0.0001299	1.83e-05	5.14e-05
FSML	OLYMPIC FIELD STATION	-123.433	48.101	0.0033679	0.0001787	3.99e-05	0.002249	0.0001977	9.3e-06	2.99e-05
ZAW	ORDWAY-SWISHER BIOLOGICAL STATION	-82.3503	29.6428	0.002925	0.000111	6.92e-05	0.0022963	0.0001829	1.86e-05	9.8e-05
FSML	OREGON INSTITUTE OF MARINE BIOLOGY	-124.328	43.344	0.0007754	7.92e-05	2.64e-05	0.000596	7.65e-05	1.13e-05	2.31e-05
FSML	OUACHITA MOUNTAINS BIOLOGICAL STATION	-94.009	34.449	0.0013536	5.95e-05	1.9e-05	0.001165	9.09e-05	7.1e-06	4.34e-05
FSML	PACIFIC ISLANDS FISHERIES SCIENCE CENTER	-157.963	21.3656	0.0013089	6.79e-05	1.79e-05	0.0008135	2.19e-05	1.13e-05	2.57e-05
FSML	PACIFIC RIM INSTITUTE	-122.635	48.209	0.005082	0.0001951	4.06e-05	0.0035296	0.0002159	9.9e-06	3.16e-05
FSML	PALOMARIN FIELD STATION	-122.736	37.93	0.0082956	0.000199	0.0001129	0.0060463	0.0004925	1.67e-05	7.53e-05
FSML	PATUXENT ENVIRONMENTAL AND AQUATIC RESEARCH CENTER	-76.5009	38.3974	0.0072963	0.0004519	8.06e-05	0.0054657	0.000538	2.93e-05	0.000113
FSML	PEPPERWOOD PRESERVE	-122.689	38.57	0.005808	0.0002039	0.0001117	0.0041119	0.0004617	1.76e-05	6.96e-05
FSML	PETERSON BAY FIELD STATION	-151.55	59.64	0.0003299	1.85e-05	1.66e-05	0.0001932	1.56e-05	1.53e-05	7.4e-06
FSML	PIERCE CEDAR CREEK INSTITUTE BIOLOGICAL FIELD STATION	-85.303	42.537	0.0071093	0.0003954	9.52e-05	0.005797	0.0003894	4.8e-06	0.000119
FSML	PINELANDS FIELD RESEARCH STATION	-74.6	39.93	0.0196288	0.0007631	0.0001032	0.0164399	0.0008699	3.14e-05	0.000221
FSML	POINT REYES FIELD STATION	-123.095	37.943	0.0059285	0.0001823	0.0001072	0.0042523	0.0004393	1.51e-05	7.06e-05
FSML	PORT FOURCHON FIELD STATION	-90.19	29.11	0.0015637	3.9e-05	2.81e-05	0.0012832	0.0001054	1.9e-06	2.73e-05
FSML	PORT TOWNSEND MARINE SIENCE CENTER	-122.761	48.136	0.0052392	0.0001986	4.11e-05	0.0036519	0.0002184	9.9e-06	3.19e-05
FSML	POWDERMILL BIOLOGICAL STATION	-79.239	40.197	0.0057953	0.0002614	7.05e-05	0.0051898	0.0003338	1.44e-05	7.32e-05
FSML	PRINCE WILLIAM SOUND SCIENCE CENTER	-145.769	60.5474	9.66e-05	7.7e-06	1.01e-05	6.45e-05	2.8e-06	7.2e-06	4.9e-06
FSML	PRISCILLA BULLITT COLLINS FIELD STATION	-73.894	41.674	0.0204321	0.0007688	0.0001311	0.0169286	0.0009866	2.53e-05	0.0002495
FSML	PRITZKER MARINE LABORATORY	-82.5587	27.3848	0.0034537	0.0001277	6.99e-05	0.0026362	0.0002064	1.36e-05	9.94e-05
FSML	PURDUE NORTH CENTRAL BIOLOGY FIELD STATION	-86.89	41.58	0.0103955	0.000414	9.64e-05	0.0091066	0.0004165	5.7e-06	0.0001171
FSML	PYMATUNING LABORATORY OF ECOLOGY	-80.424	41.656	0.0057486	0.000241	6.01e-05	0.0049359	0.0002852	5.8e-06	7.64e-05
FSML	QUAIL RIDGE RESERVE FIELD STATION	-122.143	38.49	0.0079635	0.0002213	0.0001175	0.0058266	0.0005201	1.94e-05	7.36e-05
FSML	RANGE CREEK FIELD STATION	-110.129	39.358	0.0005156	3.6e-05	2.52e-05	0.0003614	8.32e-05	4.62e-05	1.72e-05
FSML	RAYSTOWN FIELD STATION	-78.843	40.365	0.004825	0.0002836	7.27e-05	0.004255	0.0003556	1.55e-05	8.33e-05
FSML	REELFOOT LAKE ENVIRONMENTAL FIELD STATION	-89.353	36.381	0.0023095	8.47e-05	3.57e-05	0.0021432	0.0001041	3.9e-06	3.7e-05
FSML	REIS BIOLOGICAL STATION	-91.156	37.969	0.0027263	8.09e-05	4.76e-05	0.0024118	0.0001089	2.1e-06	5.76e-05
FSML	RESEARCH FIELD STATION	-88.3	42.417	0.0119624	0.0004182	8.86e-05	0.0101359	0.0004589	5.7e-06	0.000115
FSML	RICE CREEK FIELD STATION	-76.55	43.43	0.0050507	0.0001671	7e-05	0.0042709	0.0002118	8e-06	8.42e-05
FSML	RICE RIVERS CENTER	-77.206	37.326	0.0041986	0.000288	7.1e-05	0.0035316	0.0003688	2.49e-05	6.78e-05
FSML	RIDGE LAKE BIOLOGICAL STATION	-88.159	39.402	0.0034533	0.0002084	7.09e-05	0.0029596	0.0002341	4.4e-06	8.01e-05
FSML	RIECK CENTER	-83.549	40.957	0.0062456	0.0003805	8.93e-05	0.0054201	0.0004105	7.2e-06	0.0001146
FSML	RIVERWOODS FIELD LABORATORY	-81.111	27.383	0.0026756	0.0002052	7.5e-05	0.0018582	0.0003037	1.67e-05	0.0001065
FSML	ROB AND BESSIE WELDER WILDLIFE FOUNDATION	-97.417	28.113	0.0014034	8.32e-05	4.02e-05	0.0009787	8.1e-05	4.3e-06	5.69e-05
FSML	ROBERT J. BERNARD BIOLOGICAL FIELD STATION	-117.709	34.105	0.0135356	0.0002788	0.0001018	0.011153	0.0005266	2.33e-05	8.35e-05
FSML	ROBERT R. SMITH ENVIRONMENTAL FIELD STATION (PINE LAKE ENVIRONMENTAL CAMPUS)	-74.93	42.45	0.0062342	0.0004968	0.0001174	0.0053196	0.0005988	1.93e-05	0.0001933
FSML	ROCKY MOUNTAIN BIOLOGICAL LABORATORY	-106.988	38.959	0.0010589	9.65e-05	3e-05	0.0007101	0.0001793	4.26e-05	4e-05
FSML	ROCKY MOUNTAIN RESEARCH STATION	-105.081	40.568	0.0030767	0.0001236	2.55e-05	0.0022029	0.0002077	2.09e-05	3.86e-05
FSML	ROMBERG TIBURON CENTER, SFSU	-122.451	37.889	0.0098249	0.0002091	0.0001165	0.0072247	0.0005267	1.79e-05	7.81e-05
FSML	ROOSEVELT WILD LIFE STATION	-76.135	43.036	0.0061426	0.0002313	8.53e-05	0.005208	0.0002662	1.17e-05	0.000117
FSML	ROSARIO BEACH MARINE LABORATORY	-122.663	48.419	0.00411	0.00018	3.92e-05	0.002791	0.0002041	9.7e-06	2.99e-05
FSML	ROSENSTIEL SCHOOL OF MARINE AND ATMOSPHERIC SCIENCES	-80.1628	25.7324	0.0048621	0.0001558	5.43e-05	0.0036601	0.0002141	1.36e-05	6.39e-05
FSML	RUSSELL RESEARCH STATION	-122.158	37.918	0.01065	0.0002177	0.0001193	0.0078898	0.0005524	1.92e-05	7.97e-05
FSML	RUTGERS UNIVERSITY MARINE FIELD STATION	-74.349	39.594	0.0114521	0.0006651	9.51e-05	0.0095006	0.0007463	3.05e-05	0.0002019
FSML	SAGEHEN CREEK FIELD STATION	-120.246	39.442	0.0021877	0.0001334	9.03e-05	0.00147	0.0002443	1.91e-05	4.18e-05
FSML	SAM PARR BIOLOGICAL STATION	-88.744	38.712	0.0034676	0.0001748	6.06e-05	0.0030506	0.0001768	3.1e-06	6.9e-05
FSML	SAND POINT FACILITY	-122.258	47.68	0.0065595	0.0002288	4.35e-05	0.0048137	0.0002408	1.05e-05	3.55e-05
FSML	SANIBEL-CAPTIVA CONSERVATION FOUNDATION MARINE LABORATORY	-82.083	26.442	0.0018115	0.0001491	6.64e-05	0.0012192	0.0002163	1.45e-05	9.19e-05
FSML	SANTA CRUZ ISLAND RESERVE FIELD STATION	-119.726	33.997	0.0028773	0.0002036	8.69e-05	0.0019247	0.0003519	1.6e-05	7.5e-05
FSML	SANTA MARGARITA ECOLOGICAL RESERVE	-117.184	33.437	0.0097876	0.0002564	9.63e-05	0.0075163	0.0004651	1.88e-05	7.43e-05
FSML	SANTA RITA EXPERIMENTAL RANGE	-110.861	31.784	0.0017065	3.87e-05	2.47e-05	0.0011728	0.0001179	2.5e-05	3.53e-05
FSML	SANTA ROSA ISLAND RESEARCH STATION	-120.05	34	0.0014409	0.0001735	8.14e-05	0.0008013	0.0002893	1.45e-05	6.99e-05
FSML	SAVANNAH RIVER ENVIRONMENTAL SCIENCES FIELD STATION	-81.679	33.364	0.002247	0.0001526	5.85e-05	0.0019312	0.0002311	1.99e-05	6.02e-05
FSML	SC SEA GRANT CONSORTIUM	-79.9334	32.7848	0.0018747	7.89e-05	6.27e-05	0.0012911	0.0001255	1.84e-05	5.11e-05
FSML	SCHOODIC INSTITUTE AT ACADIA NATIONAL PARK	-68.059	44.336	0.0025807	5.8e-05	5.09e-05	0.0020505	0.0001189	8e-06	2.72e-05
FSML	SCRIPPS INSTITUTE OF OCEANOGRAPHY, UCSD	-117.253	32.8681	0.0058226	0.0002245	8.97e-05	0.0041781	0.0003899	1.47e-05	6.65e-05
FSML	SEAHORSE KEY MARINE LABORATORY	-83.067	29.092	0.0017406	9.28e-05	6.45e-05	0.001376	0.0001665	1.4e-05	9.29e-05
FSML	SEATUCK NATIONAL WILDLIFE REFUGE	-73.207	40.715	0.0233072	0.0007584	0.0001157	0.0194459	0.000949	2.71e-05	0.0002406
FSML	SEDGWICK RESERVE FIELD STATION	-120.041	34.678	0.0020263	0.0001677	9.1e-05	0.0011962	0.0003076	1.92e-05	7.33e-05
FSML	SELMAN LIVING LABORATORY	-99.258	36.712	0.0008094	3.53e-05	8.1e-06	0.0007376	8.69e-05	4.4e-06	3.5e-05
FSML	SEQUOIA AND KINGS CANYON FIELD STATION	-118.825	36.49	0.0019697	7.46e-05	9.46e-05	0.0015557	0.0001746	2.98e-05	5.54e-05
FSML	SEVILLETA FIELD STATION	-106.886	34.355	0.0011327	2.69e-05	1.02e-05	0.0008211	9.79e-05	4.3e-05	2.18e-05
FSML	SEWARD MARINE CENTER	-149.445	60.099	0.0004346	2.51e-05	1.7e-05	0.0002118	2.03e-05	1.1e-05	9.5e-06
FSML	SHANNON POINT MARINE CENTER	-122.684	48.508	0.0036431	0.0001728	3.85e-05	0.0024497	0.0001984	9.5e-06	2.91e-05
FSML	SHINGLE SHANTY PRESERVE AND RESEARCH STATION	-74.773	43.946	0.0032178	0.0001269	9.06e-05	0.0027704	0.0002321	8.4e-06	8.04e-05
FSML	SHOALS MARINE LABORATORY	-70.614	42.989	0.0108391	0.0003008	0.0001126	0.0093166	0.0005163	1.19e-05	0.0001172
FSML	SIERRA ANCHA EXPERIMENTAL FOREST	-110.58	33.48	0.0013352	5.75e-05	3.02e-05	0.001	0.0001694	4.67e-05	4.18e-05
FSML	SIERRA NEVADA AQUATIC RESEARCH LABORATORY	-118.83	37.614	0.0011168	6.6e-05	8.44e-05	0.0007807	0.0001409	2.65e-05	3.78e-05
FSML	SIERRA NEVADA FIELD CAMPUS	-120.577	39.625	0.0021289	0.0001374	9.06e-05	0.0014219	0.0002458	1.91e-05	4.23e-05
FSML	SIMONSON BIOLOGICAL FIELD STATION, HENDERSON STATE U.	-93.06	34.126	0.0016884	4.51e-05	1.93e-05	0.0014036	9.48e-05	7.5e-06	4.06e-05
FSML	SITKA SOUND SCIENCE CENTER	-135.323	57.05	0.000258	7.1e-06	2.23e-05	9.41e-05	1.44e-05	4.3e-06	6.5e-06
FSML	SKIDAWAY INSTITUTE OF OCEANOGRAPHY	-82.1989	32.9668	0.0018621	0.0001403	5.71e-05	0.0016095	0.0002197	2.12e-05	5.94e-05
FSML	SKY OAKS FIELD STATION	-116.621	33.375	0.0055628	0.0002174	9.14e-05	0.0040683	0.0003845	1.92e-05	6.59e-05
FSML	SMITHSONIAN ENVIRONMENTAL RESEARCH CENTER	-76.5424	38.8869	0.0101299	0.0005359	8.56e-05	0.0077183	0.0006309	2.99e-05	0.0001337
FSML	SMITHSONIAN ENVIRONMENTAL RESEARCH CENTER	-76.5542	38.8882	0.0101613	0.0005357	8.56e-05	0.0077454	0.0006308	2.98e-05	0.0001334
ZAW	SMITHSONIAN MARINE STATION	-76.5619	42.5239	0.006101	0.0002881	8.58e-05	0.0051144	0.0003138	1.37e-05	0.0001359
FSML	SNAKE RIVER FIELD STATION	-116.209	43.604	0.0014902	2.12e-05	1.39e-05	0.0011792	3.95e-05	1.01e-05	1.8e-05
FSML	SOLON DIXON FORESTRY EDUCATION CENTER	-86.703	31.163	0.0015611	3.63e-05	2.89e-05	0.0013694	0.0001011	5.6e-06	3.99e-05
FSML	SONORA RESEARCH STATION	-100.567	30.2662	0.0003255	4.22e-05	2e-05	0.000251	3.67e-05	3.2e-06	2.07e-05
FSML	SONORAN DESERT RESEARCH STATION	-110.95	32.23	0.0020707	4.93e-05	2.72e-05	0.0014286	0.0001524	3.04e-05	4.09e-05
FSML	SOUTH CAROLINA AQUARIUM	-79.9257	32.7908	0.0018747	7.89e-05	6.27e-05	0.0012911	0.0001255	1.84e-05	5.11e-05
FSML	SOUTHEAST ENVIRONMENTAL RESEARCH CENTER	-80.3731	25.7585	0.00493	0.0001626	5.64e-05	0.0037064	0.0002214	1.41e-05	6.84e-05
FSML	SOUTHEAST KANSAS BIOLOGICAL STATION	-94.782	37.373	0.0025088	9.51e-05	2.08e-05	0.0021589	0.0002102	8.1e-06	6.68e-05
FSML	SOUTHERN CALIFORNIA COASTAL WATER RESEARCH PROJECT	-117.923	33.6979	0.0140175	0.0002851	9.98e-05	0.0114196	0.0005268	1.99e-05	8.28e-05
FSML	SOUTHWEST FISHERIES SCIENCE CENTER	-117.253	32.8706	0.0058226	0.0002245	8.97e-05	0.0041781	0.0003899	1.47e-05	6.65e-05
FSML	SOUTHWESTERN RESEARCH STATION	-109.208	31.884	0.0004805	1.98e-05	2.33e-05	0.0003688	6.2e-05	2.47e-05	2.27e-05
FSML	ST. CROIX WATERSHED RESEARCH STATION	-92.766	45.171	0.0058361	0.0001563	4.5e-05	0.0049714	0.0001776	5.1e-06	5.12e-05
FSML	STEBBINS COLD CANYON RESERVE	-122.103	38.508	0.0078788	0.0002218	0.0001176	0.0057702	0.0005202	1.96e-05	7.34e-05
FSML	STEELE/BURNAND ANZA-BORREGO DESERT RESEARCH CENTER	-116.389	33.241	0.004187	0.0001948	8.76e-05	0.0030394	0.0003364	1.86e-05	6.09e-05
FSML	STENGL 'LOST PINES' BIOLOGICAL STATION	-97.174	30.092	0.0029406	0.0001358	3.9e-05	0.002349	0.0001991	5.5e-06	7.4e-05
FSML	STONE LABORATORY	-82.822	41.658	0.0080507	0.0003676	8.32e-05	0.0067527	0.0003941	6.2e-06	0.000107
FSML	STONY BROOK SOUTHAMPTON MARINE STATION	-72.442	40.885	0.0123362	0.0006587	0.0001136	0.0097929	0.0008617	2.38e-05	0.0002197
FSML	STROUD WATER RESEARCH CENTER	-75.788	39.264	0.0110117	0.0006364	9.12e-05	0.0086327	0.0007263	3.15e-05	0.0001715
FSML	STUNT RANCH SANTA MONICA MOUNTAINS RESERVE	-118.65	34.1	0.0119591	0.0002749	0.0001	0.0097786	0.0005112	2.13e-05	8.47e-05
FSML	SWEENEY GRANITE MOUNTAINS DESERT RESEARCH CENTER	-115.654	34.782	0.0004996	9.65e-05	7.73e-05	0.0003056	0.0001681	3.23e-05	5.32e-05
FSML	TALL TIMBERS RESEARCH STATION & LAND CONSERVANCY	-84	30.5	0.0016396	4.61e-05	5.07e-05	0.0013755	9.43e-05	1.39e-05	5.56e-05
FSML	TAYLOR FORK ECOLOGICAL AREA	-84.296	37.716	0.0024797	0.0001598	5.3e-05	0.0019498	0.0002601	9.9e-06	6.42e-05
FSML	TAYLOR WILDERNESS RESEARCH STATION	-114.855	45.104	0.0001849	1.95e-05	2.09e-05	0.0001339	4.61e-05	9.9e-06	1.84e-05
FSML	TELONICHER MARINE LABORATORY	-124.149	41.0587	0.0007544	6.67e-05	4.57e-05	0.000432	6.35e-05	1.52e-05	1.89e-05
FSML	THE MARITIME PROGRAM	-71.9685	41.3616	0.0132984	0.0006023	0.0001201	0.0108935	0.0008434	2.15e-05	0.0002071
FSML	THE OCEANIC INSTITUTE	-157.665	21.3149	0.0013081	7.12e-05	1.84e-05	0.0008193	2.18e-05	1.18e-05	2.69e-05
FSML	THE RIDGES SANCTUARY	-87.121	45.073	0.0016025	0.0001407	7.08e-05	0.0012613	0.0001333	3e-06	5.85e-05
FSML	THERKILDSEN FIELD STATION	-90.094	40.361	0.0044481	0.0001906	6.94e-05	0.0038208	0.0002326	3.4e-06	8.1e-05
FSML	THOMAS MORE COLLEGE BIOLOGY FIELD STATION	-84.298	38.96	0.0064386	0.0002333	6.9e-05	0.0052214	0.000377	8e-06	7.83e-05
FSML	THOUSAND ISLANDS BIOLOGICAL STATION	-76.098	44.248	0.0022064	9.73e-05	6.09e-05	0.0019281	0.0001493	4.7e-06	5.26e-05
FSML	TIJUANA RIVER NATIONAL ESTUARINE RESEARCH RESERVE	-117.112	32.551	0.0038767	0.0001889	8.36e-05	0.0027359	0.0003177	1.28e-05	5.9e-05
FSML	TIMBERLAKE BIOLOGICAL FIELD STATION	-98.617	31.27	0.0012775	0.0001228	2.73e-05	0.0010321	0.0001291	3.5e-06	5.28e-05
FSML	TOOLIK FIELD STATION	-149.717	68.633	4.46e-05	0	5.9e-06	1.12e-05	0	3.9e-06	0
FSML	TREEHAVEN FIELD STATION	-89.33	45.296	0.002307	0.0001165	6.63e-05	0.0018942	0.0001562	5.3e-06	5.53e-05
FSML	TROPICAL RESEARCH LABORATORY AT MOTE MARINE LABORATORY	-81.454	24.662	0.000422	8.8e-05	4.24e-05	0.0001432	8.75e-05	1.29e-05	4.79e-05
FSML	TROUT LAKE STATION	-89.672	46.013	0.0015222	7.96e-05	5.97e-05	0.001214	9.7e-05	6.7e-06	3.93e-05
FSML	TURNBULL LABORATORY FOR ECOLOGICAL STUDIES	-117.574	47.455	0.0021091	2.08e-05	2.26e-05	0.0018655	8.94e-05	5.1e-06	1.4e-05
FSML	TURTLE COVE ENVIRONMENTAL RESEARCH STATION	-90.398	30.277	0.0042817	6.48e-05	2.94e-05	0.0036722	0.0001672	3.8e-06	4.37e-05
FSML	TYSON RESEARCH CENTER	-90.561	38.527	0.0050802	0.0001113	5.39e-05	0.0045084	0.0001283	1.4e-06	6.36e-05
FSML	UGA CENTER FOR RESEARCH & EDUCATION AT WORMSLOE	-81.1	32	0.0018414	7.17e-05	6.51e-05	0.0013332	0.0001145	2.38e-05	6.06e-05
FSML	UNIVERSITY FARM: SQUIRE AND VALLEY RIDGE FARMS	-81.451	41.456	0.0080361	0.0002987	7.01e-05	0.0070663	0.0003416	6e-06	8.88e-05
FSML	UNIVERSITY OF AKRON FIELD STATION	-81.65	41.19	0.0085823	0.000312	7.35e-05	0.0075669	0.0003505	6.5e-06	9.15e-05
FSML	UNIVERSITY OF CALIFORNIA, SANTA CRUZ NATURAL RESERVES	-122.031	36.974	0.0069014	0.0001727	0.0001119	0.0050723	0.0004743	1.94e-05	8e-05
FSML	UNIVERSITY OF GEORGIA MARINE INSTITUTE	-81.28	31.397	0.0016401	6.72e-05	6.64e-05	0.0011204	0.0001128	2.47e-05	6.65e-05
FSML	UNIVERSITY OF KANSAS FIELD STATION AND ECOLOGICAL RESERVES	-95.05	39.19	0.0044068	8.42e-05	1.84e-05	0.0037807	0.0001928	7.9e-06	7.07e-05
FSML	UNIVERSITY OF KENTUCKY ROBINSON FOREST	-83.158	37.461	0.0023274	0.0001325	5.12e-05	0.0020202	0.000236	1.02e-05	5.64e-05
FSML	UNIVERSITY OF MICHIGAN BIOLOGICAL STATION	-84.68	45.559	0.0015124	5.87e-05	4.61e-05	0.0013248	4.66e-05	4e-07	2.94e-05
FSML	UNIVERSITY OF MISSISSIPPI FIELD STATION	-89.3926	34.4324	0.002365	4.18e-05	2.07e-05	0.0021276	0.0001338	5.6e-06	3.14e-05
FSML	UNIVERSITY OF OKLAHOMA BIOLOGICAL STATION	-96.801	33.882	0.0028244	0.0001079	1.55e-05	0.0024084	0.0001839	3.7e-06	5.05e-05
FSML	UNIVERSITY OF TEXAS MARINE SCIENCE INSTITUTE	-97.052	27.836	0.0011737	7.06e-05	3.81e-05	0.0007607	6.26e-05	4.3e-06	5.31e-05
FSML	UNIVERSITY OF WISCONSIN MILWAUKEE FIELD STATION	-88.023	43.387	0.0055049	0.0003605	8.67e-05	0.0043459	0.0003821	4.8e-06	0.0001076
FSML	UNIVERSITY OF WISCONSIN-WAUKESHA BIOLOGICAL FIELD STATION	-88.44	43.017	0.0077892	0.0003798	8.58e-05	0.0063013	0.0004229	5.4e-06	0.0001103
FSML	UNIVERSITY OF WYOMING AND NATIONAL PARK SERVICE RESEARCH CENTER	-110.682	44.008	0.0007032	3.95e-05	1.01e-05	0.0003962	6.86e-05	1.71e-05	2.6e-05
FSML	URBAN ECOLOGY CENTER	-87.891	43.068	0.0066041	0.0003936	8.91e-05	0.0052847	0.0004158	5e-06	0.0001138
FSML	VALENTINE CAMP	-118.992	37.625	0.001266	7.66e-05	8.81e-05	0.0009089	0.0001692	2.65e-05	4.13e-05
FSML	VESTER FIELD STATION	-81.838	26.331	0.0017454	0.0001615	6.66e-05	0.0011636	0.0002301	1.49e-05	9.17e-05
FSML	VIRGINIA INSTITUTE OF MARINE SCIENCE	-76.5006	37.2483	0.0040766	0.0002406	6.83e-05	0.0032442	0.0003181	2.52e-05	7.12e-05
FSML	W. J. DEFELICE MARINE CENTER	-90.66	29.25	0.0021062	4.38e-05	2.75e-05	0.0017471	0.0001223	2.2e-06	2.82e-05
FSML	W. K. KELLOGG BIOLOGICAL STATION	-85.411	42.4	0.0070002	0.000403	9.64e-05	0.005736	0.0003966	5.1e-06	0.0001209
FSML	WALNUT CREEK CENTER FOR EDUCATION AND RESEARCH	-112.844	34.923	0.0009476	4.65e-05	3.5e-05	0.0006591	0.0001252	5.39e-05	3.94e-05
FSML	WARREN WOODS ECOLOGICAL FIELD STATION	-86.626	41.8269	0.0092662	0.0004247	9.75e-05	0.0079097	0.0004186	5.6e-06	0.0001211
FSML	WAUPACA BIOLOGICAL FIELD STATION	-89.226	44.306	0.0039748	0.0002065	7.35e-05	0.003274	0.0002548	4.8e-06	8.02e-05
FSML	WAWONA YOSEMITE FIELD STATION	-119.576	37.743	0.0017316	0.0001198	9.98e-05	0.0013763	0.0002845	2.58e-05	5.29e-05
FSML	WEST GLACIER FIELD STATION	-113.983	48.503	0.0004747	8.4e-06	1.62e-05	0.0003042	4.36e-05	3.7e-06	1.46e-05
FSML	WESTERN ECOLOGY DIVISION	-123.29	44.5656	0.0027018	0.0001393	3.4e-05	0.00195	0.0001327	1.08e-05	2.54e-05
FSML	WHITAKER FOREST RESEARCH STATION	-118.92	36.68	0.0020828	6.77e-05	9.43e-05	0.0016288	0.0001642	2.94e-05	5.36e-05
FSML	WHITE MOUNTAIN RESEARCH STATION	-118.326	37.361	0.0008229	3.93e-05	7.56e-05	0.0005422	8.27e-05	2.77e-05	3.14e-05
FSML	WHITE WATER CANYON EARTH & BIOLOGICAL SCIENCES, INC.	-116.643	33.949	0.0053861	0.0002236	9.47e-05	0.0040578	0.0004106	2.3e-05	7.05e-05
FSML	WHITNEY LABORATORY FOR MARINE BIOSCIENCE	-81.2145	29.6703	0.0028215	0.0001217	7.04e-05	0.001995	0.0001759	2.08e-05	9.46e-05
FSML	WHITTELL FOREST & WILDLIFE AREA	-119.878	39.275	0.0019242	0.0001214	8.73e-05	0.0012952	0.0002219	1.89e-05	3.93e-05
BOT	WILD BASIN CREATIVE RESEARCH CENTER	-97.8266	30.3126	0.0036643	0.0001354	3.74e-05	0.0029636	0.0001717	4.6e-06	6.87e-05
FSML	WILDERNESS FIELD STATION	-91.82	47.97	0.0005701	3.18e-05	3.84e-05	0.0003879	2.68e-05	8.9e-06	8.7e-06
FSML	WIND RIVER FIELD STATION	-121.59	46.11	0.0021199	0.0002105	4.24e-05	0.0017057	0.0002014	1.07e-05	3.31e-05
FSML	WOODS HOLE OCEANOGRAPHIC INSTITUTION	-70.6712	41.5242	0.0090764	0.0003538	0.0001032	0.0073259	0.0005258	1.53e-05	0.0001434
FSML	WRIGLEY MARINE SCIENCE CENTER	-118.483	33.44	0.0099109	0.0002698	9.46e-05	0.0080155	0.000482	1.66e-05	8.06e-05
FSML	YELLOWSTONE ECOLOGICAL RESEARCH CENTER	-111.065	45.669	0.000655	3.22e-05	1.49e-05	0.0004029	7.32e-05	1.11e-05	2.26e-05
LIB	115TH STREET BRANCH	-73.9535	40.8028	0.0307038	0.0008269	0.0001198	0.0259693	0.0010094	2.89e-05	0.0002536
LIB	125TH STREET BRANCH	-73.935	40.8033	0.0306738	0.0008266	0.00012	0.0259404	0.0010101	2.89e-05	0.0002536
LIB	151ST STREET CENTER	-87.4675	41.6236	0.0128553	0.0004197	9.4e-05	0.0114184	0.0004361	5.6e-06	0.0001137
LIB	30/31 BRANCH LIBRARY	-90.5575	41.4793	0.0051708	0.0002345	6.71e-05	0.0044008	0.0002731	5e-06	8.01e-05
LIB	4S RANCH	-117.114	33.0214	0.0066307	0.0002311	9.14e-05	0.0048263	0.0004055	1.6e-05	6.77e-05
LIB	53RD STREET LIBRARY	-73.9767	40.7608	0.0306977	0.0008261	0.0001191	0.0259807	0.0010045	2.91e-05	0.0002528
LIB	58 STREET BRANCH LIBRARY	-73.9691	40.7618	0.0306631	0.0008254	0.0001191	0.0259514	0.0010041	2.91e-05	0.0002527
LIB	67TH STREET BRANCH	-73.9595	40.7651	0.0306761	0.0008257	0.0001192	0.025959	0.0010052	2.91e-05	0.0002529
LIB	78TH STREET COMMUNITY LIBRARY	-82.3715	27.9411	0.0045955	0.0001422	7.36e-05	0.0036549	0.0002291	1.48e-05	0.000107
LIB	81ST AVENUE BRANCH LIBRARY	-122.185	37.7532	0.0106506	0.000212	0.0001186	0.0078993	0.0005466	1.9e-05	8.04e-05
LIB	95TH STREET BRANCH LIBRARY	-88.2009	41.7089	0.0133193	0.0004123	8.96e-05	0.0117948	0.0004513	5.7e-06	0.0001101
LIB	96TH STREET BRANCH	-73.952	40.7863	0.0306947	0.0008264	0.0001195	0.0259683	0.0010073	2.9e-05	0.0002532
LIB	A C BILBREW LIBRARY	-118.272	33.9164	0.0139988	0.000286	0.0001005	0.0115633	0.0005317	2.09e-05	8.48e-05
LIB	A HUFNAGEL PUBLIC LIBRARY OF GLEN ROCK	-76.7345	39.796	0.0106204	0.0006071	9.28e-05	0.0084564	0.0007127	2.88e-05	0.0001606
LIB	A V SORENSEN BRANCH LIBRARY	-95.9859	41.2633	0.0039951	0.0001334	1.13e-05	0.0034198	0.0001349	6.3e-06	5.2e-05
LIB	A. F. TURNER COMMUNITY LIBRARY	-121.523	38.58	0.0067393	0.0002217	0.000118	0.0050134	0.0005188	2.11e-05	7.16e-05
LIB	A. H. BROWN PUBLIC LIBRARY	-100.434	45.5377	0.000329	8e-07	3.6e-06	0.0003177	1.08e-05	8.5e-06	2.19e-05
LIB	A. HERR SMITH & E.E. SMITH LIBRARY	-88.0698	40.5176	0.0052694	0.0002996	8.46e-05	0.0045206	0.0003527	5.2e-06	9.54e-05
LIB	A. K. SMILEY PUBLIC LIBRARY	-117.184	34.0546	0.0100607	0.0002579	9.95e-05	0.0080612	0.0004841	2.32e-05	7.83e-05
LIB	A. MITCHELL POWELL, JR. BRANCH	-84.8176	33.3879	0.0057349	0.0001942	2.62e-05	0.0046941	0.0003403	1.41e-05	5.23e-05
LIB	A.F. KNOTTS PUBLIC LIBRARY	-82.7095	29.0334	0.0027286	0.0001118	6.82e-05	0.0021914	0.0001916	1.53e-05	0.0001
LIB	A.J. WISE-FORT LORAMIE BRANCH	-84.3672	40.3484	0.006663	0.000338	8.77e-05	0.0057858	0.000397	7.7e-06	0.0001093
FSML	AARON CUTLER MEMORIAL LIBRARY	-122.337	37.108	0.0074541	0.0001756	0.0001108	0.0054714	0.000473	1.79e-05	7.87e-05
LIB	ABBEVILLE COUNTY LIBRARY	-71.4793	42.8453	0.0162544	0.0003922	0.0001269	0.014447	0.0006573	1.5e-05	0.0001502
LIB	ABBEVILLE MEMORIAL LIBRARY	-82.3979	34.1865	0.003142	0.0002355	4.82e-05	0.0026042	0.000336	1.75e-05	6.06e-05
LIB	ABBIE GREENLEAF LIBRARY	-85.2504	31.5673	0.0018199	7.16e-05	3.44e-05	0.0016135	0.0001288	9.9e-06	3.88e-05
LIB	ABBOT PUBLIC LIBRARY	-71.7456	44.2266	0.0070649	0.0001655	0.0001001	0.0065122	0.0003436	8.1e-06	7.45e-05
LIB	ABBOTSFORD PUBLIC LIBRARY	-70.8627	42.4962	0.0148016	0.000369	0.0001184	0.0127639	0.0006014	1.43e-05	0.0001422
LIB	ABBOTT LIBRARY	-90.3196	44.9474	0.0024148	0.0001418	6.23e-05	0.0020923	0.0001937	5.1e-06	6.34e-05
LIB	ABBOTT MEMORIAL	-72.0889	43.3915	0.0115069	0.0003092	0.0001246	0.010484	0.0005599	1.32e-05	0.000131
LIB	ABBOTT MEMORIAL LIBRARY	-72.5392	43.6649	0.0089656	0.000246	0.0001192	0.0082856	0.0004712	1.17e-05	0.0001156
LIB	ABEL J. MORNEAULT MEMORIAL LIBRARY	-69.2898	45.0243	0.0034312	7.08e-05	5.35e-05	0.0029969	0.0001509	7.8e-06	2.87e-05
LIB	ABERDEEN BRANCH	-67.9399	47.1602	0.0004117	1.7e-06	9.5e-06	0.0003599	2.13e-05	4.5e-06	2.9e-06
LIB	ABERDEEN BRANCH	-83.7719	38.6703	0.004817	0.0002011	6.62e-05	0.0039276	0.0003464	8.5e-06	7.27e-05
LIB	ABERDEEN DISTRICT	-76.1644	39.5123	0.0125982	0.0006535	9.35e-05	0.0099282	0.000756	3.09e-05	0.000172
LIB	ABERDEEN TIMBERLAND LIBRARY	-112.838	42.9441	0.0008599	4.1e-05	9.3e-06	0.0006629	6.69e-05	1.94e-05	2.86e-05
FSML	ABERNATHY PUBLIC LIBRARY	-80.185	40.136	0.0070954	0.0002276	6.9e-05	0.0064266	0.0002893	1.19e-05	6.52e-05
LIB	ABILENE PUBLIC LIBRARY	-101.843	33.8317	0.0009591	1.45e-05	3e-06	0.000855	6.16e-05	7.7e-06	1.84e-05
LIB	ABILENE PUBLIC LIBRARY	-99.7355	32.4507	0.0007814	5.38e-05	1.49e-05	0.0007076	6.14e-05	2.8e-06	2.93e-05
LIB	ABILENE PUBLIC LIBRARY MOCKINGBIRD	-97.2144	38.9184	0.0023201	8.92e-05	1.02e-05	0.0019478	0.0001661	7.8e-06	6.89e-05
LIB	ABILENE PUBLIC LIBRARY SOUTH BRANCH	-99.7579	32.4649	0.0007769	5.25e-05	1.47e-05	0.0007043	6.05e-05	2.8e-06	2.89e-05
ZAW	ABINGDON BRANCH	-99.6861	32.4402	0.0007891	5.66e-05	1.52e-05	0.000714	6.35e-05	2.8e-06	3.01e-05
LIB	ABINGTON COMMUNITY LIBRARY	-76.3282	39.4866	0.0123435	0.0006359	9.26e-05	0.0096881	0.0007395	3.05e-05	0.0001658
LIB	ABINGTON PUBLIC LIBRARY	-75.7175	41.4855	0.0060036	0.0006508	0.0001107	0.0049906	0.00073	2.43e-05	0.000216
LIB	ABINGTON SOCIAL LIBRARY	-70.9537	42.1177	0.0154828	0.000407	0.0001177	0.0131878	0.0006351	1.57e-05	0.0001546
LIB	ABINGTON TWP PUBLIC LIBRARY	-72.0081	41.857	0.0181472	0.0005937	0.0001292	0.0155584	0.0008693	2.06e-05	0.000205
LIB	ABITA SPRINGS BRANCH	-75.1234	40.1119	0.0198986	0.0007982	0.0001059	0.0164759	0.0009125	3.16e-05	0.000223
LIB	ABOITE BRANCH	-90.0391	30.4781	0.00373	6.44e-05	2.99e-05	0.0032155	0.0001615	4e-06	4.63e-05
MUS	ABSECON PUBLIC LIBRARY	-84.4935	42.7356	0.0086254	0.0003543	9e-05	0.0070093	0.0003653	4.5e-06	0.000109
LIB	ACACIA LIBRARY	-74.504	39.4281	0.0089598	0.0006342	9.18e-05	0.0073901	0.0007045	3.06e-05	0.0001924
NPS	ACADIA PARISH LIBRARY	-68.2441	44.3507	0.0030005	6.42e-05	5.32e-05	0.0024121	0.0001305	8.1e-06	2.96e-05
LIB	ACCESS SERVICES	-92.377	30.2203	0.002888	6.2e-05	2.23e-05	0.0025528	0.0001488	4.7e-06	4.27e-05
LIB	ACCIDENT BRANCH	-77.3576	38.8521	0.0097874	0.0004808	8.22e-05	0.0075391	0.0005751	2.69e-05	0.0001057
LIB	ACCOKEEK BRANCH	-79.3208	39.6287	0.0044121	0.0002693	7.17e-05	0.0038635	0.0003517	1.63e-05	6.36e-05
MUS	ACKLEY PUBLIC LIBRARY	-83.2571	42.5964	0.009204	0.0003265	8.12e-05	0.0077055	0.00036	4.7e-06	9.74e-05
LIB	ACOMA LEARNING CENTER	-93.0514	42.5532	0.0048403	0.0001545	3.5e-05	0.0044806	0.0001142	5.1e-06	4.99e-05
FSML	ACORN PUBLIC LIBRARY DISTRICT	-76.019	40.639	0.0105066	0.0007165	0.0001049	0.0085954	0.0008149	2.84e-05	0.0002109
LIB	ACREAGE BRANCH	-87.7562	41.6075	0.0133076	0.0004166	9.24e-05	0.0118486	0.0004432	5.6e-06	0.0001116
ZAW	ACTON AGUA DULCE	-73.1152	41.8144	0.0186738	0.0007227	0.0001342	0.0155547	0.0009842	2.35e-05	0.0002389
BOT	ACTON MEMORIAL LIBRARY	-71.4433	42.4818	0.0182442	0.0004435	0.0001273	0.0160093	0.0007092	1.64e-05	0.0001642
LIB	ACTON PUBLIC LIBRARY	-72.3802	41.288	0.0151807	0.0006764	0.0001227	0.0122945	0.0009187	2.31e-05	0.0002243
LIB	ACTON PUBLIC LIBRARY	-71.4328	42.4862	0.0182442	0.0004435	0.0001273	0.0160093	0.0007092	1.64e-05	0.0001642
LIB	ACWORTH LIBRARY	-70.9092	43.5325	0.0098874	0.0002566	0.0001102	0.0086591	0.0004694	1.05e-05	0.0001014
LIB	ACWORTH SILSBY PUBLIC LIBRARY	-84.6782	34.065	0.0066431	0.0002293	2.59e-05	0.0054171	0.0003748	1.47e-05	5.9e-05
FSML	ADA COUNTY DISTRICT	-72.679	42.449	0.0160074	0.0005603	0.0001367	0.0141229	0.0008451	1.97e-05	0.0002024
LIB	ADA COUNTY DISTRICT - STAR BRANCH	-116.315	43.5757	0.0014883	2.07e-05	1.38e-05	0.0011817	3.93e-05	1e-05	1.77e-05
LIB	ADA COUNTY DISTRICT-HIDDEN SPRINGS	-116.487	43.692	0.0015173	2.01e-05	1.45e-05	0.0012214	4.01e-05	9.6e-06	1.71e-05
LIB	ADA COUNTY DISTRICT-LAKE HAZEL	-116.262	43.7252	0.0015232	2.09e-05	1.45e-05	0.0012167	4.02e-05	1e-05	1.77e-05
LIB	ADA LIBRARY	-116.311	43.5465	0.0014768	2.08e-05	1.37e-05	0.0011704	3.91e-05	1e-05	1.77e-05
LIB	ADA PUBLIC LIBRARY	-96.513	47.3002	0.0010136	1.96e-05	2e-05	0.0007874	4.7e-05	2.4e-06	1.99e-05
LIB	ADA PUBLIC SCHOOL DISTRICT LIBRARY	-96.677	34.7742	0.0015943	7.81e-05	1.46e-05	0.0013985	0.0001706	4e-06	4.53e-05
LIB	ADA S. FANT MEMORIAL LIBRARY	-83.8232	40.7729	0.0062818	0.0003722	8.98e-05	0.0055196	0.0004079	7.4e-06	0.0001146
LIB	ADAIR COUNTY PUBLIC LIBRARY	-88.559	33.1086	0.001727	5.01e-05	1.91e-05	0.001547	0.0001446	6e-06	4.13e-05
LIB	ADAIR COUNTY PUBLIC LIBRARY	-92.5731	40.2001	0.0016237	8.22e-05	4.41e-05	0.001525	0.0001124	3.4e-06	6.03e-05
LIB	ADAIR PUBLIC LIBRARY	-85.3074	37.1042	0.0020953	0.0001536	4.53e-05	0.0017876	0.0001946	1.11e-05	5.9e-05
LIB	ADAIRSVILLE PUBLIC LIBRARY	-94.6414	41.5006	0.0039618	0.0001385	2.06e-05	0.0036797	9.99e-05	5.7e-06	4.72e-05
LIB	ADAIRVILLE BRANCH	-84.9346	34.3707	0.0054101	0.0002277	2.48e-05	0.0044077	0.0003724	1.44e-05	6.02e-05
LIB	ADAMS CENTER FREE LIBRARY	-86.8532	36.6676	0.0026222	0.000135	3.88e-05	0.0022182	0.0001539	9.6e-06	4.86e-05
LIB	ADAMS COUNTY LIBRARY	-102.635	46.0013	0.0003014	0	7e-07	0.0002795	2.92e-05	1.29e-05	1.17e-05
LIB	ADAMS COUNTY LIBRARY	-76.0063	43.8607	0.0035659	0.0001323	7.11e-05	0.0030906	0.0001892	6.9e-06	7e-05
LIB	ADAMS COUNTY LIBRARY SYSTEM	-89.8216	43.9663	0.0039447	0.0002239	7.02e-05	0.0034213	0.0002805	4.9e-06	8.46e-05
LIB	ADAMS FREE LIBRARY	-77.2311	39.829	0.0083799	0.0005301	8.88e-05	0.006712	0.000632	2.65e-05	0.0001394
LIB	ADAMS FREE LIBRARY	-76.024	43.8094	0.003756	0.0001374	7.2e-05	0.0032499	0.0001936	7.2e-06	7.26e-05
LIB	ADAMS MEMORIAL LIBRARY	-73.12	42.6236	0.0126519	0.0005266	0.0001355	0.0111542	0.0007901	1.93e-05	0.0001985
LIB	ADAMS MEMORIAL LIBRARY	-86.0751	35.8268	0.0030083	0.0001442	3.16e-05	0.002592	0.0002037	1.25e-05	5.32e-05
LIB	ADAMS MINI LIBRARY	-79.3831	40.3153	0.0062675	0.0002495	6.93e-05	0.0056577	0.0003187	1.33e-05	7.25e-05
LIB	ADAMS PARK BRANCH LIBRARY	-98.0743	48.4231	0.0005722	5.1e-06	7.3e-06	0.0005294	3.16e-05	8e-07	1.18e-05
LIB	ADAMS PUBLIC LIBRARY	-84.4615	33.7051	0.0069993	0.000219	2.81e-05	0.0056999	0.0003596	1.52e-05	5.64e-05
LIB	ADAMS PUBLIC LIBRARY SYSTEM	-118.563	45.7674	0.0013262	1.71e-05	2.5e-05	0.001197	8.22e-05	6.2e-06	1.51e-05
LIB	ADAMS SHORE BRANCH LIBRARY	-84.9251	40.8292	0.0056545	0.0003668	9.3e-05	0.0051168	0.0003956	7.4e-06	0.0001178
LIB	ADAMS STREET BRANCH LIBRARY	-70.979	42.2609	0.0159385	0.0004024	0.0001193	0.0136762	0.0006367	1.54e-05	0.0001527
LIB	ADAMS-PRATT OAKLAND COUNTY LAW LIBRARY	-71.0547	42.2861	0.0165406	0.0004124	0.0001208	0.0142445	0.0006528	1.57e-05	0.0001554
LIB	ADAMSTOWN AREA LIBRARY	-83.3341	42.6585	0.0092828	0.000324	8.13e-05	0.0077682	0.000357	4.6e-06	9.68e-05
LIB	ADAMSVILLE PUBLIC LIBRARY	-76.0584	40.2406	0.0123339	0.0007194	0.0001017	0.0100895	0.0008271	2.99e-05	0.0002016
LIB	ADAMSVILLE-COLLIER HEIGHTS BRANCH LIBRARY	-86.9533	33.6001	0.0041294	0.000105	1.89e-05	0.0035525	0.000256	9.5e-06	4.5e-05
LIB	ADDISON BRANCH	-84.4999	33.7555	0.0070085	0.0002208	2.76e-05	0.0057109	0.0003628	1.51e-05	5.68e-05
LIB	ADDISON BRANCH LIBRARY	-81.6426	41.5189	0.0077743	0.0003085	7.17e-05	0.0067883	0.0003495	5.8e-06	9.16e-05
LIB	ADDISON PUBLIC LIBRARY	-84.3468	41.9865	0.0084874	0.0003925	9.36e-05	0.0071103	0.000399	6.1e-06	0.0001186
LIB	ADDISON PUBLIC LIBRARY	-87.9935	41.933	0.0139446	0.0004279	9.12e-05	0.0122322	0.000457	5.7e-06	0.0001142
LIB	ADDISON TOWNSHIP PUBLIC LIBRARY	-77.2342	42.1047	0.0046495	0.0002756	7.96e-05	0.0039731	0.0003093	1.38e-05	0.0001301
LIB	ADEL PUBLIC LIBRARY	-83.1461	42.8213	0.0082369	0.0003008	7.74e-05	0.0069356	0.0003351	4.1e-06	9.06e-05
LIB	ADELANTO BRANCH LIBRARY	-94.0199	41.6152	0.0042919	0.0001367	2.61e-05	0.0040269	8.98e-05	5.2e-06	4.51e-05
LIB	ADENA BRANCH	-117.414	34.5792	0.0078334	0.0002425	9.98e-05	0.0063985	0.0004655	2.67e-05	7.92e-05
LIB	ADIN STATION LIBRARY	-80.8759	40.2169	0.0070494	0.0002381	7.08e-05	0.0063121	0.0002937	1.03e-05	7.13e-05
MUS	ADMIN./EXTENSION SERVICES	-87.6194	41.8649	0.0136122	0.0004313	9.35e-05	0.0119794	0.0004473	5.6e-06	0.0001157
LIB	ADMINISTRATIVE CENTER & LIBRARY	-84.6109	32.86	0.0037673	0.0001659	3.15e-05	0.0031055	0.0002856	1.44e-05	4.77e-05
LIB	ADOLPHINE F. TERRY BRANCH LIBRARY	-122.389	47.1549	0.0057597	0.0002471	4.52e-05	0.0043885	0.0002486	1.06e-05	3.71e-05
LIB	ADRIAN BRANCH LIBRARY	-92.4111	34.7715	0.0022139	4.43e-05	2.37e-05	0.0019499	9.91e-05	7.2e-06	3.42e-05
LIB	ADRIAN COMMUNITY LIBRARY	-95.9331	43.6349	0.0030265	7.55e-05	1.63e-05	0.0027557	9.32e-05	5e-06	5.09e-05
LIB	ADRIAN PUBLIC LIBRARY	-94.3515	38.3974	0.0035179	6.86e-05	2.31e-05	0.0030322	0.0002016	7.5e-06	6.92e-05
LIB	ADRIANCE MEMORIAL LIBRARY	-84.0354	41.8986	0.0087336	0.0003916	9.21e-05	0.0073456	0.0004014	6.3e-06	0.0001172
LIB	ADVANCE COMMUNITY LIBRARY	-73.9305	41.7009	0.0198042	0.0007642	0.0001311	0.0163959	0.0009799	2.52e-05	0.0002487
MUS	AFRICAN AMERICAN LIBRARY AT THE GREGORY SCHOOL	-75.0734	39.3728	0.0102259	0.0006581	9.25e-05	0.0083305	0.0007367	3.15e-05	0.0001879
LIB	AFRICAN AMERICAN MUSEUM & LIBRARY AT OAKLAND	-95.3805	29.7539	0.0049054	9.02e-05	3.15e-05	0.004214	0.0001837	5.8e-06	6.14e-05
ZAW	AFRICAN-AMERICAN RESEARCH LIBRARY AND CULTURAL CENTER	-82.8517	41.5197	0.0078314	0.0003721	8.4e-05	0.0065818	0.0003977	6.4e-06	0.0001081
LIB	AFTON FREE LIBRARY	-80.1772	26.1283	0.0054667	0.0001728	5.87e-05	0.0041278	0.0002416	1.41e-05	7.15e-05
NPS	AGAVE LIBRARY	-103.744	42.4215	0.0006832	1.58e-05	1.34e-05	0.0005408	7.24e-05	2.09e-05	1.4e-05
LIB	AGAWAM PUBLIC LIBRARY	-112.139	33.7009	0.0033997	6.56e-05	3.28e-05	0.0025271	0.0002003	4.58e-05	4.64e-05
LIB	AGENCY PUBLIC LIBRARY	-72.6431	42.0727	0.0175785	0.0006389	0.0001355	0.0151459	0.0009238	2.15e-05	0.0002194
LIB	AGNES ROBINSON WATERLOO PUBLIC LIBRARY	-92.3064	40.9949	0.0028945	0.0001161	4.66e-05	0.0027122	0.0001129	3.5e-06	5.59e-05
LIB	AGNESS COMMUNITY LIBRARY DISTRICT	-96.2885	41.2849	0.0040041	0.0001281	1.01e-05	0.003396	0.0001373	6.3e-06	5.16e-05
LIB	AGNEW BRANCH LIBRARY	-124.069	42.5561	0.0009886	6.89e-05	2.98e-05	0.0007426	7.38e-05	1.39e-05	2.17e-05
LIB	AGOURA HILLS LIBRARY	-82.3525	34.368	0.0033301	0.000243	4.79e-05	0.0027239	0.000342	1.69e-05	6.05e-05
LIB	AGRA/F LEE DOCTOR LIBRARY	-118.775	34.1441	0.0109263	0.000269	9.95e-05	0.0088589	0.0004996	2.12e-05	8.42e-05
MUS	AGUILA BRANCH LIBRARY	-81.3295	33.3662	0.0024099	0.0001411	6.07e-05	0.00201	0.0002123	1.95e-05	5.95e-05
LIB	AGUILAR BRANCH	-113.172	33.9424	0.0013861	5.12e-05	4.24e-05	0.0010507	0.0001438	4.27e-05	4.27e-05
LIB	AGUILAR PUBLIC LIBRARY	-73.9436	40.7944	0.0306672	0.000826	0.0001197	0.0259414	0.001008	2.9e-05	0.0002533
LIB	AH MEADOWS LIBRARY	-104.657	37.4012	0.0007364	4.39e-05	1.43e-05	0.0005624	9.99e-05	3.3e-05	3.3e-05
MUS	AHIRA HALL MEMORIAL LIBRARY	-82.6277	39.7111	0.0056527	0.0002673	7.83e-05	0.0046921	0.0003568	8.2e-06	8.59e-05
MUS	AHOSKIE PUBLIC LIBRARY	-122.105	37.685	0.0106852	0.0002112	0.0001189	0.0079462	0.0005492	1.94e-05	8.09e-05
MUS	AIEA PUBLIC LIBRARY	-80.4324	27.2698	0.0027698	0.0001979	6.91e-05	0.0018975	0.0002837	1.58e-05	9.2e-05
LIB	AIKEN COUNTY PUBLIC LIBRARY	-157.927	21.3809	0.001315	6.82e-05	1.79e-05	0.0008185	2.18e-05	1.13e-05	2.58e-05
MUS	AINA HAINA PUBLIC LIBRARY	-81.715	33.5571	0.00238	0.0001682	5.72e-05	0.0020555	0.0002513	1.93e-05	6.03e-05
LIB	AINSWORTH PUBLIC	-157.753	21.2782	0.0013178	7.05e-05	1.83e-05	0.0008245	2.18e-05	1.17e-05	2.67e-05
LIB	AINSWORTH PUBLIC LIBRARY	-72.5413	44.1225	0.0072775	0.0001634	0.0001055	0.0067724	0.0003488	8.7e-06	8.31e-05
MUS	AIRWAY HEIGHTS LIBRARY	-93.2231	44.8755	0.0064899	0.0001595	4.01e-05	0.0055447	0.0001748	4.8e-06	5.33e-05
LIB	AITKIN MEMORIAL DISTRICT LIBRARY	-117.593	47.6445	0.0019956	2.01e-05	2.23e-05	0.0017801	8.3e-05	5.1e-06	1.43e-05
LIB	AITKIN PUBLIC LIBRARY	-82.622	43.2807	0.0041676	0.0002273	6.45e-05	0.0035966	0.0002543	2.8e-06	7.24e-05
LIB	AK-CHIN INDIAN COMMUNITY LIBRARY	-93.705	46.5325	0.0011541	9.67e-05	4.1e-05	0.000918	0.0001079	5.3e-06	3.48e-05
LIB	AKIACHAK SCHOOL/COMMUNITY LIBRARY	-112.064	33.029	0.0029623	6.49e-05	3.08e-05	0.0021975	0.0001995	3.76e-05	4.72e-05
LIB	AKIAK SCHOOL/COMMUNITY LIBRARY	-161.398	60.8887	0.0001001	0	0	0.0001026	0	1e-06	0
LIB	AKRON CARNEGIE PUBLIC LIBRARY	-161.219	60.9112	0.0001002	0	0	0.0001026	0	1.3e-06	0
LIB	AKRON PUBLIC LIBRARY	-96.5577	42.8287	0.0032529	7.51e-05	1.08e-05	0.0030383	9.85e-05	5.3e-06	4.62e-05
MUS	AKRON PUBLIC LIBRARY	-81.6432	41.0817	0.0086902	0.0003104	7.38e-05	0.0076601	0.0003487	6.8e-06	9.08e-05
LIB	AKRON PUBLIC LIBRARY	-103.213	40.1613	0.0005727	7.43e-05	1.98e-05	0.000532	0.0001284	1.48e-05	3.02e-05
LIB	AKRON-SUMMIT CNTY PUBLIC LIBRARY	-87.7431	32.8767	0.0022047	6.12e-05	1.99e-05	0.0018343	0.000164	7.1e-06	4.37e-05
LIB	AKWESASNE CULTURAL CENTER, INC.	-81.5165	41.0828	0.0088349	0.0003035	7.27e-05	0.0078064	0.0003431	6.9e-06	8.89e-05
ZAW	ALABASTER - ALBERT L. SCOTT LIBRARY	-86.7952	33.3245	0.0040303	0.0001074	1.97e-05	0.0034825	0.0002509	9.5e-06	4.6e-05
LIB	ALACHUA BRANCH	-86.8266	33.2444	0.0039148	0.0001039	1.98e-05	0.0033746	0.0002426	9.3e-06	4.59e-05
LIB	ALAFAYA BRANCH	-82.4942	29.7922	0.0026185	0.0001023	6.78e-05	0.0020681	0.0001718	1.87e-05	9.46e-05
LIB	ALAK COMMUNITY/SCHOOL LIBRARY	-81.2033	28.5663	0.003933	0.0001697	7.43e-05	0.0029585	0.0002456	1.82e-05	0.0001078
LIB	ALAMEDA FREE LIBRARY	-160.025	70.6391	3.74e-05	0	5.2e-06	3.8e-05	0	6.4e-06	0
LIB	ALAMITOS BRANCH LIBRARY	-122.243	37.7668	0.0105509	0.0002113	0.0001182	0.0078135	0.0005432	1.88e-05	8e-05
LIB	ALAMO BRANCH LIBRARY	-118.168	33.7691	0.0139163	0.0002863	9.97e-05	0.0114365	0.0005287	2e-05	8.39e-05
LIB	ALAMOGORDO PUBLIC LIBRARY	-115.164	37.3643	0.0003077	1.78e-05	3.02e-05	0.0002459	2.95e-05	3.52e-05	2.04e-05
ZAW	ALAMOSA PUBLIC LIBRARY	-105.961	32.9034	0.0005202	1.56e-05	8.8e-06	0.000341	8.19e-05	2.61e-05	2.27e-05
LIB	ALAMOSA/ROBERT L. MURPHY MEMORIAL LIBRARY	-105.864	37.4703	0.0007928	5.73e-05	1.91e-05	0.0005946	0.00014	4.57e-05	3.65e-05
LIB	ALANSON AREA PUBLIC LIBRARY	-106.712	35.0732	0.0021502	3.52e-05	8.8e-06	0.0015939	0.0001106	4.76e-05	2.16e-05
ZAW	ALBANY AVENUE BRANCH LIBRARY	-149.793	61.1248	0.0006838	2.73e-05	1.54e-05	0.0004372	2.43e-05	1.28e-05	9.7e-06
LIB	ALBANY BRANCH LIBRARY	-72.6971	41.7826	0.0181289	0.000692	0.000133	0.0151776	0.0009651	2.28e-05	0.0002304
LIB	ALBANY CARNEGIE LIBRARY	-94.5685	45.6299	0.0027007	0.0001194	3.44e-05	0.0023727	0.0001292	4.2e-06	4.73e-05
LIB	ALBANY CARNEGIE PUBLIC LIBRARY	-123.108	44.6353	0.0029468	0.0001435	3.48e-05	0.0021598	0.0001366	1.1e-05	2.59e-05
LIB	ALBANY COUNTY PUBLIC LIBRARY	-94.3319	40.2479	0.0020228	0.000107	2.5e-05	0.0018905	0.0001394	5.8e-06	5.67e-05
LIB	ALBANY LIBRARY	-105.587	41.3105	0.0008844	8.7e-05	2.27e-05	0.0005324	0.0001475	2.05e-05	2.96e-05
LIB	ALBANY PARK BRANCH	-122.293	37.8877	0.0103775	0.0002136	0.0001181	0.0076623	0.0005414	1.86e-05	7.92e-05
BOT	ALBANY PUBLIC LIBRARY	-73.8586	42.7267	0.008787	0.0004806	0.0001293	0.0076081	0.0006863	1.87e-05	0.0001919
LIB	ALBANY PUBLIC LIBRARY	-123.076	44.6286	0.0029543	0.0001437	3.49e-05	0.0021691	0.0001371	1.11e-05	2.59e-05
LIB	ALBANY TOWN	-73.7619	42.656	0.0094801	0.0005045	0.0001309	0.0082033	0.0007207	1.92e-05	0.0001972
LIB	ALBANY-SPRINGFIELD BRANCH	-72.3786	44.7353	0.0046384	9.21e-05	8.35e-05	0.004317	0.0002205	5.6e-06	4.9e-05
LIB	ALBERT CARLTON-CASHIERS COMMUNITY LIBRARY	-90.5746	30.4598	0.0042063	6.74e-05	2.86e-05	0.0036098	0.000174	4.1e-06	4.58e-05
LIB	ALBERT CHURCH BROWN MEMORIAL LIBRARY	-83.1029	35.1106	0.0038777	0.0002584	3.95e-05	0.002997	0.0003446	1.5e-05	5.97e-05
LIB	ALBERT CITY PUBLIC LIBRARY	-69.5171	44.4805	0.0052238	0.0001069	6.87e-05	0.0045125	0.0002083	8.1e-06	4.51e-05
LIB	ALBERT F. TOTMAN LIBRARY	-94.949	42.7816	0.004097	0.0001279	1.78e-05	0.0039653	9.96e-05	5.7e-06	4.74e-05
LIB	ALBERT GEORGE BRANCH LIBRARY	-69.814	43.8196	0.0056928	0.0001708	8.71e-05	0.0048365	0.0003059	8.3e-06	6.93e-05
LIB	ALBERT LEA PUBLIC LIBRARY	-95.8386	29.3946	0.0041216	9.53e-05	3.59e-05	0.0035101	0.0001837	5.8e-06	6.35e-05
LIB	ALBERT W. THOMPSON MEMORIAL LIBRARY	-93.3672	43.6498	0.0035471	0.0001642	3.29e-05	0.0032316	0.0001472	5.1e-06	5.49e-05
LIB	ALBERT WISNER PUBLIC LIBRARY	-103.186	36.4522	0.0002207	1.62e-05	4.4e-06	0.0001986	2.55e-05	2.04e-05	1.97e-05
LIB	ALBERTON BRANCH LIBRARY	-74.3473	41.2533	0.0250881	0.0008151	0.000125	0.0210168	0.0010001	2.76e-05	0.0002546
LIB	ALBERTSON MEMORIAL LIBRARY	-114.473	47.0018	0.0008039	1.9e-05	2.2e-05	0.0005811	8.1e-05	4.1e-06	1.41e-05
LIB	ALBERTVILLE PUBLIC LIBRARY	-89.4385	42.7089	0.0064815	0.000342	7.77e-05	0.0052936	0.0004073	5.9e-06	0.0001015
LIB	ALBINA LIBRARY	-86.2041	34.264	0.0039282	0.0001554	2.05e-05	0.0033905	0.0003274	1.21e-05	5.11e-05
MUS	ALBION AREA PUBLIC LIBRARY	-119.299	34.2809	0.006145	0.0002357	9.59e-05	0.0046485	0.0004323	2e-05	8.09e-05
LIB	ALBION BRANCH LIBRARY	-80.3611	41.8921	0.0043982	0.0002311	5.78e-05	0.0037017	0.0002714	5.2e-06	7.5e-05
LIB	ALBION DISTRICT LIBRARY	-117.25	46.7936	0.0020513	1.99e-05	2.24e-05	0.001798	0.0001007	4.5e-06	1.27e-05
LIB	ALBION MUNICIPAL LIBRARY	-84.753	42.2421	0.0081503	0.0003907	9.47e-05	0.0067115	0.0003934	5.6e-06	0.0001187
LIB	ALBION PUBLIC LIBRARY	-97.9998	41.6895	0.0020782	7.25e-05	6.8e-06	0.0018892	0.0001096	5.5e-06	4.04e-05
LIB	ALBION PUBLIC LIBRARY	-92.9901	42.1144	0.0050079	0.0001444	3.64e-05	0.0045868	0.0001055	4.8e-06	4.78e-05
LIB	ALBION PUBLIC LIBRARY	-88.0562	38.3772	0.0030092	0.0001789	5.74e-05	0.0026386	0.0001744	4.2e-06	6.5e-05
ZAW	ALBUQUERQUE/BERNALILLO COUNTY MAIN LIBRARY	-106.663	35.0783	0.002173	3.51e-05	8.6e-06	0.0016119	0.0001109	4.73e-05	2.17e-05
LIB	ALBURGH PUBLIC	-106.653	35.0857	0.0021834	3.52e-05	8.5e-06	0.0016201	0.000111	4.73e-05	2.17e-05
LIB	ALCESTER PUBLIC LIBRARY	-73.3011	44.975	0.002993	4.83e-05	7.1e-05	0.0027163	0.000152	3.8e-06	3.5e-05
LIB	ALCONA COUNTY LIBRARY	-96.6296	43.0249	0.0031165	6.5e-05	1.12e-05	0.0028961	9.21e-05	5.1e-06	4.67e-05
LIB	ALD-CASTLEWOOD PUBLIC LIBRARY	-83.2995	44.6564	0.001145	0.0001053	4.71e-05	0.0010276	9.85e-05	5e-07	3.92e-05
LIB	ALD-DAVIES PUBLIC LIBRARY-DEER TRAIL SCHOOL	-104.893	39.5943	0.0049179	0.0001373	2.64e-05	0.003686	0.0002464	2.36e-05	4.44e-05
LIB	ALD-ELOISE MAY BRANCH	-104.042	39.6116	0.0029102	0.0001143	2.31e-05	0.0022441	0.0002026	1.86e-05	3.94e-05
MUS	ALDEN BALCH MEMORIAL	-84.252	43.626	0.0047674	0.0002617	7.7e-05	0.0039767	0.0002673	2.3e-06	8.32e-05
LIB	ALDEN DISTRICT LIBRARY	-71.6816	44.4632	0.0056817	0.0001349	9.17e-05	0.0052565	0.0002896	7.1e-06	6.21e-05
LIB	ALDERSON PUBLIC LIBRARY	-85.2686	44.8812	0.0021749	0.0001324	6.48e-05	0.0018578	0.0001063	7e-07	5.48e-05
LIB	ALDINE BRANCH LIBRARY	-80.6377	37.7276	0.002839	0.000141	5.85e-05	0.0025013	0.0002577	1.33e-05	3.37e-05
LIB	ALD-KELVER PUBLIC LIBRARY	-95.4071	29.9206	0.0048491	9.44e-05	3.11e-05	0.0041572	0.0001878	5.9e-06	6.36e-05
LIB	ALD-KOELBEL PUBLIC LIBRARY	-104.217	39.7083	0.0035052	0.0001211	2.4e-05	0.0026892	0.0002139	1.93e-05	4.04e-05
BOT	ALDRICH FREE PUBLIC LIBRARY	-89.2585	42.9438	0.006613	0.0003416	7.89e-05	0.0054178	0.0004044	5.7e-06	0.0001027
LIB	ALDRICH PUBLIC	-71.8744	41.719	0.016952	0.0005805	0.0001257	0.0143742	0.0008449	2.05e-05	0.0002014
LIB	ALDRICH PUBLIC - EAST BARRE BRANCH	-72.5011	44.1973	0.0070301	0.000153	0.000103	0.0065483	0.0003317	8.2e-06	7.81e-05
BOT	ALD-SHERIDAN PUBLIC LIBRARY	-86.7943	33.3853	0.0040973	0.0001088	1.95e-05	0.0035429	0.0002552	9.5e-06	4.6e-05
LIB	ALD-SMOKY HILL PUBLIC LIBRARY	-105.031	39.6423	0.0050043	0.0001395	2.69e-05	0.0037386	0.0002491	2.42e-05	4.47e-05
LIB	ALD-SOUTHGLENN PUBLIC LIBRARY	-104.768	39.6182	0.0047929	0.0001352	2.6e-05	0.0036066	0.0002421	2.27e-05	4.38e-05
LIB	ALEXANDER CITY - ADELIA MCCONNELL RUSSELL LIBRARY	-104.964	39.592	0.004959	0.0001383	2.66e-05	0.0037091	0.0002482	2.41e-05	4.46e-05
LIB	ALEXANDER COUNTY LIBRARY	-85.9539	32.9412	0.0031234	0.0001358	2.26e-05	0.0027079	0.0002714	1.03e-05	4.69e-05
LIB	ALEXANDER FINDLEY COMMUNITY LIBRARY	-81.176	35.9209	0.0042257	0.0002343	4.93e-05	0.0034783	0.0003368	1.12e-05	4.49e-05
LIB	ALEXANDER HAMILTON MEMORIAL FREE LIBRARY	-79.7312	42.1242	0.0034763	0.0002065	5.38e-05	0.0028971	0.0002422	4.8e-06	7.17e-05
LIB	ALEXANDER LIBRARY	-77.5767	39.7551	0.0074066	0.0004795	8.54e-05	0.0059225	0.0005777	2.49e-05	0.0001215
LIB	ALEXANDER MEMORIAL LIBRARY	-115.165	36.232	0.001379	2.4e-05	4.77e-05	0.001055	3.97e-05	3.95e-05	2.94e-05
LIB	ALEXANDER PUBLIC LIBRARY	-99.2346	28.4359	0.0007956	6.28e-05	3.26e-05	0.0006985	5.93e-05	2.9e-06	3.82e-05
MUS	ALEXANDRIA BRANCH LIBRARY	-77.0398	38.8059	0.0102152	0.0004996	8.33e-05	0.00786	0.000595	2.82e-05	0.000115
LIB	ALEXANDRIA LAW LIBRARY	-86.0337	36.0775	0.0029079	0.0001433	3.42e-05	0.0025255	0.0001851	1.22e-05	5.35e-05
LIB	ALEXANDRIA PUBLIC LIBRARY	-77.0453	38.8046	0.0101816	0.0004984	8.32e-05	0.0078322	0.0005937	2.82e-05	0.0001147
ZAW	ALEXANDRIA-MONROE PUBLIC LIBRARY	-92.457	31.2868	0.0021394	6.91e-05	1.95e-05	0.00194	0.0001467	6.5e-06	5.17e-05
LIB	ALEXANDRIAN PUBLIC LIBRARY	-85.6737	40.2636	0.0057591	0.0003063	8.76e-05	0.0050514	0.0003725	7.3e-06	0.0001049
LIB	ALEXIS BRANCH LIBRARY	-87.8964	37.933	0.0029462	0.0001665	5.21e-05	0.0025419	0.0001545	4.8e-06	5.94e-05
LIB	ALFORD FREE PUBLIC LIBRARY	-90.5558	41.0626	0.004875	0.0002092	6.71e-05	0.0041621	0.0002482	4.4e-06	7.89e-05
BOT	ALFRED BOX OF BOOKS LIBRARY	-84.2504	30.5175	0.0017004	4.18e-05	4.79e-05	0.0014136	8.97e-05	1.26e-05	5e-05
LIB	ALFRED NOBLE BRANCH LIBRARY	-77.7905	42.2539	0.0051431	0.00022	6.89e-05	0.0044789	0.000263	1.03e-05	0.0001029
LIB	ALFRED RANKINS MEMORIAL LIBRARY	-83.3669	42.3683	0.0096673	0.0003493	8.44e-05	0.0080621	0.0003793	5.2e-06	0.0001036
LIB	ALGANSEE BRANCH LIBRARY	-91.0059	33.4518	0.0017677	3.52e-05	1.85e-05	0.0016076	0.0001163	6e-06	4.27e-05
LIB	ALGER PUBLIC LIBRARY	-84.8818	41.8311	0.0071737	0.0004024	9.64e-05	0.0060918	0.0004025	6.3e-06	0.0001222
LIB	ALGIERS REGIONAL BRANCH	-83.8442	40.707	0.0063501	0.0003677	8.95e-05	0.0055646	0.000407	7.5e-06	0.0001138
LIB	ALGOMA PUBLIC LIBRARY	-90.0139	29.9226	0.0035584	5.68e-05	3.05e-05	0.0030399	0.0001468	3.2e-06	3.97e-05
LIB	ALGONA PUBLIC LIBRARY	-87.439	44.6067	0.0023502	0.000198	7.72e-05	0.0017683	0.0001901	3.3e-06	7.52e-05
LIB	ALGONAC-CLAY TOWNSHIP LIBRARY	-94.2268	43.0702	0.0039891	0.0001447	2.33e-05	0.0038518	0.0001118	5.6e-06	5e-05
LIB	ALGONA-PACIFIC LIBRARY	-82.5232	42.6265	0.0059745	0.0002866	7.23e-05	0.0050294	0.0003253	4.3e-06	8.87e-05
LIB	ALGONQUIN AREA PUBLIC LIBRARY DISTRICT	-122.234	47.2719	0.0060578	0.0002438	4.48e-05	0.0045795	0.0002482	1.07e-05	3.69e-05
LIB	ALGOOD BRANCH LIBRARY	-88.3462	42.1613	0.0129757	0.0004194	8.85e-05	0.0111768	0.0004605	5.7e-06	0.0001134
LIB	ALHAMBRA PUBLIC LIBRARY	-85.4518	36.1939	0.00262	0.0001608	3.66e-05	0.0023122	0.0001886	1.28e-05	5.76e-05
MUS	ALIANTE LIBRARY	-99.1106	40.7095	0.0016572	4.76e-05	5.6e-06	0.0014103	8.23e-05	5.2e-06	3.28e-05
BOT	ALICE AND JACK WIRT PUBLIC LIBRARY	-96.6476	40.8388	0.0036352	0.0001225	9.2e-06	0.0030269	0.0001499	6.6e-06	5.6e-05
LIB	ALICE BAKER MEMORIAL PUBLIC LIBRARY	-83.8855	43.5978	0.0048655	0.0002504	7.39e-05	0.0040723	0.0002646	2.4e-06	7.85e-05
LIB	ALICE CURTIS DESMOND AND HAMILTON FISH LIBRARY	-88.4638	42.879	0.0086087	0.0003885	8.61e-05	0.0070178	0.0004341	5.5e-06	0.0001115
FSML	ALICE L. PENDLETON LIBRARY	-68.25	44.15	0.0027598	6.92e-05	5.61e-05	0.0021861	0.0001348	8.1e-06	3.31e-05
LIB	ALICE M. FARR LIBRARY	-68.9015	44.3034	0.0044007	9.3e-05	6.35e-05	0.0036522	0.000179	8.3e-06	4.08e-05
LIB	ALICE M. WARD MEMORIAL	-97.9974	40.8675	0.0023521	8.65e-05	6.9e-06	0.0019712	0.0001188	5.7e-06	4.54e-05
LIB	ALICE VIRGINIA AND DAVID W. FLETCHER BRANCH	-71.5392	44.9957	0.0027687	8.32e-05	7.18e-05	0.0025758	0.0001888	5.8e-06	3.91e-05
LIB	ALICE WOODS SUNIZONA LIBRARY	-77.7214	39.6407	0.0073176	0.0004627	8.38e-05	0.0058372	0.0005604	2.44e-05	0.0001125
LIB	ALICEVILLE PUBLIC LIBRARY	-109.637	31.8768	0.0008449	2.43e-05	2.44e-05	0.0006068	7.48e-05	2.53e-05	2.66e-05
LIB	ALICIA ASHMAN BRANCH	-88.1474	33.1293	0.0020256	5.53e-05	1.89e-05	0.0017159	0.0001615	6.5e-06	4.16e-05
LIB	ALICIA SALINAS PUBLIC LIBRARY	-89.5186	43.076	0.0057649	0.0003155	7.6e-05	0.0048011	0.0003794	5.7e-06	9.9e-05
LIB	ALISO VIEJO BRANCH LIBRARY	-98.0732	27.7532	0.0010997	7.2e-05	3.64e-05	0.0008137	5.26e-05	3.5e-06	4.63e-05
LIB	ALLAN SHIVERS LIBRARY & MUSEUM	-117.727	33.5696	0.01316	0.0002795	9.89e-05	0.0105598	0.0005136	1.92e-05	8.06e-05
LIB	ALLAPATTAH BRANCH LIBRARY	-94.416	30.7774	0.0017524	8.91e-05	2.2e-05	0.0014696	0.0001491	6.7e-06	5.85e-05
LIB	ALLEGAN DISTRICT LIBRARY	-80.2258	25.8086	0.0050842	0.0001614	5.58e-05	0.0038319	0.0002218	1.39e-05	6.68e-05
LIB	ALLEGANY COUNTY LIBRARY WASHINGTON STREET LIBRARY	-85.8523	42.5278	0.0061516	0.0004145	9.65e-05	0.0049901	0.0004028	4.8e-06	0.0001215
LIB	ALLEGANY PUBLIC LIBRARY	-78.7666	39.6511	0.0038588	0.0003224	7.48e-05	0.0033091	0.00041	1.87e-05	7.54e-05
LIB	ALLEGHANY COUNTY PUBLIC LIBRARY	-78.497	42.092	0.0044124	0.0002115	6.25e-05	0.0039076	0.000257	8.3e-06	8.62e-05
LIB	ALLEGHANY HIGHLANDS REGIONAL LIBRARY	-81.1221	36.5067	0.0033005	0.0002057	4.92e-05	0.002741	0.000314	1.08e-05	3.81e-05
LIB	ALLEGHANY STATION LIBRARY	-79.998	37.792	0.0029372	0.0001856	6.22e-05	0.0024072	0.0002801	1.57e-05	3.36e-05
LIB	ALLEGHENY LIBRARY	-120.854	39.4891	0.0025875	0.0001581	9.71e-05	0.0018207	0.0002982	1.98e-05	4.82e-05
LIB	ALLEGHENY MT. TOP	-80.0069	40.4563	0.0075972	0.0002301	6.73e-05	0.0069258	0.0002885	1.09e-05	6.91e-05
LIB	ALLEN COUNTY PUBLIC LIBRARY	-86.1906	36.7533	0.0024714	0.0001445	4.06e-05	0.0021235	0.0001647	1.08e-05	5.31e-05
LIB	ALLEN COUNTY PUBLIC LIBRARY	-79.2397	39.274	0.0031514	0.0002769	7.24e-05	0.0026604	0.0003654	1.76e-05	5.94e-05
LIB	ALLEN F. PIERCE FREE LIBRARY	-85.1424	41.0777	0.0057071	0.0003796	9.52e-05	0.005161	0.0003988	7.1e-06	0.0001203
LIB	ALLEN LIBRARY	-76.787	41.7866	0.0040271	0.0003946	9.07e-05	0.0034315	0.0004255	1.81e-05	0.000162
LIB	ALLEN MEMORIAL PUBLIC LIBRARY	-79.7807	35.3645	0.0044676	0.0002286	5.76e-05	0.0036397	0.0003284	1.37e-05	4.71e-05
LIB	ALLEN PARISH LIBRARIES	-95.205	32.5883	0.0020036	0.0001132	1.85e-05	0.001674	0.0001506	7.1e-06	5.97e-05
LIB	ALLEN PARK PUBLIC LIBRARY	-92.7664	30.6163	0.0025947	6.91e-05	2.07e-05	0.0023343	0.0001448	5.7e-06	4.79e-05
LIB	ALLEN PUBLIC LIBRARY	-96.6715	33.1052	0.0060537	0.0001334	1.83e-05	0.0051238	0.0001914	4.5e-06	5.59e-05
LIB	ALLEN PUBLIC LIBRARY	-83.2179	42.2497	0.0092844	0.0003532	8.39e-05	0.0077319	0.0003833	5.4e-06	0.0001043
LIB	ALLEN STATENVILLE LIBRARY	-96.4144	34.8791	0.0015235	7.75e-05	1.53e-05	0.0013275	0.000166	4.4e-06	4.55e-05
LIB	ALLENDALE BRANCH LIBRARY	-83.0194	30.7031	0.0016382	6.86e-05	6.04e-05	0.0014351	0.0001207	1.94e-05	7.13e-05
LIB	ALLENDALE HAMPTON JASPER REGIONAL LIBRARY	-118.146	34.1264	0.0140946	0.000284	0.000102	0.0116892	0.000535	2.28e-05	8.53e-05
LIB	ALLENDALE TOWNSHIP LIBRARY	-81.3073	33.0094	0.002335	0.0001171	6.24e-05	0.0018818	0.0001771	2.08e-05	5.97e-05
LIB	ALLEN-DIETZMAN PUBLIC LIBRARY	-85.9386	42.9737	0.0051452	0.0003977	9.35e-05	0.0041765	0.0003761	3.9e-06	0.0001161
LIB	ALLENS HILL FREE LIBRARY	-90.4303	42.901	0.0045619	0.0002604	6.62e-05	0.0039745	0.0003121	5.6e-06	8.8e-05
LIB	ALLENSTOWN PUBLIC LIBRARY	-77.5152	42.8437	0.0061998	0.000193	6.38e-05	0.005277	0.0002332	8.1e-06	8.95e-05
LIB	ALLENTOWN BRANCH LIBRARY	-71.4545	43.1282	0.0140802	0.0003418	0.0001238	0.0125611	0.0005992	1.36e-05	0.000135
LIB	ALLENTOWN PUBLIC LIBRARY	-74.5848	40.1775	0.0244811	0.0008022	0.0001081	0.0206402	0.000924	3.12e-05	0.0002324
LIB	ALLERTON BRANCH	-75.4822	40.5993	0.0169813	0.0007933	0.0001099	0.0139438	0.0009083	2.99e-05	0.0002279
LIB	ALLERTON PUBLIC LIBRARY	-73.8635	40.8667	0.0304507	0.0008254	0.000121	0.0257212	0.0010161	2.86e-05	0.0002544
BOT	ALLIANCE PUBLIC LIBRARY	-73.7535	40.762	0.0297188	0.0008144	0.000119	0.0251131	0.0010004	2.86e-05	0.0002515
LIB	ALLIED GARDENS / BENJAMIN BRANCH LIBRARY	-102.868	42.1133	0.0007041	1.13e-05	1.24e-05	0.0005949	5.01e-05	1.88e-05	1.32e-05
LIB	ALLIN TOWNSHIP LIBRARY	-117.081	32.7929	0.0050469	0.0002104	8.77e-05	0.00359	0.0003619	1.44e-05	6.32e-05
LIB	ALLISON PUBLIC LIBRARY	-89.2182	40.4347	0.0051386	0.0002498	7.68e-05	0.004339	0.000298	4.1e-06	8.93e-05
MUS	ALMA BOUDREAU BRANCH	-82.3503	29.6428	0.002925	0.000111	6.92e-05	0.0022963	0.0001829	1.86e-05	9.8e-05
LIB	ALMA BRANCH LIBRARY	-71.1325	42.3831	0.017001	0.0004149	0.0001225	0.0147358	0.0006624	1.57e-05	0.0001558
FSML	ALMA M CARPENTER PUBLIC LIBRARY	-84.91	43.4	0.0056239	0.0003136	8.49e-05	0.0046307	0.0003039	2.9e-06	9.84e-05
LIB	ALMA POWELL BRANCH LIBRARY	-94.4118	30.1384	0.0029484	7.97e-05	2.45e-05	0.0025252	0.0001561	5.8e-06	5.28e-05
LIB	ALMA PUBLIC LIBRARY	-91.9173	44.3244	0.0036364	0.0001629	4.92e-05	0.0031038	0.0001977	4.6e-06	6.35e-05
LIB	ALMA PUBLIC LIBRARY	-94.2216	35.4781	0.0019744	7.94e-05	2.16e-05	0.0017437	0.0001248	7.1e-06	3.89e-05
LIB	ALMA PUBLIC LIBRARY	-85.5975	42.3034	0.0067596	0.0004102	9.73e-05	0.0055542	0.0004024	5.2e-06	0.0001224
LIB	ALMA REAVES WOODS WATTS BRANCH	-84.6556	43.3789	0.0058491	0.0003051	8.37e-05	0.0047979	0.0003031	2.9e-06	9.59e-05
LIB	ALMA-BACON COUNTY PUBLIC LIBRARY	-118.246	33.9442	0.0141144	0.0002862	0.0001008	0.0116687	0.0005332	2.12e-05	8.49e-05
LIB	ALMADEN BRANCH LIBRARY	-82.462	31.5423	0.0014391	7.46e-05	6.21e-05	0.0012622	0.0001262	2.25e-05	6.34e-05
LIB	ALMENA CITY LIBRARY	-121.869	37.2218	0.0085556	0.0001901	0.0001164	0.0063797	0.0005162	2.05e-05	8.18e-05
LIB	ALMOND BRANCH	-99.7068	39.8929	0.0013964	2.88e-05	6.2e-06	0.0013365	5.95e-05	4.4e-06	2.91e-05
LIB	ALMOND TWENTIETH CENTURY CLUB LIBRARY	-89.4079	44.2609	0.0039079	0.0002063	7.25e-05	0.0032646	0.0002578	4.8e-06	8.06e-05
LIB	ALMONT DISTRICT LIBRARY	-77.7979	42.3209	0.005369	0.0002156	6.78e-05	0.0046685	0.0002587	9.9e-06	0.0001004
LIB	ALMONTE LIBRARY	-83.047	42.9205	0.0074778	0.0002864	7.49e-05	0.0063254	0.0003202	3.8e-06	8.69e-05
LIB	ALOHA COMMUNITY LIBRARY	-97.5665	35.4061	0.0023901	5.29e-05	1.26e-05	0.0020031	0.0001572	3.7e-06	4.09e-05
LIB	ALONDRA LIBRARY	-122.858	45.4796	0.0039567	0.0001938	4.09e-05	0.0031514	0.0001757	1.01e-05	3.22e-05
LIB	ALPAUGH BRANCH LIBRARY	-118.079	33.8877	0.0144329	0.0002873	0.0001008	0.0119033	0.0005352	2.11e-05	8.45e-05
LIB	ALPENA COUNTY LIBRARY	-119.487	35.8879	0.0022835	0.0001227	0.0001027	0.0018648	0.0002738	2.78e-05	7.05e-05
LIB	ALPHA CENTER LIBRARY	-83.431	45.062	0.0010357	7.15e-05	4.07e-05	0.000926	6.08e-05	2e-07	3.01e-05
LIB	ALPHA PARK PUBLIC LIBRARY DISTRICT	-90.4606	31.2242	0.002525	6.72e-05	2.64e-05	0.0022242	0.000164	4.8e-06	5.2e-05
BOT	ALPHARETTA/LOUIE E. JONES & GERTRUDE C. JONES MEMORIAL LIBRA	-84.3005	34.0722	0.0069417	0.0002383	2.9e-05	0.0056438	0.0003721	1.55e-05	5.97e-05
LIB	ALPINE BRANCH LIBRARY	-84.297	34.0821	0.0069258	0.0002387	2.9e-05	0.0056306	0.0003723	1.55e-05	5.98e-05
LIB	ALPINE COUNTY LIBRARY	-111.026	43.1607	0.0008877	4.25e-05	8.5e-06	0.0006349	7.37e-05	1.94e-05	2.68e-05
LIB	ALPINE LIBRARY	-119.782	38.6933	0.0018492	0.0001362	9.52e-05	0.0013555	0.000281	2.15e-05	4.71e-05
LIB	ALPINE PUBLIC LIBRARY	-109.142	33.8472	0.0004507	2.44e-05	2.56e-05	0.0004019	5.8e-05	5.08e-05	2.72e-05
LIB	ALPINE PUBLIC LIBRARY	-116.777	32.8377	0.0046349	0.0001983	8.63e-05	0.0033241	0.0003388	1.51e-05	6.02e-05
LIB	ALPINE TOWNSHIP BRANCH	-103.669	30.3564	0.0003025	1.04e-05	8.8e-06	0.0001862	2.72e-05	9.2e-06	5e-06
MUS	ALSEA COMMUNITY LIBRARY	-124.062	44.4232	0.0015894	0.0001183	3.05e-05	0.0010702	0.0001081	9.4e-06	2.37e-05
LIB	ALSIP-MERRIONETTE PARK LIBRARY DISTRICT	-123.592	44.3832	0.0020893	0.0001294	3.21e-05	0.0014563	0.0001231	1.07e-05	2.44e-05
LIB	ALTA BRANCH LIBRARY	-87.7198	41.6755	0.0135215	0.0004214	9.27e-05	0.0120051	0.0004451	5.6e-06	0.0001127
LIB	ALTA COMMUNITY LIBRARY	-111.037	43.7544	0.000919	4e-05	9.9e-06	0.0005914	6.94e-05	1.83e-05	2.67e-05
LIB	ALTA VISTA MINI LIBRARY	-95.3042	42.6656	0.0039682	0.0001197	1.56e-05	0.0038283	9.91e-05	5.7e-06	4.68e-05
LIB	ALTA VISTA PUBLIC LIBRARY	-96.4904	38.8641	0.0025365	9.43e-05	1.18e-05	0.0020505	0.0001896	8.5e-06	7.52e-05
LIB	ALTADENA LIBRARY DISTRICT	-92.4169	43.1974	0.0039402	0.0001732	4.22e-05	0.003609	0.0001633	5e-06	5.97e-05
LIB	ALTAMONT FREE LIBRARY	-118.137	34.1895	0.0138245	0.0002822	0.0001023	0.01147	0.000533	2.33e-05	8.53e-05
LIB	ALTAMONT PUBLIC LIBRARY	-95.2971	37.1929	0.0024252	0.0001012	1.91e-05	0.0021054	0.0002192	8.1e-06	6.83e-05
LIB	ALTAMONT PUBLIC LIBRARY	-74.0329	42.7013	0.008188	0.0004812	0.0001276	0.007059	0.0006712	1.88e-05	0.0001923
LIB	ALTAMONT PUBLIC LIBRARY	-88.7488	39.0606	0.0035711	0.0001827	6.48e-05	0.0031188	0.0001926	3.3e-06	7.4e-05
LIB	ALTAMONTE SPRINGS CITY LIBRARY	-85.7235	35.4292	0.0028542	0.0001681	2.89e-05	0.0024395	0.0002561	1.34e-05	5.63e-05
LIB	ALTENBURG BRANCH	-81.3658	28.6586	0.0042077	0.0001651	7.46e-05	0.0032146	0.0002426	1.83e-05	0.000109
LIB	ALTGELD BRANCH	-89.5889	37.6295	0.0032102	0.0001202	4.79e-05	0.0027528	0.0001101	2.1e-06	5.34e-05
LIB	ALTHA MERRIFIELD - LAKE ELSINORE BRANCH LIBRARY	-87.6022	41.6547	0.0132516	0.0004209	9.33e-05	0.0117711	0.0004409	5.6e-06	0.0001132
LIB	ALTHA PUBLIC LIBRARY	-117.334	33.6697	0.0117859	0.0002687	9.89e-05	0.0093336	0.0004961	2.04e-05	7.82e-05
LIB	ALTHEIMER PUBLIC LIBRARY	-85.1369	30.5702	0.0017286	3.31e-05	3.9e-05	0.0014958	8.11e-05	8.4e-06	3.49e-05
LIB	ALTO BRANCH LIBRARY	-91.8435	34.3166	0.0020601	3.46e-05	2.17e-05	0.0018315	0.0001094	6.9e-06	3.55e-05
LIB	ALTON PUBLIC LIBRARY	-96.0143	42.9884	0.0035759	8.7e-05	1.31e-05	0.0033776	9.58e-05	5.4e-06	4.81e-05
LIB	ALTON PUBLIC LIBRARY	-85.383	42.8553	0.0066007	0.0003832	9.3e-05	0.0053706	0.0003717	4.1e-06	0.0001149
LIB	ALTON SQUARE LIBRARY	-91.3976	36.6945	0.0014186	5.81e-05	3.77e-05	0.001369	8.78e-05	3.9e-06	4.02e-05
LIB	ALTOONA AREA PUBLIC LIBRARY	-90.1763	38.9255	0.0054629	0.0001337	5.82e-05	0.0048729	0.0001498	1.6e-06	6.75e-05
LIB	ALTOONA PUBLIC LIBRARY	-93.4726	41.644	0.004473	0.0001342	3.18e-05	0.0041552	9.18e-05	4.7e-06	4.53e-05
LIB	ALTOONA PUBLIC LIBRARY	-78.3991	40.5077	0.0036872	0.0003194	7.66e-05	0.0031498	0.0003909	1.72e-05	9.9e-05
LIB	ALTOONA PUBLIC LIBRARY	-95.6619	37.5232	0.0022327	9.87e-05	1.73e-05	0.0019897	0.0002279	8.2e-06	7.35e-05
LIB	ALTUS PUBLIC LIBRARY	-91.4327	44.8064	0.0030052	0.0001519	5.41e-05	0.0026294	0.0001966	4.9e-06	6.16e-05
LIB	ALUM CREEK	-99.3353	34.6414	0.0007853	2.75e-05	8.2e-06	0.0007273	6.66e-05	2.9e-06	2.7e-05
LIB	ALVA PUBLIC LIBRARY	-81.8002	38.2736	0.0031837	0.0001167	6.16e-05	0.0029961	0.0002427	1.07e-05	4.96e-05
LIB	ALVAH N. BELDING MEMORIAL LIBRARY	-98.6684	36.8035	0.0010591	4.93e-05	9.7e-06	0.0009429	0.0001222	4.7e-06	4.2e-05
LIB	ALVAR BRANCH	-85.2268	43.0978	0.0063089	0.0003589	9e-05	0.0051442	0.0003459	3.6e-06	0.0001092
LIB	ALVARADO PUBLIC LIBRARY	-90.0369	29.9641	0.0036731	5.79e-05	3.05e-05	0.0031411	0.0001494	3.3e-06	4.03e-05
LIB	ALVIN LIBRARY	-97.2089	32.4085	0.00551	0.0001502	2.17e-05	0.0046137	0.0001968	4.6e-06	5.94e-05
LIB	ALVIN SHERMAN LIBRARY, RESEARCH & INFORMATION TECHNOLOGY CTR	-95.244	29.4237	0.0043697	7.95e-05	3.16e-05	0.0037434	0.0001676	5.5e-06	5.62e-05
LIB	ALVISO LIBRARY	-80.2422	26.0819	0.0054883	0.0001736	5.9e-05	0.0041451	0.0002419	1.42e-05	7.23e-05
LIB	ALVORD PUBLIC LIBRARY	-121.966	37.4234	0.0098168	0.000201	0.000118	0.0073249	0.0005363	2e-05	8.17e-05
LIB	ALWOOD BRANCH	-97.6948	33.359	0.0039688	0.0001169	1.64e-05	0.0033415	0.0001709	3.2e-06	4.72e-05
LIB	AMADOR COUNTY LIBRARY	-74.1618	40.8473	0.0306944	0.0008349	0.0001204	0.0259437	0.0010124	2.91e-05	0.0002545
LIB	AMAGANSETT FREE LIBRARY	-120.777	38.3532	0.0044636	0.000203	0.0001154	0.0034337	0.0004848	2.28e-05	6.85e-05
LIB	AMANDA PARK TIMBERLAND LIBRARY	-72.141	40.9754	0.0097676	0.0006117	0.0001128	0.0076789	0.000818	2.25e-05	0.0002094
LIB	AMARGOSA VALLEY LIBRARY DISTRICT	-123.894	47.4592	0.0021649	0.0001843	4.11e-05	0.0015742	0.0001876	8.8e-06	3.12e-05
MUS	AMARILLO PUBLIC LIBRARY	-101.848	35.1921	0.0008951	1.57e-05	2.6e-06	0.0006794	4.07e-05	9.7e-06	1.68e-05
MUS	AMBLER BRANCH LIBRARY	-94.2071	36.3733	0.0026433	9.13e-05	2.35e-05	0.0021824	0.0001498	7.4e-06	4.71e-05
LIB	AMBROSE PUBLIC LIBRARY	-75.2196	40.1566	0.0194448	0.0007991	0.0001062	0.0160584	0.000914	3.15e-05	0.0002228
LIB	AMELIA BRANCH	-83.0136	31.5956	0.0015477	8.08e-05	5.71e-05	0.0014599	0.0001336	2.05e-05	5.8e-05
LIB	AMELIA BRANCH LIBRARY	-91.1024	29.6658	0.0033319	5.37e-05	2.71e-05	0.0027874	0.0001491	3.1e-06	3.32e-05
MUS	AMELIA S GIVIN LIBRARY	-72.7478	42.1118	0.0170782	0.0006405	0.000136	0.0147114	0.0009234	2.16e-05	0.0002206
LIB	AMENIA FREE LIBRARY	-77.1893	40.1161	0.006833	0.0005304	9.04e-05	0.005574	0.0006271	2.59e-05	0.0001491
LIB	AMERICAN CANYON	-73.5556	41.8498	0.0181961	0.0007348	0.0001337	0.015088	0.0009746	2.4e-05	0.000243
MUS	AMERICAN FALLS DISTRICT	-111.055	45.6859	0.0006561	3.2e-05	1.48e-05	0.0004041	7.31e-05	1.1e-05	2.26e-05
LIB	AMERICAN FORK CITY LIBRARY	-112.852	42.7827	0.0008235	4.28e-05	8.9e-06	0.0006458	7.12e-05	1.96e-05	2.85e-05
BOT	AMERICUS TOWNSHIP LIBRARY	-77.0895	38.9369	0.0105617	0.0005097	8.41e-05	0.0081637	0.0006068	2.8e-05	0.0001177
LIB	AMERY PUBLIC LIBRARY	-96.2622	38.5071	0.0027057	9.03e-05	1.32e-05	0.0021992	0.0001992	8.6e-06	7.76e-05
LIB	AMES FREE LIBRARY OF EASTON, INC.	-92.365	45.3029	0.0047017	0.0001513	4.83e-05	0.0039968	0.0001753	5.4e-06	5.03e-05
LIB	AMES PUBLIC LIBRARY	-71.1047	42.0674	0.0164461	0.0004354	0.0001198	0.014044	0.0006727	1.65e-05	0.0001623
LIB	AMESBURY PUBLIC LIBRARY	-93.6121	42.0261	0.0049387	0.0001409	2.96e-05	0.0045828	9.23e-05	5.1e-06	4.51e-05
LIB	AMHERST COUNTY PUBLIC LIBRARY	-70.9326	42.8551	0.0137697	0.0003417	0.0001189	0.012007	0.0005811	1.33e-05	0.0001325
LIB	AMHERST PUBLIC LIBRARY	-82.2226	41.398	0.0079281	0.0003427	7.83e-05	0.0068136	0.0003757	6.2e-06	0.0001002
LIB	AMHERST PUBLIC LIBRARY	-79.0583	37.5809	0.0031316	0.0002631	6.59e-05	0.0023701	0.0003368	1.94e-05	4.23e-05
LIB	AMHERST TOWN LIBRARY	-78.7826	43.0178	0.0044721	0.0001633	4.63e-05	0.0038	0.0001904	3.9e-06	6.32e-05
LIB	AMITY PUBLIC LIBRARY	-71.6277	42.8627	0.016309	0.0004005	0.0001284	0.0145527	0.0006697	1.53e-05	0.0001534
LIB	AMITYVILLE PUBLIC LIBRARY	-123.206	45.1174	0.0037479	0.000165	3.8e-05	0.0028665	0.0001492	1e-05	2.95e-05
LIB	AMORY MUNICIPAL LIBRARY	-73.4195	40.6795	0.02575	0.0007776	0.000116	0.0216446	0.0009625	2.78e-05	0.0002441
BOT	AMPERE BRANCH	-71.4632	42.9923	0.0150671	0.0003639	0.0001252	0.0134194	0.0006251	1.42e-05	0.0001418
LIB	AMSTERDAM FREE LIBRARY	-74.1947	40.7655	0.0307656	0.0008342	0.000119	0.0260332	0.0010044	2.95e-05	0.0002528
BOT	AMY SANDERS BRANCH LIBRARY	-155.887	19.3544	0.000634	7.23e-05	1.26e-05	0.0002553	5.07e-05	9.7e-06	1.87e-05
LIB	ANACORTES PUBLIC LIBRARY	-92.2065	34.8342	0.0022636	4.19e-05	2.44e-05	0.0020238	9.98e-05	7e-06	3.31e-05
LIB	ANACOSTIA NEIGHBORHOOD LIBRARY	-122.616	48.5143	0.0036858	0.0001734	3.85e-05	0.0024855	0.0001989	9.6e-06	2.92e-05
MUS	ANADARKO COMMUNITY LIBRARY	-99.4048	35.4118	0.0007657	2.14e-05	7.8e-06	0.000694	6.98e-05	3.3e-06	2.66e-05
LIB	ANAHEIM HERITAGE CENTER @ THE MUZEO	-98.2456	35.0749	0.0017744	4.3e-05	1.05e-05	0.0015442	0.0001252	2.9e-06	3.64e-05
LIB	ANAHEIM PUBLIC LIBRARY - CENTRAL	-117.913	33.834	0.0144461	0.0002864	0.0001008	0.0118494	0.0005333	2.1e-05	8.37e-05
LIB	ANAMOSA LIBRARY & LEARNING CENTER	-117.919	33.8319	0.0144476	0.0002865	0.0001008	0.0118527	0.0005334	2.1e-05	8.37e-05
LIB	ANASTASIA ISLAND BRANCH	-91.2794	42.1065	0.0049093	0.0002002	5.73e-05	0.004323	0.0002155	5e-06	7.03e-05
LIB	ANCHOR POINT PUBLIC LIBRARY	-81.2785	29.8455	0.0027369	0.0001154	7.01e-05	0.0019238	0.0001687	2.14e-05	9.28e-05
LIB	ANDALE DISTRICT LIBRARY	-151.826	59.7796	0.0003281	1.82e-05	1.62e-05	0.0001975	1.59e-05	1.61e-05	7.2e-06
LIB	ANDALUSIA PUBLIC LIBRARY	-97.6301	37.791	0.0029872	7.49e-05	1.15e-05	0.0024884	0.0001574	6.8e-06	6.25e-05
LIB	ANDALUSIA TOWNSHIP LIBRARY	-86.4829	31.3069	0.0015376	4.24e-05	2.86e-05	0.0013709	0.0001075	6.1e-06	3.99e-05
LIB	ANDERSON	-90.7206	41.4396	0.0050217	0.0002198	6.53e-05	0.0042829	0.0002535	4.8e-06	7.73e-05
LIB	ANDERSON COMMUNITY LIBRARY	-84.3522	39.0846	0.0068341	0.0002439	7.08e-05	0.0055684	0.0003837	7.9e-06	8.07e-05
LIB	ANDERSON COUNTY LIBRARY	-149.188	64.3436	0.0002101	7.9e-06	5.5e-06	0.0001388	1.51e-05	8.6e-06	1.3e-06
LIB	ANDERSON COUNTY PUBLIC LIBRARY	-82.649	34.5056	0.0035523	0.0002545	4.46e-05	0.0028634	0.0003555	1.66e-05	6.04e-05
LIB	ANDERSON CREEK PUBLIC LIBRARY	-84.8871	38.0276	0.0036511	0.0001784	5.54e-05	0.0028899	0.0002921	9.1e-06	6.67e-05
MUS	ANDERSON ISLAND LIBRARY	-81.4447	39.4117	0.0036693	0.0001994	7.14e-05	0.0032527	0.0002845	1.08e-05	6.46e-05
LIB	ANDERSON LIBRARY	-122.69	47.1736	0.0056033	0.0002445	4.52e-05	0.0042695	0.0002455	1.04e-05	3.67e-05
LIB	ANDERSON PUBLIC LIBRARY	-122.304	40.4517	0.0007906	0.0001077	7.48e-05	0.0005602	0.0001436	1.87e-05	3.31e-05
LIB	ANDERSON ROAD BRANCH	-85.678	40.1041	0.0058879	0.0002943	8.53e-05	0.0051053	0.0003689	7.4e-06	0.0001012
BOT	ANDERSON-LEE LIBRARY	-93.6356	42.0188	0.0049273	0.0001408	2.94e-05	0.0045752	9.19e-05	5.1e-06	4.5e-05
LIB	ANDES PUBLIC LIBRARY	-79.1674	42.5427	0.0042635	0.000186	5.05e-05	0.0036226	0.0002166	4.4e-06	6.84e-05
LIB	ANDORRA BRANCH LIBRARY	-74.7812	42.1908	0.0069443	0.0005911	0.0001219	0.0058269	0.0007177	2.15e-05	0.0002137
LIB	ANDOVER FREE LIBRARY	-75.2394	40.0641	0.0183664	0.0007881	0.0001046	0.0151273	0.0009003	3.17e-05	0.0002188
LIB	ANDOVER PUBLIC LIBRARY	-97.1207	37.6939	0.0029059	8.4e-05	1.3e-05	0.0024322	0.0001876	7.3e-06	6.85e-05
LIB	ANDOVER PUBLIC LIBRARY	-77.7953	42.1563	0.0047673	0.0002268	7.03e-05	0.0041609	0.0002695	1.09e-05	0.0001062
LIB	ANDOVER PUBLIC LIBRARY	-71.8211	43.4364	0.0116691	0.0002975	0.000122	0.0105835	0.0005456	1.26e-05	0.0001241
LIB	ANDOVER PUBLIC LIBRARY	-72.3749	41.7393	0.0176208	0.0006567	0.0001306	0.0148455	0.000931	2.21e-05	0.0002211
LIB	ANDOVER PUBLIC LIBRARY	-80.5735	41.6072	0.0063499	0.0002487	6.14e-05	0.0054883	0.0002942	5.9e-06	7.76e-05
LIB	ANDREW BAYNE MEM LIBRARY	-70.7512	44.6317	0.0045659	0.0001191	7.9e-05	0.0041308	0.0002453	7.2e-06	5.14e-05
LIB	ANDREW CARNEGIE FREE LIBRARY	-80.0549	40.4965	0.0076951	0.0002297	6.71e-05	0.0070151	0.0002871	1.06e-05	6.95e-05
LIB	ANDREW HEISKELL BRAILLE & TALKING BOOK LIBRARY	-80.0851	40.4073	0.0076381	0.0002298	6.76e-05	0.0069589	0.0002881	1.1e-05	6.86e-05
LIB	ANDREWS BRANCH LIBRARY	-73.9926	40.7404	0.0307005	0.0008261	0.0001188	0.0259895	0.0010027	2.92e-05	0.0002525
LIB	ANDREWS COUNTY LIBRARY	-79.5606	33.4536	0.0022231	0.0001097	6.18e-05	0.0015909	0.0001634	1.54e-05	4.86e-05
LIB	ANDREWS PUBLIC LIBRARY	-102.548	32.3186	0.0006718	1.27e-05	6.7e-06	0.0005415	6.64e-05	8.7e-06	1.48e-05
BOT	ANDREWS-DALLAS TOWNSHIP PUBLIC LIBRARY	-86.3537	41.9486	0.0078534	0.0004248	9.81e-05	0.0065454	0.0004165	5.6e-06	0.0001228
LIB	ANETA PUBLIC LIBRARY	-85.6011	40.8577	0.005582	0.0003554	9.42e-05	0.0049945	0.000389	7e-06	0.0001161
MUS	ANGELES MESA BRANCH	-80.0049	35.9537	0.0046182	0.0002372	5.56e-05	0.0037121	0.0003401	1.36e-05	4.23e-05
LIB	ANGELICA FREE LIBRARY	-118.323	33.995	0.0138369	0.0002847	0.0001008	0.0114382	0.0005309	2.14e-05	8.51e-05
FSML	ANGELO M. IACOBONI LIBRARY	-123.653	39.718	0.0006346	0.0001113	7.95e-05	0.000381	0.0001494	1.56e-05	4.01e-05
LIB	ANGELO WEST BRANCH LIBRARY	-118.134	33.8498	0.0142869	0.0002872	0.0001005	0.0117737	0.0005334	2.07e-05	8.44e-05
LIB	ANGELS CAMP BRANCH	-100.476	31.4286	0.000518	3.7e-05	1.59e-05	0.0004288	4.47e-05	3.4e-06	2.17e-05
LIB	ANGIE WILLIAMS COX PUBLIC LIBRARY	-120.567	38.0858	0.0037475	0.0001918	0.0001148	0.0029524	0.0004715	2.38e-05	6.88e-05
LIB	ANGIER PUBLIC LIBRARY	-89.3003	43.5369	0.0054287	0.0002894	7.67e-05	0.0045364	0.0003448	5.2e-06	9.57e-05
LIB	ANGLETON LIBRARY	-78.7406	35.5076	0.004313	0.0002007	5.92e-05	0.0035636	0.0002831	1.6e-05	4.75e-05
LIB	ANGOLA PUBLIC LIBRARY	-95.4283	29.1699	0.0037121	7.77e-05	3.33e-05	0.0031584	0.0001601	5.5e-06	5.63e-05
FSML	ANIAK PUBLIC LIBRARY	-75.923	37.286	0.0029892	0.0002033	6.49e-05	0.0022348	0.0002743	2.5e-05	7.27e-05
ZAW	ANITA & WT NEYLAND PUBLIC LIBRARY	-86.9895	30.4011	0.0015749	2.06e-05	3.08e-05	0.0012815	7.67e-05	4.2e-06	3.56e-05
LIB	ANITA PUBLIC LIBRARY	-97.3812	27.7304	0.0012564	7.07e-05	3.76e-05	0.0008376	5.41e-05	4e-06	5.06e-05
LIB	ANN ARBOR DISTRICT LIBRARY	-94.7675	41.445	0.0038748	0.000139	1.96e-05	0.0035803	0.000104	5.8e-06	4.8e-05
MUS	ANNA COMMUNITY BRANCH LIBRARY	-83.7469	42.2822	0.0099484	0.0003656	8.83e-05	0.0082753	0.0003882	5.5e-06	0.0001093
LIB	ANNA FIELD FERNALD LIBRARY	-84.1767	40.398	0.0066619	0.0003445	8.8e-05	0.0057874	0.0004006	7.7e-06	0.0001099
LIB	ANNA M. REINSTEIN MEMORIAL LIBRARY	-69.2901	44.7907	0.0042524	8.22e-05	5.88e-05	0.0036793	0.0001691	8e-06	3.42e-05
LIB	ANNA MEYER BRANCH	-78.7844	42.9139	0.0047088	0.0001695	4.78e-05	0.0040206	0.000198	4.1e-06	6.52e-05
LIB	ANNA P. TOOKE BRANCH	-92.1117	32.4007	0.0019781	5.32e-05	1.72e-05	0.0016704	0.0001228	7.2e-06	5.13e-05
LIB	ANNA PORTER PUBLIC LIBRARY	-93.4551	32.4154	0.0023774	6.27e-05	1.54e-05	0.0021344	0.000103	8.1e-06	5.27e-05
LIB	ANNANDALE BRANCH LIBRARY	-83.4497	35.7333	0.0039678	0.000226	3.82e-05	0.0031433	0.0002823	1.37e-05	5.95e-05
LIB	ANNAPOLIS BRANCH	-94.1242	45.2638	0.0048705	0.0001406	3.58e-05	0.004219	0.0001502	4.6e-06	5.05e-05
LIB	ANNAPOLIS REGIONAL LIBRARY	-90.6978	37.3612	0.0019415	8.19e-05	4.46e-05	0.0017486	9.6e-05	2.5e-06	4.91e-05
LIB	ANNAWAN-ALBA TOWNSHIP LIBRARY	-76.5154	38.9781	0.0105398	0.0005521	8.66e-05	0.0080463	0.0006489	3e-05	0.0001387
LIB	ANNE CROXDALE MEMORIAL LIBRARY	-89.9067	41.4023	0.0056737	0.000282	7.44e-05	0.0048505	0.000336	5.2e-06	8.98e-05
LIB	ANNE IDE FULLER CREATIVE LEARNING CENTER	-94.6114	36.5148	0.0028329	9.65e-05	2.2e-05	0.0023453	0.0001699	7.6e-06	5.29e-05
BOT	ANNE SPENCER COX LIBRARY	-80.1155	26.0344	0.0053665	0.000167	5.71e-05	0.0040536	0.0002329	1.39e-05	6.86e-05
BOT	ANNE WEST LINDSEY DISTRICT LIBRARY	-79.1521	37.4042	0.0031233	0.0002508	6.41e-05	0.0024113	0.000326	1.89e-05	4.03e-05
LIB	ANNEX BRANCH	-89.0773	37.7683	0.0031136	0.0001392	4.98e-05	0.0026488	0.0001232	2.5e-06	5.59e-05
LIB	ANNIE HALENBAKE ROSS LIBRARY	-89.3622	40.1466	0.0048276	0.0002175	7.35e-05	0.0040572	0.0002582	3.6e-06	8.51e-05
LIB	ANNIE PORTER AINSWORTH MEMORIAL LIBRARY	-77.4513	41.1386	0.0030478	0.0003891	8.56e-05	0.0025853	0.0004377	1.92e-05	0.0001449
LIB	ANNIE THOMPSON JEFFERS LIBRARY	-76.0865	43.6427	0.0043668	0.0001532	7.44e-05	0.0037554	0.0002069	8e-06	8.06e-05
FSML	ANNISTON AND CALHOUN COUNTY - CARVER BRANCH	-86.2625	43.2339	0.0039389	0.0003832	9.17e-05	0.003188	0.0003562	3.6e-06	0.0001131
LIB	ANNISTON AND CALHOUN COUNTY PUBLIC LIBRARY	-85.8389	33.6623	0.0043401	0.0001666	2.08e-05	0.0037436	0.0003391	1.19e-05	5.1e-05
LIB	ANNVILLE FREE LIBRARY	-85.8285	33.6571	0.0043499	0.0001671	2.08e-05	0.0037483	0.0003395	1.19e-05	5.11e-05
LIB	ANOKA: RUM RIVER	-93.3808	45.2293	0.0061118	0.0001533	4.06e-05	0.0052256	0.0001672	4.9e-06	5.03e-05
LIB	ANSLEY TOWNSHIP LIBRARY	-99.3807	41.288	0.0012038	3.47e-05	5.1e-06	0.001061	7.03e-05	6.2e-06	2.76e-05
LIB	ANSON PUBLIC LIBRARY	-99.8985	32.756	0.0007133	4.24e-05	1.29e-05	0.0006567	5.54e-05	3e-06	2.61e-05
LIB	ANSONIA LIBRARY	-73.077	41.3455	0.0229165	0.0007707	0.0001279	0.0189094	0.0010138	2.53e-05	0.0002461
LIB	ANSTED	-81.0971	38.1356	0.0027576	0.0001167	6.11e-05	0.0025769	0.0002363	1.23e-05	3.97e-05
LIB	ANTHONY PUBLIC LIBRARY	-98.0226	37.1523	0.0020731	6.68e-05	1.14e-05	0.0017304	0.0001528	5.7e-06	5.24e-05
LIB	ANTHONY PUBLIC LIBRARY	-106.599	32.0139	0.0009913	1.63e-05	1.23e-05	0.0006911	6.69e-05	2.1e-05	1.6e-05
LIB	ANTHONY QUINN LIBRARY	-118.18	34.0406	0.0142326	0.0002856	0.0001016	0.0117901	0.0005355	2.21e-05	8.52e-05
LIB	ANTIGO PUBLIC LIBRARY	-89.1543	45.1408	0.0025928	0.0001284	6.82e-05	0.0021145	0.000169	5.1e-06	5.89e-05
LIB	ANTIOCH BRANCH	-94.5462	39.2037	0.0043041	7.42e-05	2.26e-05	0.0037503	0.0001844	7.2e-06	6.75e-05
LIB	ANTIOCH LIBRARY	-94.6866	39.0151	0.0044809	7.36e-05	2.11e-05	0.0038787	0.0001928	7.6e-06	6.98e-05
LIB	ANTIOCH LIBRARY	-121.813	38.005	0.0104002	0.0002238	0.0001212	0.0077721	0.0005657	2.06e-05	7.95e-05
LIB	ANTIOCH PUBLIC LIBRARY DISTRICT	-88.0962	42.4828	0.0116385	0.0004232	8.99e-05	0.0098422	0.0004561	5.5e-06	0.0001168
LIB	ANTLERS PUBLIC LIBRARY	-95.6197	34.2302	0.0008197	8.82e-05	1.64e-05	0.0007568	0.0001478	5.3e-06	5.01e-05
LIB	ANTONITO BRANCH LIBRARY	-106.01	37.0719	0.0007558	4.6e-05	1.63e-05	0.0006156	0.0001223	4.83e-05	3.22e-05
LIB	ANTWERP BRANCH	-84.7442	41.1814	0.0059281	0.0003906	9.47e-05	0.005369	0.0004043	7.1e-06	0.0001214
LIB	ANTWERP SUNSHINE BRANCH LIBRARY	-85.7934	42.2079	0.006553	0.0004163	9.79e-05	0.0053717	0.0004076	5.4e-06	0.0001233
LIB	ANZA BRANCH LIBRARY	-122.497	37.7785	0.0096794	0.0002044	0.0001156	0.0071229	0.0005198	1.76e-05	7.83e-05
LIB	ANZA VALLEY COMMUNITY LIBRARY	-116.661	33.5699	0.006011	0.0002252	9.33e-05	0.0044518	0.0004044	2.04e-05	6.85e-05
LIB	APACHE JUNCTION PUBLIC LIBRARY	-111.546	33.4268	0.0032071	6.77e-05	3.06e-05	0.0023832	0.0002092	4.41e-05	4.74e-05
LIB	APACHE PUBLIC LIBRARY	-98.3651	34.8938	0.0015461	4.42e-05	1.01e-05	0.0013585	0.0001185	2.8e-06	3.56e-05
LIB	APALACHICOLA MUNICIPAL LIBRARY	-84.9905	29.7218	0.0007849	2.12e-05	4.08e-05	0.0006223	5.86e-05	7.3e-06	3.91e-05
LIB	APALACHIN LIBRARY ASSOCIATION	-76.1521	42.068	0.0050077	0.0004454	9.95e-05	0.0042186	0.0004828	1.86e-05	0.000176
LIB	APLINGTON LEGION MEMORIAL LIBRARY	-92.8836	42.584	0.0047879	0.0001573	3.7e-05	0.0044215	0.0001214	5e-06	5.13e-05
LIB	APOLLO MEMORIAL LIBRARY	-79.5659	40.5836	0.0067164	0.0002345	6.7e-05	0.0061132	0.0002973	1.14e-05	7.32e-05
LIB	APPALOOSA LIBRARY	-111.922	33.6948	0.0034366	6.69e-05	3.17e-05	0.0025513	0.0002047	4.66e-05	4.65e-05
LIB	APPLE VALLEY: GALAXIE LIBRARY	-93.2075	44.7413	0.006358	0.0001609	3.94e-05	0.0054269	0.0001752	4.8e-06	5.42e-05
LIB	APPLEBY BRANCH	-82.0151	33.4773	0.002274	0.0001726	5.53e-05	0.0019629	0.0002615	1.97e-05	6.03e-05
LIB	APPLEGATE BRANCH LIBRARY	-123.168	42.2572	0.001333	7.23e-05	3.71e-05	0.00096	8.42e-05	1.65e-05	1.98e-05
LIB	APPLEGATE LIBRARY	-120.991	39.0009	0.0037581	0.0001928	0.0001089	0.0028016	0.0004131	2.1e-05	5.99e-05
LIB	APPLETON CITY PUBLIC LIBRARY	-94.0281	38.1905	0.0028057	6.85e-05	2.55e-05	0.0024081	0.0001934	7.1e-06	6.61e-05
LIB	APPLETON PUBLIC LIBRARY	-96.0217	45.1999	0.0016328	7.38e-05	2.36e-05	0.0014827	8.6e-05	3.6e-06	4.73e-05
LIB	APPLETON PUBLIC LIBRARY	-88.406	44.2631	0.0041091	0.0002372	7.85e-05	0.0032193	0.0002607	4.3e-06	8.38e-05
LIB	APPLING COUNTY PUBLIC LIBRARY	-82.3447	31.7773	0.0015067	7.97e-05	6.2e-05	0.0013059	0.0001322	2.28e-05	6.16e-05
LIB	APPONAUG BRANCH	-71.458	41.699	0.0155628	0.0005079	0.00012	0.0131083	0.0007504	1.88e-05	0.0001826
LIB	APPOQUINIMINK COMMUNITY LIBRARY	-75.7187	39.456	0.0122848	0.0006754	9.4e-05	0.0097837	0.00077	3.17e-05	0.000182
LIB	APTOS BRANCH LIBRARY	-121.909	36.9806	0.0068607	0.0001738	0.0001128	0.0050577	0.0004794	2.01e-05	8.06e-05
LIB	AQUINNAH PUBLIC LIBRARY	-70.8137	41.3426	0.0079848	0.0003697	0.0001019	0.0063525	0.0005378	1.62e-05	0.0001486
LIB	ARAB PUBLIC LIBRARY	-86.497	34.3203	0.0038653	0.0001376	2e-05	0.0033425	0.0003056	1.14e-05	4.83e-05
LIB	ARABIAN LIBRARY	-111.863	33.6288	0.0034419	6.74e-05	3.15e-05	0.0025604	0.0002069	4.58e-05	4.68e-05
LIB	ARAM PUBLIC LIBRARY	-88.6436	42.633	0.0098451	0.0003949	8.54e-05	0.00814	0.0004475	5.7e-06	0.0001112
LIB	ARANSAS COUNTY PUBLIC LIBRARY	-97.0545	28.0264	0.0012519	7.68e-05	3.94e-05	0.0008315	7.74e-05	4.4e-06	5.63e-05
LIB	ARAPAHOE PUBLIC LIBRARY	-99.8976	40.3013	0.0013586	2.33e-05	6.1e-06	0.0012739	5.68e-05	4.8e-06	2.44e-05
LIB	ARBOR HILL/WEST HILL BRANCH	-73.7604	42.6619	0.0094801	0.0005045	0.0001309	0.0082033	0.0007207	1.92e-05	0.0001972
LIB	ARBUCKLE BRANCH	-122.058	39.0152	0.0042925	0.0002073	0.0001112	0.0031365	0.0004411	1.97e-05	6.48e-05
LIB	ARBUTUS BRANCH	-76.7119	39.2426	0.0114457	0.0005718	8.85e-05	0.0088597	0.0006741	2.94e-05	0.0001424
LIB	ARCADE FREE LIBRARY	-78.428	42.5339	0.0055206	0.0001949	5.68e-05	0.0048211	0.000232	6.4e-06	7.78e-05
LIB	ARCADE LIBRARY	-121.405	38.6181	0.0061562	0.0002191	0.0001173	0.0045908	0.0005097	2.13e-05	7.04e-05
LIB	ARCADIA FREE PUBLIC LIBRARY	-91.4947	44.2517	0.0030225	0.0001677	5.3e-05	0.0026686	0.0002104	4.6e-06	6.76e-05
LIB	ARCADIA PARK BRANCH LIBRARY	-96.9109	32.7582	0.0065035	0.0001439	2e-05	0.0054954	0.0001965	4.6e-06	5.75e-05
LIB	ARCADIA PUBLIC LIBRARY	-118.033	34.1293	0.0141437	0.0002836	0.0001022	0.0117301	0.0005351	2.31e-05	8.5e-05
LIB	ARCADIA TOWNSHIP BRANCH LIBRARY	-86.2302	44.4932	0.0019342	0.0002005	7.72e-05	0.0016025	0.0001659	1.8e-06	7.71e-05
LIB	ARCADIA TOWNSHIP LIBRARY	-99.1255	41.4233	0.001273	4.12e-05	5.3e-06	0.0011234	7.69e-05	6.1e-06	3.01e-05
LIB	ARCANUM PUBLIC LIBRARY	-84.5545	39.992	0.0074289	0.0003069	8.36e-05	0.0062804	0.0003902	7.8e-06	0.0001016
LIB	ARCATA LIBRARY	-124.086	40.8671	0.0007516	6.83e-05	4.97e-05	0.0004376	6.51e-05	1.53e-05	2.05e-05
LIB	ARCHBOLD COMMUNITY LIBRARY	-84.3084	41.5215	0.0069911	0.0004014	9.38e-05	0.0060985	0.0004077	6.8e-06	0.0001211
LIB	ARCHDALE PUBLIC LIBRARY	-79.9384	35.893	0.0046709	0.0002372	5.6e-05	0.0037558	0.0003392	1.37e-05	4.3e-05
LIB	ARCHER BRANCH	-82.5192	29.5322	0.0026292	0.0001087	6.85e-05	0.0020961	0.0001827	1.76e-05	9.8e-05
LIB	ARCHER HEIGHTS BRANCH	-87.7265	41.8012	0.0137957	0.0004279	9.28e-05	0.0121798	0.0004492	5.6e-06	0.0001143
LIB	ARCHER PUBLIC LIBRARY	-98.626	33.596	0.000927	7.89e-05	1.33e-05	0.0008348	0.0001184	3e-06	3.73e-05
LIB	ARCHER PUBLIC LIBRARY	-95.7422	43.1149	0.0036423	9.45e-05	1.47e-05	0.0034565	9.67e-05	5.5e-06	4.92e-05
LIB	ARCHIBALD LIBRARY	-117.594	34.1204	0.0128815	0.0002748	0.0001016	0.0105764	0.0005191	2.35e-05	8.26e-05
LIB	ARCHIE BRANCH	-94.3539	38.4815	0.0036609	6.73e-05	2.32e-05	0.0031609	0.0001999	7.5e-06	6.92e-05
LIB	ARCOLA LAKES BRANCH	-80.2093	25.851	0.0051733	0.0001628	5.61e-05	0.003902	0.0002245	1.39e-05	6.73e-05
LIB	ARCOLA LIBRARY	-90.8768	33.2699	0.0018744	3.68e-05	1.86e-05	0.0016842	0.0001131	5.8e-06	4.46e-05
LIB	ARCOLA PUBLIC LIBRARY DISTRICT	-88.3033	39.6841	0.0039023	0.0002212	7.41e-05	0.0032976	0.0002546	4.4e-06	8.38e-05
LIB	ARDEN-DIMICK LIBRARY	-121.383	38.581	0.0062612	0.0002194	0.0001176	0.0046762	0.0005131	2.14e-05	7.08e-05
LIB	ARDMORE FREE LIBRARY	-75.2955	40.0075	0.0174191	0.0007792	0.0001035	0.0143067	0.0008899	3.17e-05	0.0002156
LIB	ARDMORE PUBLIC LIBRARY	-97.1333	34.1782	0.0017907	9.42e-05	1.42e-05	0.0015627	0.0001793	3.3e-06	4.65e-05
LIB	ARDMORE PUBLIC LIBRARY	-86.8577	34.9958	0.0028947	0.0001162	2.22e-05	0.0024228	0.0002489	1.1e-05	4.51e-05
LIB	ARDSLEY PUBLIC LIBRARY	-73.8454	41.0113	0.0300249	0.0008278	0.0001235	0.0253067	0.0010284	2.81e-05	0.0002562
LIB	ARGENTA BRANCH LIBRARY	-88.8223	39.9809	0.0045915	0.0002281	7.53e-05	0.0038207	0.0002676	4e-06	8.61e-05
LIB	ARGENTA-OREANA PUBLIC LIBRARY DISTRICT	-88.8673	39.9362	0.0045551	0.000223	7.46e-05	0.0037929	0.0002608	3.9e-06	8.53e-05
LIB	ARGONNE LIBRARY	-117.283	47.6963	0.0020773	1.91e-05	2.1e-05	0.0018449	8.38e-05	4.7e-06	1.34e-05
LIB	ARGOS PUBLIC LIBRARY	-86.2454	41.2378	0.0065714	0.0003829	9.66e-05	0.0057331	0.0003966	6.2e-06	0.0001168
LIB	ARGYLE BRANCH	-81.8215	30.2022	0.002878	0.0001017	6.95e-05	0.0020908	0.0001595	2.21e-05	9.03e-05
LIB	ARGYLE FREE LIBRARY	-73.4897	43.2381	0.0078645	0.0003315	0.0001252	0.0070399	0.0005397	1.5e-05	0.0001518
LIB	ARGYLE PUBLIC LIBRARY	-89.8658	42.7012	0.0053631	0.0003083	7.32e-05	0.0044593	0.0003729	5.8e-06	9.59e-05
LIB	ARIZONA CITY COMMUNITY LIBRARY	-111.672	32.7599	0.0027768	6.3e-05	2.88e-05	0.0020028	0.0001949	3.56e-05	4.7e-05
LIB	ARKANSAS CITY BRANCH LIBRARY	-91.3883	33.6139	0.001728	3.4e-05	1.84e-05	0.001562	0.0001198	6.4e-06	4.15e-05
LIB	ARKANSAS CITY PUBLIC LIBRARY	-97.0386	37.0611	0.0023191	8.55e-05	1.44e-05	0.0019133	0.0001987	6.5e-06	6.23e-05
LIB	ARKANSAS COUNTY LIBRARY	-91.5584	34.4819	0.002072	3.27e-05	2.29e-05	0.0018837	0.0001079	6.5e-06	3.35e-05
LIB	ARKANSAS RIVER VALLEY REGIONAL LIBRARY	-93.1552	35.224	0.0018322	6.29e-05	2.41e-05	0.0015978	0.0001001	7.2e-06	3.42e-05
LIB	ARKOMA PUBLIC LIBRARY	-94.4361	35.3532	0.0018688	7.8e-05	2.07e-05	0.0016571	0.0001247	6.9e-06	4.01e-05
LIB	ARLANZA BRANCH	-117.462	33.9391	0.0127352	0.000274	0.0001007	0.0103251	0.0005135	2.23e-05	8.11e-05
LIB	ARLENE CHERRY MEMORIAL LIBRARY	-92.0245	34.976	0.0022596	4.05e-05	2.56e-05	0.0020551	9.89e-05	6.8e-06	3.16e-05
LIB	ARLEY PUBLIC LIBRARY	-87.2135	34.076	0.0036809	9.84e-05	1.84e-05	0.0031408	0.000253	9.4e-06	4.24e-05
LIB	ARLINGTON	-73.8872	40.6805	0.0300456	0.0008164	0.0001175	0.0254444	0.0009912	2.91e-05	0.0002504
LIB	ARLINGTON BRANCH	-71.4484	41.7975	0.0164996	0.000504	0.0001215	0.0139979	0.0007513	1.86e-05	0.0001812
LIB	ARLINGTON BRANCH LIBRARY	-83.6511	40.8958	0.0062359	0.0003781	8.96e-05	0.0054439	0.0004098	7.3e-06	0.0001148
LIB	ARLINGTON BRANCH LIBRARY	-117.447	33.9198	0.0126629	0.0002736	0.0001005	0.0102449	0.0005121	2.21e-05	8.08e-05
LIB	ARLINGTON CITY LIBRARY	-98.1866	37.8967	0.0026257	6.39e-05	1.01e-05	0.0021977	0.0001223	6.2e-06	5.48e-05
LIB	ARLINGTON HEIGHTS MEMORIAL LIBRARY	-87.9829	42.0875	0.013682	0.0004314	9.13e-05	0.0118959	0.0004588	5.6e-06	0.0001159
LIB	ARLINGTON HEIGHTS SENIOR CENTER BRANCH	-88.0054	42.0665	0.013745	0.0004305	9.11e-05	0.0119661	0.000459	5.7e-06	0.0001155
LIB	ARLINGTON HILLS BRANCH LIBRARY	-93.0735	44.9775	0.0064341	0.000159	4.17e-05	0.0054913	0.0001765	4.9e-06	5.27e-05
LIB	ARLINGTON LIBRARY	-122.119	48.1928	0.0051658	0.0001986	4.05e-05	0.0036491	0.0002166	1.01e-05	3.24e-05
LIB	ARLINGTON PUBLIC LIBRARY	-91.6718	42.7491	0.004496	0.0001883	5.13e-05	0.0040826	0.0001959	5.1e-06	6.78e-05
LIB	ARLINGTON PUBLIC LIBRARY	-94.0807	44.6072	0.0051357	0.0001491	3.21e-05	0.0044734	0.0001545	4.7e-06	5.38e-05
LIB	ARLINGTON PUBLIC LIBRARY	-120.204	45.7176	0.0012025	9.72e-05	3.4e-05	0.0010631	0.0001179	9.4e-06	2.19e-05
LIB	ARLINGTON PUBLIC LIBRARY	-96.3526	41.4538	0.0039826	0.0001244	9.9e-06	0.0034106	0.0001324	6.2e-06	4.98e-05
LIB	ARMA CITY LIBRARY	-94.6995	37.5442	0.0025002	9.14e-05	2.09e-05	0.0021578	0.000212	8.1e-06	6.79e-05
LIB	ARMADA FREE PUBLIC LIBRARY	-82.8832	42.8419	0.0071199	0.000286	7.41e-05	0.0060342	0.0003213	3.9e-06	8.72e-05
LIB	ARMAND J. BRINKHAUS, SR., SOUTH ST. LANDRY COMMUNITY LIBRARY	-92.0644	30.4136	0.0033267	6.45e-05	2.31e-05	0.002909	0.0001624	4.7e-06	4.47e-05
LIB	ARMIJO BRANCH LIBRARY	-106.481	31.752	0.000952	1.71e-05	1.15e-05	0.0006793	6.39e-05	1.87e-05	1.47e-05
LIB	ARMONA COMMUNITY LIBRARY	-119.707	36.312	0.0025966	0.0001037	0.0001041	0.0021721	0.0002605	2.77e-05	6.91e-05
LIB	ARMORAL TUTTLE PUBLIC	-116.82	43.9729	0.0014084	1.85e-05	1.58e-05	0.0011692	4.21e-05	9e-06	1.58e-05
LIB	ARMOUR-CARNEGIE PUBLIC LIBRARY	-98.3465	43.3201	0.0011736	1.88e-05	6.8e-06	0.0011054	4.43e-05	5.8e-06	3.79e-05
LIB	ARMS LIBRARY	-72.7379	42.6036	0.0147181	0.0005231	0.0001363	0.0130693	0.0008019	1.89e-05	0.0001942
[truncated: 18,286 more rows]

## Sheet: metadata
Data Sources	(41, 42, 43, 44, 45)
ILI type	type of informal learning institution
BOT	arboretums, botanical gardens, and nature centers (n = 1010)
FSML	biological field stations and marine laboratories (n = 435)
LIB	public central and branch libraries (n = 16720)
MUS	children's museums, natural history museums, natural science museums, science and technology museums, and planetariums (n = 1490)
NPS	national parks, national monuments, national preserves, and national seashores (n = 167)
ZAW	zoos, aquariums, and wildlife conservation centers (n = 462)
ILI name	name of informal learning institution
Longitude	longitude of geographic location of ILI; note: for NPS, this is a centroid point
Latitude	latitude of geographic location of ILI; note: for NPS, this is a centroid point
ILI density	value extracted at geographic point of ILI from kernel density of all ILIs
BOT density	value extracted at geographic point of ILI from kernel density of BOT points
FSML density	value extracted at geographic point of ILI from kernel density of FSML points
LIB density	value extracted at geographic point of ILI from kernel density of LIB points
MUS density	value extracted at geographic point of ILI from kernel density of MUS points
NPS density	value extracted at geographic point of ILI from kernel density of NPS points
ZOO density	value extracted at geographic point of ILI from kernel density of ZOO points
