# Supplementary material for: Spatial inequalities leave micropolitan areas and Indigenous populations underserved by informal STEM learning institutions
Source: Sci Adv. 2020 Oct 9;6(41):eabb3819. doi: 10.1126/sciadv.abb3819 (PMC8262761; doi:10.1126/sciadv.abb3819)
Supplement: abb3819_Data_file_S2.xlsx [file abb3819_Data_file_S2.xlsx]

## Sheet: county_mod_sddem
Data S2. County data
GEOID	Name	State	Population density per km2	Rural-Urban Continuum Code	Poverty percentage	Poverty category	Hispanic or Latino (of any race)	White	Black or African American	American Indian and Alaska Native	Asian	Native Hawaiian and Other Pacific Islander	Some other race	Two or more races	ILI density	Residual
1001	Autauga	AL	35.7469	2	13.7	2	1467	41509	10419	169	516	12	43	901	0.00259807	-0.10584
1003	Baldwin	AL	49.3877	3	11.8	2	9029	168951	19238	1528	1395	0	318	2901	0.00315716	-0.0705966
1005	Barbour	AL	11.4307	6	27.2	5	1104	11985	12528	46	152	0	176	210	0.00174508	0.114344
1007	Bibb	AL	14.006	1	15.2	3	531	16849	4959	82	0	0	0	159	0.00186085	0.0761345
1009	Blount	AL	34.529	1	15.6	3	5197	50381	879	193	84	0	126	807	0.00119753	-0.876289
1011	Bullock	AL	6.49566	6	28.5	5	35	2264	7925	110	73	0	2	69	0.000619934	-0.556052
1013	Butler	AL	10.003	6	24.4	5	64	10515	8998	13	224	0	14	298	0.000497017	-1.05585
1015	Calhoun	AL	73.6218	3	18.6	3	4121	84006	23553	213	1149	7	48	2430	0.00573542	0.223313
1017	Chambers	AL	21.9373	6	18.8	3	730	19045	13335	95	339	0	17	334	0.00129443	-0.558086
1019	Cherokee	AL	18.0347	6	16.1	3	409	23731	1287	125	33	0	0	270	0.000697533	-1.05106
1021	Chilton	AL	24.411	1	19.4	4	3371	35207	4154	175	187	0	39	672	0.0016718	-0.36836
1023	Choctaw	AL	5.57427	9	22.3	4	71	7420	5553	4	8	0	2	130	0.000845355	-0.168717
1025	Clarke	AL	7.67733	7	25.3	5	58	13057	11246	14	127	22	0	101	0.00093531	-0.257794
1027	Clay	AL	8.57087	9	19.1	4	417	10753	1972	115	6	0	23	121	0.00127857	-0.0192496
1029	Cleburne	AL	10.298	8	19.1	4	356	13842	424	43	81	0	8	185	0.00137868	-0.0518276
1031	Coffee	AL	29.0424	4	16.1	3	3402	36261	8755	528	659	0	6	1462	0.00113729	-0.833395
1033	Colbert	AL	35.4579	3	16.8	3	1313	42877	8676	404	246	19	31	869	0.0032569	0.0994324
1035	Conecuh	AL	5.7443	7	26.4	5	231	6362	5855	21	4	0	2	174	0.000454131	-0.794702
1037	Coosa	AL	6.4982	8	14.4	2	16	7150	3640	8	0	0	0	141	0.00118634	0.0566876
1039	Covington	AL	14.0566	6	17.6	3	586	31320	4879	124	154	8	0	448	0.00112396	-0.435612
1041	Crenshaw	AL	8.79291	8	17.6	3	253	9872	3209	108	194	0	2	228	0.00126827	-0.0433511
1043	Cullman	AL	42.9344	4	16.4	3	3466	75434	900	350	528	0	63	962	0.00262747	-0.221329
1045	Dale	AL	33.9881	4	19.6	4	2994	34306	9485	241	448	9	189	1721	0.00275246	-0.066607
1047	Dallas	AL	16.0774	4	31.9	5	409	11306	28603	16	183	6	0	232	0.00039449	-1.60546
1049	DeKalb	AL	35.3728	6	21.5	4	10178	57507	1009	876	208	83	8	1325	0.00397481	0.261828
1051	Elmore	AL	50.5622	2	13.5	2	2316	59460	17180	232	461	0	203	1137	0.00249724	-0.335463
1053	Escambia	AL	15.3673	6	23.8	4	809	22661	12107	1368	149	54	46	427	0.00204239	0.0922722
1055	Etowah	AL	74.4167	3	17.9	3	3794	80750	15847	503	706	71	86	1375	0.00793724	0.550904
1057	Fayette	AL	10.2461	6	18.1	3	277	14163	1917	0	78	0	0	222	0.000615122	-0.855599
1059	Franklin	AL	19.19	6	23	4	5146	24474	1471	52	117	32	14	201	0.00182722	-0.152861
1061	Geneva	AL	17.8588	3	22.5	4	1004	22318	2440	162	106	0	0	542	0.00268836	0.279233
1063	Greene	AL	5.09195	8	38.8	6	101	1459	6851	54	0	0	0	68	0.000596736	-0.394431
1065	Hale	AL	8.99025	3	26.1	5	196	5925	8795	25	26	0	21	7	0.0023982	0.5852
1067	Henry	AL	11.76	3	13.7	2	435	11757	4762	5	0	0	0	151	0.00137464	-0.126443
1069	Houston	AL	69.3212	3	18.5	3	3366	69963	27576	322	874	16	95	1896	0.00332929	-0.284144
1071	Jackson	AL	18.7416	6	19	4	1493	46738	1699	516	238	53	129	1460	0.00214902	0.0403261
1073	Jefferson	AL	229.094	1	17.6	3	24692	332267	279928	1224	10093	174	1535	9547	0.016675	0.646445
1075	Lamar	AL	8.95027	8	23.1	4	212	12061	1520	45	0	0	100	83	0.00255339	0.649109
1077	Lauderdale	AL	53.5157	3	16.3	3	2285	78605	9103	339	626	23	189	1420	0.00346792	-0.0685318
1079	Lawrence	AL	18.6085	3	16.6	3	701	25492	3801	1730	18	0	0	1546	0.00223606	0.0939983
1081	Lee	AL	99.5205	3	22	4	5813	105864	35923	145	5873	0	438	2541	0.00254208	-0.816467
1083	Limestone	AL	63.2258	2	14.8	3	5323	70776	11989	662	1143	11	0	1791	0.000689523	-1.76128
1085	Lowndes	AL	5.58839	2	30.2	5	71	2515	7708	9	0	0	0	59	0.00161795	0.506597
1087	Macon	AL	12.2763	6	25.9	5	315	2992	15772	43	38	0	67	131	0.000634173	-0.941614
1089	Madison	AL	170.132	2	13.6	2	16734	230104	84675	2018	8957	316	970	9439	0.00867005	0.236677
1091	Marengo	AL	7.80312	7	25.6	5	88	8909	10689	11	0	0	9	37	0.00079047	-0.435816
1093	Marion	AL	15.6336	7	17.6	3	741	27637	963	128	96	0	0	493	0.00208045	0.118591
1095	Marshall	AL	64.6441	4	21	4	12600	77467	2084	439	534	48	51	1515	0.00409408	-0.0663568
1097	Mobile	AL	130.122	2	19.3	4	11416	238405	145960	2467	8060	54	794	7172	0.00722326	0.109385
1099	Monroe	AL	8.18568	7	33.7	6	286	11842	8874	274	116	0	0	353	0.000376439	-1.19888
1101	Montgomery	AL	111.661	2	20.8	4	7628	79926	129745	296	5517	37	188	3783	0.00589965	-0.0259075
1103	Morgan	AL	79.3768	3	16.6	3	9485	91006	14692	641	779	55	87	2412	0.00466307	-0.00126301
1105	Perry	AL	5.19341	8	41.9	6	67	2843	6735	7	23	0	5	0	0.00107302	0.190572
1107	Pickens	AL	8.83613	3	22.9	4	826	10914	8162	22	13	10	9	214	0.00219041	0.503526
1109	Pike	AL	19.1233	6	26.3	5	282	18759	12629	213	731	2	18	653	0.0017235	-0.223184
1111	Randolph	AL	14.9839	6	18.7	3	665	16955	4381	48	36	36	14	395	0.000665063	-1.00029
1113	Russell	AL	35.2157	2	20.9	4	3050	27955	24769	209	384	140	57	1916	0.000602184	-1.6178
1115	St. Clair	AL	53.1469	1	13.7	2	2003	74972	8084	215	684	11	0	968	0.00427929	0.173439
1117	Shelby	AL	102.609	1	8.3	1	12045	163877	24443	458	3973	56	385	3484	0.00737414	0.433252
1119	Sumter	AL	5.58931	8	36	6	34	3217	9256	68	392	0	55	62	0.000854373	-0.11173
1121	Talladega	AL	42.3876	4	19.3	4	1791	51055	26004	235	446	22	68	1267	0.00262014	-0.243668
1123	Tallapoosa	AL	21.9616	6	21.2	4	968	28081	11072	176	160	0	0	299	0.00269428	0.16204
1125	Tuscaloosa	AL	59.7555	3	17.3	3	7128	127567	63839	250	3120	67	235	2218	0.00321542	-0.218466
1127	Walker	AL	31.692	1	21.5	4	1531	58038	3902	45	306	0	3	1102	0.00195247	-0.382772
1129	Washington	AL	5.98559	8	22	4	81	10907	4120	1261	159	0	0	218	0.000714868	-0.380602
1131	Wilcox	AL	4.74517	9	31.9	5	52	2937	7874	6	0	0	0	50	0.00130374	0.406019
1133	Winston	AL	15.0969	6	18.7	3	717	22556	124	65	70	7	0	429	0.0025195	0.327247
2013	Aleutians East	AK	0.184507	9	16.7	3	324	516	160	1249	871	46	0	172	5.52746e-05	-0.963087
2016	Aleutians West	AK	0.50819	9	7.5	1	780	1435	291	665	2182	148	11	272	0.000351445	0.13487
2020	Anchorage	AK	67.4627	2	8.1	1	26415	176518	15649	20345	27383	6941	698	24276	0.00248835	-0.432594
2050	Bethel	AK	0.170641	7	27	5	393	1826	120	14729	165	4	0	720	3.8011e-05	-1.03017
2060	Bristol Bay	AK	0.734585	9	7.1	1	41	461	4	315	13	3	0	80	0.00240322	1.86112
2068	Denali	AK	0.0703645	8	15.5	3	17	1905	4	50	109	0	5	213	0.000152767	0.568556
2070	Dillingham	AK	0.104763	9	16.6	3	155	808	22	3579	75	0	0	335	4.21241e-05	-0.913346
2090	Fairbanks North Star	AK	5.26935	3	7.7	1	7714	71100	4006	6286	2999	447	114	7365	0.000316063	-1.17491
2100	Haines	AK	0.417799	9	8.4	1	71	2003	1	190	100	5	0	167	0.000164682	-0.504439
2105	Hoonah-Angoon	AK	0.126375	9	11.1	2	117	935	59	800	58	2	0	175	0.000353332	0.955466
2110	Juneau	AK	4.63127	5	7.4	1	2067	21214	330	3500	2176	311	137	2699	0.000713953	-0.294806
2122	Kenai Peninsula	AK	1.39665	7	11	2	2293	46943	300	4127	863	191	91	3153	0.000457833	-0.0784585
2130	Ketchikan Gateway	AK	1.09266	7	10.6	2	655	8854	75	1860	1066	5	58	1172	0.00015899	-1.00981
2150	Kodiak Island	AK	0.803854	7	9.3	1	1219	6901	23	1744	3044	129	32	681	0.000291822	-0.258882
2158	Kusilvak	AK	0.183822	9	39.1	6	132	307	35	7282	41	0	2	330	0	0.989577
2164	Lake and Peninsula	AK	0.0210134	9	16.5	3	20	283	9	868	28	3	2	88	0.000113062	-1.59033
2170	Matanuska-Susitna	AK	1.58001	2	9.8	1	4666	80824	1033	5041	1311	177	232	7851	0.000109359	-1.88202
2180	Nome	AK	0.165888	7	24.9	5	234	1466	75	7207	137	29	0	721	1.6809e-05	-0.689075
2185	North Slope	AK	0.0424117	7	10.2	2	401	3052	53	4971	542	159	0	579	3.91212e-05	0.0645558
2188	Northwest Arctic	AK	0.0835235	7	25.3	5	196	856	42	6297	68	1	0	255	7.57828e-05	-0.0580129
2195	Petersburg	AK	0.435931	9	7.8	1	346	2199	19	216	220	36	2	237	0.000266217	0.710862
2198	Prince of Wales-Hyder	AK	0.4748	9	16	3	238	2931	10	2579	74	40	4	597	0.000513456	0.370519
2220	Sitka	AK	1.18521	7	9.2	1	555	5498	85	1158	590	37	0	887	0.000672648	1.42106
2230	Skagway	AK	0.923585	9	5.6	1	71	816	2	55	42	0	5	47	0.00177955	-0.613002
2240	Southeast Fairbanks	AK	0.107154	9	13.9	2	356	5162	99	794	132	3	0	343	6.22174e-05	-0.556088
2261	Valdez-Cordova	AK	0.106494	9	7.4	1	453	6628	13	1253	267	58	3	764	7.89763e-05	-0.465133
2275	Wrangell	AK	0.373867	9	11.7	2	78	1595	4	510	77	0	0	211	0.000151057	-0.463898
2282	Yakutat	AK	0.0345418	9	6.2	1	38	298	6	193	37	9	0	101	5.06478e-05	0.122657
2290	Yukon-Koyukuk	AK	0.0144627	9	25.5	5	117	1164	5	3841	40	0	0	286	2.65225e-05	-0.270108
4001	Apache	AZ	2.46886	6	35.9	6	4374	13212	355	52121	248	54	35	1203	0.000413764	-0.285621
4003	Cochise	AZ	7.86636	3	18.1	3	44275	70407	4548	1130	2266	463	258	3169	0.000932652	-0.488035
4005	Coconino	AZ	2.8753	3	21	4	19265	75269	1729	35762	2493	196	260	3665	0.000414789	0.0397309
4007	Gila	AZ	4.31261	4	21.9	4	9910	33360	238	8300	453	0	0	884	0.000892629	-0.532854
4009	Graham	AZ	3.14938	7	21.4	4	12264	19292	695	4735	279	59	0	376	0.00041769	-0.344529
4011	Greenlee	AZ	1.96348	7	11.5	2	4348	4457	183	336	33	0	0	11	0.000419188	-0.172468
4012	La Paz	AZ	1.75836	6	19.7	4	5383	12027	167	2270	154	46	0	430	0.00042935	-0.646153
4013	Maricopa	AZ	174.384	1	15.7	3	1271746	2340105	211228	64102	160439	7919	5834	94128	0.00377681	-0.8835
4015	Mohave	AZ	5.92803	3	18.6	3	32591	159694	1997	4292	2371	258	149	3339	0.000434413	-0.400615
4017	Navajo	AZ	4.18703	4	29.1	5	12054	44929	772	46648	663	121	121	2594	0.000543256	-0.454364
4019	Pima	AZ	42.3242	2	18.3	3	368612	529974	32055	24358	26646	1371	1279	22962	0.00210096	-0.647884
4021	Pinal	AZ	29.1795	1	15.5	3	120075	232950	17249	17386	6624	1380	420	9453	0.0013671	0.0479762
4023	Santa Cruz	AZ	14.4786	4	21.8	4	38653	6974	135	93	353	0	16	134	0.00187393	0.00514571
4025	Yavapai	AZ	10.5031	3	14.7	3	31508	178765	1144	3259	1961	36	122	4177	0.00147347	-0.923997
4027	Yuma	AZ	14.3046	3	19.7	4	128465	65003	3651	1888	2347	106	102	2719	0.000700242	0.00161008
5001	Arkansas	AR	7.16591	6	20.7	4	543	12874	4774	3	2	0	0	156	0.00117141	-0.0453609
5003	Ashley	AR	8.66661	7	21.3	4	1083	14126	5309	49	0	0	31	173	0.00125174	-0.598431
5005	Baxter	AR	28.6262	7	12.6	2	879	39079	74	206	160	11	83	601	0.00139324	0.121585
5007	Benton	AR	114.671	2	10.5	2	40980	186902	4020	3523	9201	1180	531	5486	0.00591971	-1.28407
5009	Boone	AR	24.3521	7	15.8	3	866	35067	143	394	189	32	1	520	0.000654416	0.0860388
5011	Bradley	AR	6.53816	7	26.4	5	1625	6143	3200	0	0	0	11	15	0.00118941	0.525492
5013	Calhoun	AR	3.19047	9	19.6	4	203	3771	1135	7	11	10	8	49	0.00122852	0.463084
5015	Carroll	AR	17.0251	6	15.7	3	4101	22392	137	157	287	174	0	534	0.00306406	0.50064
5017	Chicot	AR	6.59227	7	29.4	5	571	4309	5957	44	55	0	0	72	0.00179658	0.220642
5019	Clark	AR	10.0284	7	21.5	4	1035	15540	5364	69	157	0	0	330	0.00178322	0.290482
5021	Clay	AR	9.17152	7	22.3	4	289	14547	104	72	0	0	0	178	0.00181136	0.0610272
5023	Cleburne	AR	17.6845	6	15.4	3	623	24048	150	181	205	0	0	154	0.00209194	-0.427671
5025	Cleveland	AR	5.3816	3	19.3	4	148	7057	919	32	8	0	0	168	0.000645895	-0.467533
5027	Columbia	AR	12.0934	7	25.1	5	610	14242	8362	74	264	0	299	141	0.00100812	-0.936619
5029	Conway	AR	14.6492	6	18.5	3	796	17139	2302	60	13	0	10	634	0.000699111	-0.588427
5031	Craighead	AR	56.9057	3	18.3	3	5095	80625	13919	204	1193	154	114	2942	0.00218352	0.207071
5033	Crawford	AR	40.3934	2	16.6	3	4532	52830	830	983	1120	0	7	1817	0.00390155	0.564932
5035	Crittenden	AR	31.1712	1	23.5	4	1177	21277	24082	140	325	62	38	2177	0.00506046	0.23323
5037	Cross	AR	10.7515	6	18	3	325	12523	3899	7	11	0	10	389	0.0018792	0.244921
5039	Dallas	AR	4.38814	6	13.2	2	233	4037	3036	32	124	18	0	105	0.00115706	0.38795
5041	Desha	AR	6.07903	6	32.6	6	700	5531	5744	15	18	0	13	73	0.00150795	0.354464
5043	Drew	AR	8.67867	6	24.4	5	571	12463	5358	18	31	0	0	179	0.00186438	-0.0552704
5045	Faulkner	AR	72.2691	2	16.3	3	4855	97800	13814	365	1547	159	384	2358	0.00417114	-0.191939
5047	Franklin	AR	11.2898	6	21.9	4	513	16453	173	280	86	25	0	273	0.0012683	0.443605
5049	Fulton	AR	7.55231	9	23	4	158	11555	40	103	6	7	0	223	0.00187371	-0.543291
5051	Garland	AR	55.8362	3	19.1	4	5263	80927	7952	723	498	8	328	2295	0.00227917	-0.902985
5053	Grant	AR	11.0463	2	14.4	2	449	16812	517	38	8	2	0	250	0.000611103	-1.37324
5055	Greene	AR	29.5394	4	15.9	3	1203	41486	461	145	126	46	38	692	0.000668357	-1.09176
5057	Hempstead	AR	11.7573	6	25.3	5	2764	12226	6531	56	19	80	0	478	0.000530709	-1.24228
5059	Hot Spring	AR	21.0091	6	15.8	3	1127	27722	3666	102	93	0	0	770	0.000627512	0.906005
5061	Howard	AR	8.83769	6	21	4	1614	8751	2809	24	24	0	20	230	0.00328002	-1.40529
5063	Independence	AR	18.7471	7	18.5	3	2258	33074	723	100	257	6	0	679	0.000505353	0.396777
5065	Izard	AR	8.99161	9	17.7	3	284	12646	258	145	23	0	0	165	0.00199503	-0.196661
5067	Jackson	AR	10.6169	6	25.1	5	476	13460	2953	31	8	0	15	486	0.0012183	-0.0959688
5069	Jefferson	AR	31.6731	3	24.7	5	1410	28256	40183	169	539	0	75	741	0.00266261	-1.15151
5071	Johnson	AR	15.3044	7	22.5	4	3589	21015	415	61	428	16	25	606	0.000585144	0.432676
5073	Lafayette	AR	5.15319	8	23.8	4	82	4180	2665	20	27	0	17	60	0.00146169	0.266192
5075	Lawrence	AR	11.0236	6	18.4	3	221	16068	157	88	14	2	3	224	0.0019712	-0.492192
5077	Lee	AR	6.15973	7	27.3	5	133	3911	5466	14	10	0	0	80	0.000640705	-0.703158
5079	Lincoln	AR	9.547	3	17.9	3	499	8963	4325	52	0	0	0	46	0.000687577	0.479622
5081	Little River	AR	9.0634	3	18.8	3	414	9146	2559	164	1	0	0	210	0.00217626	-0.372194
5083	Logan	AR	11.885	6	20.2	4	635	19801	462	231	277	0	8	388	0.00109027	0.0493925
5085	Lonoke	AR	35.8225	2	12.3	2	3046	61925	4307	326	466	78	53	1367	0.00300323	0.437984
5087	Madison	AR	7.3619	2	17.8	3	863	14342	8	160	66	73	0	395	0.00185123	-0.132224
5089	Marion	AR	10.5904	9	19.5	4	353	15501	28	171	71	0	0	250	0.00129357	0.349698
5091	Miller	AR	27.0017	3	21	4	1336	30382	10668	297	198	27	20	832	0	-0.323209
5093	Mississippi	AR	18.6642	4	25.6	5	1753	25564	15289	12	238	18	15	645	0.0030011	0.101082
5095	Monroe	AR	4.7187	7	28.6	5	189	4034	3026	0	37	0	0	134	0.000635943	0.252294
5097	Montgomery	AR	4.48469	8	18.1	3	374	8238	26	162	94	0	42	123	0.000990107	-0.535516
5099	Nevada	AR	5.32931	7	23	4	34	5403	2852	6	122	1	0	110	0.00124984	-0.0570471
5101	Newton	AR	3.71473	9	17.8	3	108	7449	1	122	42	0	0	176	0.000470338	-0.523566
5103	Ouachita	AR	12.8447	7	26	5	521	13541	9925	56	17	0	0	318	0.0015807	0.38557
5105	Perry	AR	7.22421	2	17.8	3	291	9520	220	51	9	0	6	223	0.00070002	0.506866
5107	Phillips	AR	10.8333	6	33	6	338	6748	12250	2	10	0	7	163	0.00222016	0.455105
5109	Pike	AR	7.00239	9	17.3	3	713	9538	304	49	78	0	0	211	0.0019285	-0.401789
5111	Poinsett	AR	12.2689	3	21.4	4	684	21061	1342	43	14	0	0	954	0.00254563	-0.366711
5113	Polk	AR	9.10097	7	26.6	5	1302	17792	102	221	98	0	66	631	0.000900551	0.628856
5115	Pope	AR	30.1139	5	19.8	4	5396	53699	1842	242	644	0	18	1531	0.00190077	0.132078
5117	Prairie	AR	4.95181	8	16.8	3	47	7059	1112	36	1	0	0	54	0.00178787	-0.901916
5119	Pulaski	AR	199.99	2	17.3	3	23616	208969	140952	758	8229	88	873	9363	0.00916338	-1.16475
5121	Randolph	AR	10.3679	7	20.9	4	327	16648	165	98	0	0	0	276	0.000591978	-1.23447
5123	St. Francis	AR	16.2334	6	27.5	5	704	10779	14763	67	140	0	41	194	0.000608265	-0.034336
5125	Saline	AR	62.0326	2	8	1	5186	99831	7436	336	1285	126	91	1961	0.00106721	-0.451546
5127	Scott	AR	4.57941	6	20.5	4	795	8942	22	140	375	0	12	298	0.000865345	0.270909
5129	Searcy	AR	4.59432	9	17.4	3	175	7406	15	83	106	0	0	140	0.000579725	0.775094
5131	Sebastian	AR	92.5784	2	22.5	4	17499	89716	8533	1459	5487	24	96	4548	0.00726892	0.529618
5133	Sevier	AR	11.7517	6	21.2	4	5655	10038	828	276	64	42	0	303	0.00341499	0.0295885
5135	Sharp	AR	10.886	7	23.3	4	364	15996	69	84	72	0	0	456	0.00255525	0.364122
5137	Stone	AR	7.92167	9	24.2	5	227	11814	10	75	11	0	0	306	0.00127327	0.476669
5139	Union	AR	14.8689	7	20.1	4	1516	24446	13087	329	217	0	66	361	0.00260063	-0.137197
5141	Van Buren	AR	9.1125	8	19.6	4	489	15693	61	99	20	0	0	389	0.00217599	0.344773
5143	Washington	AR	91.6843	2	18	3	36813	160864	7630	1705	5384	4483	756	6048	0.00450873	0.834631
5145	White	AR	29.3588	4	16.6	3	3306	69609	3143	191	531	21	17	1888	0.00373019	-0.478287
5147	Woodruff	AR	4.45002	9	26	5	33	4680	1858	0	100	6	5	81	0.00197398	0.836368
5149	Yell	AR	8.96694	6	17.8	3	4261	16325	430	165	305	0	30	85	0.000830234	1.32795
6001	Alameda	CA	853.374	1	11.3	2	367041	524881	175063	5008	468356	13000	4489	71777	0.0361329	0.686905
6003	Alpine	CA	0.629088	8	19.8	4	117	777	18	248	8	0	0	35	0.00104587	-0.399202
6005	Amador	CA	24.2257	6	10.6	2	4943	29571	764	264	565	79	1	1119	0.00454565	0.460547
6007	Butte	CA	53.1338	3	20.5	4	35445	164184	3282	1639	9852	359	369	10077	0.00259527	0.681115
6009	Calaveras	CA	17.0555	6	12.8	2	5166	36932	258	391	527	208	56	1519	0.00302826	0.465373
6011	Colusa	CA	7.20691	6	14	2	12539	7800	186	230	328	16	54	326	0.00234873	-0.652755
6013	Contra Costa	CA	605.029	1	9.8	1	284003	504818	93140	2668	177544	5195	3734	52576	0.0199221	-0.296143
6015	Del Norte	CA	10.5298	7	23.2	4	5281	17233	484	1965	741	21	134	1583	0.000767425	-0.377049
6017	El Dorado	CA	41.8274	1	9.8	1	23279	145153	1614	1054	7805	322	209	5579	0.00226076	-0.0774564
6019	Fresno	CA	62.9606	2	25.4	5	509442	293677	45217	4197	96128	1316	1799	19840	0.00311039	0.135673
6021	Glenn	CA	8.20855	6	19.6	4	11407	14663	212	468	729	82	0	374	0.00117538	-0.654005
6023	Humboldt	CA	14.6612	5	20.8	4	14986	101460	1389	6196	3886	360	362	6851	0.00205596	-0.00758326
6025	Imperial	CA	16.6402	3	23.8	4	150108	20372	4109	1087	2263	152	138	1728	0.00101714	-0.841302
6027	Inyo	CA	0.688926	7	10.2	2	3894	11557	172	1956	270	34	15	297	0.000340771	-0.413758
6029	Kern	CA	41.7207	2	22.6	4	458907	310638	45024	4214	39808	1029	996	18128	0.00147181	-0.00476908
6031	Kings	CA	41.7073	3	20.9	4	80715	49728	8916	1200	5463	332	211	3618	0.00222168	-1.38871
6033	Lake	CA	19.6952	4	22.8	4	12445	45957	1362	2045	920	32	90	1244	0.00215097	0.371281
6035	Lassen	CA	2.67565	7	14.6	3	5829	20812	2708	913	462	219	16	511	0.000170045	-0.89833
6037	Los Angeles	CA	961.364	1	17	3	4893579	2676982	799579	19915	1442577	24950	28960	219180	0.0285392	1.0687
6039	Madera	CA	27.9044	3	22.1	4	87852	54145	4753	1647	3035	190	351	2467	0.00108409	0.826297
6041	Marin	CA	193.489	1	8.1	1	41391	186382	5463	391	14754	301	2663	9469	0.0192885	-0.142134
6043	Mariposa	CA	4.7057	8	15.1	3	1870	14309	215	416	168	56	0	624	0.00213193	-0.512434
6045	Mendocino	CA	9.63472	4	19.1	4	21402	57682	560	2853	1495	186	245	3074	0.00121126	0.118695
6047	Merced	CA	53.3233	2	23.3	4	155650	77092	8007	797	19593	380	486	5385	0.00239306	0.796816
6049	Modoc	CA	0.88185	6	18.1	3	1317	7035	65	361	96	8	4	131	0.000391194	0.0581881
6051	Mono	CA	1.78021	7	9.9	1	3815	9288	53	314	278	0	0	310	0.00126633	-0.100426
6053	Monterey	CA	50.9632	2	14.7	3	250913	132600	10621	1066	24213	1958	578	11219	0.00376488	0.18219
6055	Napa	CA	72.7585	3	8.2	1	47547	75010	2877	395	10940	279	493	3464	0.003612	0.556549
6057	Nevada	CA	39.8446	4	12.1	2	9109	84389	541	670	1090	90	201	2748	0.00362817	-0.14981
6059	Orange	CA	1536.9	1	12.1	2	1079172	1306398	49560	6584	615659	8714	5273	84456	0.0384734	0.243955
6061	Placer	CA	102.896	1	8.2	1	51131	276754	5399	1304	25568	556	316	13957	0.00411601	-0.386102
6063	Plumas	CA	2.83165	7	13.3	2	1599	15640	160	342	148	55	112	668	0.000907386	-0.0603876
6065	Riverside	CA	126.13	1	15.6	3	1130033	861271	140810	9584	143855	6026	4779	58644	0.00407044	-0.794341
6067	Sacramento	CA	598.164	1	16.7	3	340656	684141	142416	5695	225851	15757	5580	75304	0.0140001	-1.11808
6069	San Benito	CA	16.3129	1	9.7	1	34561	20872	437	178	1564	93	87	879	0.000834123	0.148816
6071	San Bernardino	CA	40.8119	1	18.2	3	1108996	632557	168985	6935	142802	6057	4170	50718	0.00105819	1.83524
6073	San Diego	CA	301.133	1	13.3	2	1095458	1517153	154599	11725	376669	13122	6531	108408	0.0108213	-0.368592
6075	San Francisco	CA	7114.58	1	11.7	2	131949	353000	43961	1435	292694	2925	4369	33930	0.312815	0.136909
6077	San Joaquin	CA	200.812	2	17.1	3	295606	240170	48175	1668	106817	3781	874	27062	0.00554612	0.929638
6079	San Luis Obispo	CA	32.768	2	13.8	2	62174	194355	4958	1237	9998	280	109	7008	0.00315843	0.085758
6081	San Mateo	CA	657.038	1	7.3	1	190045	304751	17457	985	207572	10554	2650	29436	0.0309822	0.334665
6083	Santa Barbara	CA	62.5342	2	15.4	3	198556	200723	7469	1287	23003	494	536	10928	0.00437602	0.819975
6085	Santa Clara	CA	571.558	1	8.6	1	498253	622266	45479	3104	667561	6264	4509	63790	0.0164479	-1.19544
6087	Santa Cruz	CA	237.044	2	14.7	3	91096	157988	2204	436	12022	165	460	8892	0.0190841	1.52164
6089	Shasta	CA	18.2974	3	18.1	3	17218	143919	1951	3917	5195	124	106	6489	0.000613597	0.351654
6091	Sierra	CA	1.16863	8	12.3	2	290	2509	4	28	0	0	0	54	0.00202536	-0.10073
6093	Siskiyou	CA	2.6768	6	20.7	4	5218	33587	669	1262	686	127	35	1946	0.0009224	0.0329336
6095	Solano	CA	204.361	2	11.5	2	112098	169436	59862	1101	64546	3698	927	23313	0.00657744	-0.450413
6097	Sonoma	CA	122.757	2	10.7	2	132018	319805	6972	2602	19321	1453	2416	16356	0.0056362	-0.229318
6099	Stanislaus	CA	138.253	2	17.2	3	240816	232230	13607	2234	28680	3433	889	13795	0.00412939	-1.17741
6101	Sutter	CA	61.2497	3	16.7	3	28910	45239	1768	644	14467	351	163	4041	0.00320401	-0.272302
6103	Tehama	CA	8.28032	4	20.9	4	15316	43779	376	951	907	25	26	1867	0.000392761	-0.57733
6105	Trinity	CA	1.58326	8	19.9	4	937	10796	104	557	141	118	14	370	0.000364331	-0.682064
6107	Tulare	CA	36.7197	2	27.1	5	291867	135372	5973	3029	14622	526	711	6709	0.00184075	-0.0155857
6109	Tuolumne	CA	9.37043	4	13.6	2	6385	43565	924	713	593	114	39	1566	0.000695407	0.152643
6111	Ventura	CA	177.669	2	10.3	2	358244	391128	13416	2439	59513	1212	873	21009	0.00649624	-1.73499
6113	Yolo	CA	80.8955	1	19.4	4	66787	101045	4705	548	28880	848	412	9380	0.00570745	-0.672522
6115	Yuba	CA	45.6004	3	18.5	3	20479	42018	2407	721	4700	257	126	3936	0.000610906	0.201844
8001	Adams	CO	161.501	1	12.2	2	191857	249239	14662	2382	18605	604	958	9543	0.00331047	0.00160879
8003	Alamosa	CO	8.7338	7	27.8	5	7488	7948	264	206	168	26	38	207	0.00160302	-1.05393
8005	Arapahoe	CO	303.194	1	9.9	1	118350	384195	63646	1937	35322	1286	1697	20179	0.00870951	0.575767
8007	Archuleta	CO	3.6011	7	11.6	2	2309	9661	136	267	92	0	25	102	0.000285983	-0.534355
8009	Baca	CO	0.541149	9	19.5	4	376	3069	52	39	0	0	0	45	0.00045335	0.0985867
8011	Bent	CO	1.48178	7	24.5	5	1857	3530	352	28	26	0	0	13	0.000255216	-0.0561422
8013	Boulder	CO	168.384	2	13.1	2	43558	247610	2527	652	14221	190	563	7461	0.00744163	-0.450211
8014	Broomfield	CO	752.035	1	5.2	1	7756	49891	670	207	4140	0	214	1405	0.0116988	-0.214806
8015	Chaffee	CO	7.16954	7	9.6	1	1895	16053	300	76	147	0	0	347	0.000761987	1.06078
8017	Cheyenne	CO	0.461818	9	11.8	2	317	1702	1	0	65	3	0	39	0.000217122	-0.0206367
8019	Clear Creek	CO	9.04681	1	6.8	1	567	8320	81	10	80	19	0	180	0.00390917	0.59922
8021	Conejos	CO	2.4433	9	21.1	4	4354	3579	27	121	6	10	3	47	0.000599804	0.438447
8023	Costilla	CO	1.14108	9	29.6	5	2314	1164	13	2	54	0	0	81	0.000629039	0.914232
8025	Crowley	CO	2.7037	8	24.6	5	1693	3439	237	60	21	0	3	61	0.000980667	0.157469
8027	Custer	CO	2.3549	8	15.7	3	205	4042	112	43	0	3	0	100	0.00156819	1.41262
8029	Delta	CO	10.215	6	16.5	3	4525	24662	195	279	244	0	5	307	0.00169028	1.2675
8031	Denver	CO	1708.88	1	15.1	3	207100	363712	62166	3479	23967	693	1431	15919	0.105787	-0.504569
8033	Dolores	CO	0.628085	9	14.1	2	79	1585	0	14	0	0	0	58	0.0010854	-0.14267
8035	Douglas	CO	147.475	1	3.6	1	26740	267369	3450	450	14087	178	730	7936	0.00321656	-0.201208
8037	Eagle	CO	12.3147	5	7.7	1	15884	36163	404	207	468	47	57	496	0.00137528	-0.316814
8039	Elbert	CO	5.12199	1	4.8	1	1604	21945	157	127	153	0	34	533	0.000834438	-0.438613
8041	El Paso	CO	122.506	2	11.1	2	111329	471773	39136	2442	18272	2427	1752	27695	0.00399382	-0.449356
8043	Fremont	CO	11.7363	4	15.8	3	6058	37036	2114	462	328	27	18	558	0.00100739	0.390925
8045	Garfield	CO	7.59059	5	9.6	1	16276	39775	216	264	460	0	95	859	0.000785979	0.335473
8047	Gilpin	CO	14.909	1	5.6	1	534	4992	34	73	16	0	8	136	0.00257363	0.224721
8049	Grand	CO	3.0933	7	13.1	2	1194	12849	56	4	279	107	261	43	0.00104553	0.519183
8051	Gunnison	CO	1.93281	7	14.1	2	1478	14173	42	124	88	14	28	268	0.000715193	-0.0416574
8053	Hinsdale	CO	0.283383	9	12	2	49	745	0	13	0	0	0	13	0.000345589	0.0887007
8055	Huerfano	CO	1.57689	6	14.8	3	2257	4171	12	20	6	0	5	27	0.000485348	0.122289
8057	Jackson	CO	0.328267	9	12.8	2	335	1027	0	5	0	0	0	5	0.000239261	0.000795279
8059	Jefferson	CO	284.917	1	7.8	1	85489	443660	5641	2518	15009	334	791	10587	0.00909264	0.0833429
8061	Kiowa	CO	0.298781	9	10.6	2	60	1204	8	0	0	0	0	96	0.000218407	0.508506
8063	Kit Carson	CO	1.40195	7	11.5	2	1510	5984	249	9	29	40	0	25	0.000536049	-0.154182
8065	Lake	CO	7.66326	6	12.8	2	2538	4808	9	0	48	0	0	78	0.00204873	-0.357613
8067	La Plata	CO	12.4465	4	9.6	1	6846	43051	251	2839	336	27	31	1088	0.00137104	-0.930861
8069	Larimer	CO	49.2302	2	12.4	2	36993	275297	2868	1533	6652	266	233	7134	0.00237988	-0.174415
8071	Las Animas	CO	1.14473	7	17	3	6004	7459	112	292	116	0	3	165	0.000161788	-0.776884
8073	Lincoln	CO	0.826823	8	14	2	1253	3665	497	56	9	14	1	25	0.000299573	-0.334836
8075	Logan	CO	4.59581	7	16.8	3	3402	17083	251	164	209	0	0	776	0.000419996	0.621188
8077	Mesa	CO	17.2582	3	16	3	21177	121655	1010	866	1057	149	256	2628	0.00139181	-0.285134
8079	Mineral	CO	0.367691	9	12	2	105	699	13	0	3	0	0	14	0.000440876	0.185906
8081	Moffat	CO	1.06276	7	10.1	1	1948	10634	126	68	7	77	13	183	0.000325602	0.168273
8083	Montezuma	CO	4.90298	6	16.8	3	3153	18836	47	3044	27	31	9	623	0.00114155	-0.773057
8085	Montrose	CO	7.04821	4	17.8	3	8367	31180	159	210	288	122	77	505	0.00137835	0.422977
8087	Morgan	CO	8.47987	6	9.3	1	10055	16662	824	75	152	30	0	325	0.000603056	0.588902
8089	Otero	CO	5.60668	6	22.9	4	7612	9985	136	97	177	156	52	110	0.00152979	-0.0871114
8091	Ouray	CO	3.31713	9	10.4	2	263	4303	0	15	24	4	0	44	0.0014258	0.495862
8093	Park	CO	2.97421	1	6.6	1	991	15154	13	179	171	125	35	232	0.000703955	0.289117
8095	Phillips	CO	2.42855	9	8.1	1	869	3349	9	14	16	0	0	70	0.00112251	-0.375425
8097	Pitkin	CO	7.05897	7	7.1	1	1742	15212	214	33	242	0	94	210	0.00159102	-0.188134
8099	Prowers	CO	2.8477	7	18.3	3	4493	7254	48	20	78	0	0	191	0.000471317	-0.403966
8101	Pueblo	CO	26.4351	3	19.8	4	69809	85660	2594	837	1141	134	310	2883	0.00210357	0.593565
8103	Rio Blanco	CO	0.785997	9	11.8	2	651	5793	20	9	6	8	5	65	0.000239743	-0.0632625
8105	Rio Grande	CO	4.83921	7	18.1	3	5096	5962	29	191	26	21	32	73	0.00169351	0.462113
8107	Routt	CO	3.98179	7	10.7	2	1682	21865	192	115	262	3	64	176	0.000817314	1.73845
8109	Saguache	CO	0.77231	9	21	4	2348	3692	0	62	70	0	0	166	0.000487416	-0.0898516
8111	San Juan	CO	0.566925	9	3.3	1	76	490	0	3	0	0	0	0	0.00199271	0.326529
8113	San Miguel	CO	2.34171	9	10.5	2	771	6783	14	32	81	0	26	97	0.000600131	0.23936
8115	Sedgwick	CO	1.66054	9	17	3	263	1945	30	12	36	0	0	71	0.000704514	0.968456
8117	Summit	CO	18.864	5	10.3	2	4158	24357	254	78	129	46	220	480	0.00253873	-0.847226
8119	Teller	CO	16.475	2	7.5	1	1469	21266	158	91	241	0	8	536	0.0048519	-0.597664
8121	Washington	CO	0.737372	9	9.9	1	460	4220	45	13	22	0	0	49	0.000153332	-0.469082
8123	Weld	CO	27.6845	2	11.2	2	82920	189741	2956	1129	3754	250	389	4590	0.00135647	1.09579
8125	Yuma	CO	1.65078	7	14.3	2	2289	7649	46	27	0	0	3	95	0.000326597	1.11734
9001	Fairfield	CT	585.255	2	8.8	1	180379	595323	98931	1372	48421	271	5596	17035	0.0358321	1.22937
9003	Hartford	CT	471.445	1	11.2	2	154977	560997	114711	1338	45178	195	2400	17621	0.0346722	1.17674
9005	Litchfield	CT	77.3677	4	6.8	1	10510	164992	2843	267	3516	6	166	2154	0.0138416	0.823278
9007	Middlesex	CT	171.575	1	7.2	1	9612	138523	8046	156	4780	0	331	2662	0.0198642	1.07556
9009	New Haven	CT	550.64	2	12.1	2	148446	553000	105661	783	33678	111	2332	18116	0.0287415	0.941566
9011	New London	CT	157.178	2	9.9	1	27186	206261	14093	1221	11128	61	375	10447	0.0179949	1.28439
9013	Tolland	CT	142.637	1	6.5	1	7860	129519	4425	38	6690	5	336	2723	0.0141136	-0.164065
9015	Windham	CT	87.8253	2	11.1	2	12946	97434	2110	26	1519	16	79	2544	0.0165603	0.46492
10001	Kent	DE	114.07	3	13	2	11820	108627	41729	967	3459	45	377	6121	0.00461167	0.405844
10003	New Castle	DE	502.678	1	11.9	2	53113	324937	133538	1162	30089	126	1022	11049	0.019019	1.68263
10005	Sussex	DE	88.9026	2	12	2	19860	161347	26144	758	2546	30	432	4434	0.00701154	0.321818
11001	District of Columbia	DC	4246.49	1	17.4	3	71829	241901	315159	1140	25063	241	2194	14864	0.25262	-1.11524
12001	Alachua	FL	114.597	2	23.3	4	24059	161138	51543	757	15228	148	744	6248	0.00881976	-0.335876
12003	Baker	FL	18.1674	1	17.2	3	648	22554	3790	106	200	11	0	228	0.000659744	-0.820151
12005	Bay	FL	91.6746	3	15.4	3	10820	139208	19358	1300	4143	41	269	4978	0.00356281	0.2006
12007	Bradford	FL	35.1672	6	18.8	3	1021	19953	5111	88	159	6	26	411	0.00131344	0.196589
12009	Brevard	FL	216.138	2	13.4	2	55042	427709	55543	1528	13419	421	1489	13032	0.00951007	1.06112
12011	Broward	FL	606.819	1	14	2	535987	721241	518277	3156	66304	844	9752	34855	0.0170129	-0.371632
12013	Calhoun	FL	9.83943	6	12.9	2	836	11114	1848	135	115	0	57	353	0.00408331	-0.266378
12015	Charlotte	FL	98.2031	3	12	2	11873	146273	9483	437	2013	61	202	2894	0.00340125	-0.560369
12017	Citrus	FL	93.802	3	17.4	3	7528	125288	3957	474	2303	7	30	1786	0.00398104	-0.223786
12019	Clay	FL	129.82	1	10.4	2	18890	150764	19541	244	6111	172	761	6808	0.00319296	-0.669636
12021	Collier	FL	68.9812	2	12.8	2	96948	227002	24395	686	4460	0	574	2709	0.0032869	-1.36396
12023	Columbia	FL	33.1538	4	16.8	3	3977	50028	12068	111	640	35	21	1604	0.00145233	0.209211
12027	DeSoto	FL	21.634	6	29.9	5	10887	19782	4563	58	60	41	32	252	0.000606418	0.31157
12029	Dixie	FL	8.93812	6	23.7	4	632	13843	1154	67	79	3	0	545	0.00164274	-0.313717
12031	Duval	FL	461.747	1	16	3	81639	493308	266817	1415	41801	831	2193	24039	0.0172134	-0.367801
12033	Escambia	FL	182.142	2	14.6	3	16935	200963	66894	1365	8812	351	430	14174	0.00528929	0.798489
12035	Flagler	FL	83.5761	2	13.3	2	10496	78486	10491	311	2633	15	593	1990	0.0031834	-0.317881
12037	Franklin	FL	8.26895	6	20.1	4	606	9132	1587	11	41	76	15	207	0.00283304	-0.636454
12039	Gadsden	FL	34.4839	2	24.4	5	4630	15027	25522	67	231	29	91	516	0.00224344	-0.132128
12041	Gilchrist	FL	18.9808	2	19.8	4	947	14982	998	12	9	0	0	243	0.00110411	-0.0842895
12043	Glades	FL	6.31737	6	18	3	2745	8005	1699	508	51	0	13	176	0.000957395	0.41305
12045	Gulf	FL	11.1748	3	14.9	3	762	11928	2694	73	91	32	14	424	0.00139528	-1.17148
12047	Hamilton	FL	10.6997	6	26.6	5	1310	7813	4858	82	0	0	15	160	0.00225447	-0.521957
12049	Hardee	FL	16.5481	6	24.5	5	11801	12944	2166	41	164	9	14	187	0.000605579	-0.668032
12051	Hendry	FL	13.0447	4	25.5	5	20258	13099	4276	595	342	47	69	378	0.0010018	-0.314859
12053	Hernando	FL	146.245	1	14.3	2	21865	142067	8744	492	2095	30	931	2920	0.00326541	-0.00165803
12055	Highlands	FL	38.0079	3	18.7	3	18893	68505	9268	288	1522	13	51	1637	0.00227645	-0.859159
12057	Hillsborough	FL	510.466	1	15.7	3	370827	679341	209695	2475	52861	714	5016	30158	0.0132237	-0.00407947
12059	Holmes	FL	15.7091	6	26.6	5	532	16971	1432	220	40	30	8	250	0.0008063	-0.960466
12061	Indian River	FL	113.639	3	12.7	2	17872	112347	13103	296	1785	0	72	2506	0.0053755	-0.0465057
12063	Jackson	FL	20.4246	6	21.6	4	2258	31834	13018	350	272	52	102	685	0.000841019	-0.417171
12065	Jefferson	FL	9.09289	2	13.9	2	568	8200	4946	59	21	0	127	164	0.00129114	0.160469
12067	Lafayette	FL	6.17087	9	17.8	3	1238	5933	1311	12	0	90	0	100	0.000710603	0.168618
12069	Lake	FL	132.476	1	12.8	2	47009	231923	32358	1087	6142	76	1968	5652	0.00690369	-0.0927633
12071	Lee	FL	345.938	2	14.9	3	141544	479250	57549	1056	10707	145	1406	8508	0.012352	0.335151
12073	Leon	FL	165.519	2	20.5	4	17506	163461	87888	625	9556	67	606	6181	0.00694751	0.118132
12075	Levy	FL	13.7122	6	21.9	4	3178	31873	3437	96	224	0	0	905	0.00241697	0.133365
12077	Liberty	FL	3.85703	8	17.8	3	406	6249	1518	30	31	0	29	84	0.000924172	-0.552952
12079	Madison	FL	10.265	6	31.9	5	936	10073	7180	45	180	2	0	102	0.00166297	-0.801063
12081	Manatee	FL	188.755	2	13.4	2	57651	261265	31285	788	6880	218	627	4828	0.0041537	-0.0399289
12083	Marion	FL	83.5634	2	17.6	3	42467	245045	42355	1018	5050	165	1056	6622	0.00218766	0.0670155
12085	Martin	FL	110.558	2	10.9	2	20549	123000	8443	327	1964	108	109	1219	0.00496987	0.671391
12086	Miami-Dade	FL	549.246	1	19	4	1823038	371233	441604	2344	40868	541	6840	16134	0.0160551	-0.0952184
12087	Monroe	FL	30.143	4	12.7	2	18021	51643	5152	98	929	0	69	833	0.00510598	-0.291055
12089	Nassau	FL	46.6854	1	11.4	2	2979	68631	4817	310	716	5	75	902	0.00297606	-1.47287
12091	Okaloosa	FL	82.0127	3	11.5	2	17109	147226	18755	1105	5603	282	343	7168	0.00332051	-0.206334
12093	Okeechobee	FL	20.1937	4	22.3	4	10052	25751	3225	246	351	73	0	530	0.000501981	-0.813918
12095	Orange	FL	552.361	1	16.7	3	389005	536856	256997	1355	65948	633	8951	30471	0.0115591	0.0277933
12097	Osceola	FL	94.5703	1	17.8	3	167797	111112	29879	765	7948	400	1378	5889	0.00232668	-0.327307
12099	Palm Beach	FL	280.448	1	13.4	2	304210	799018	257856	1122	36798	437	5693	21638	0.00923839	0.771995
12101	Pasco	FL	257.617	1	13.6	2	69864	380701	24843	1438	11906	331	888	8165	0.00620593	-0.371423
12103	Pinellas	FL	1339.54	1	13.7	2	86921	709165	94991	2223	31120	786	3007	21629	0.0465392	-0.0630466
12105	Polk	FL	140.101	2	17.3	3	134399	397742	95997	1596	10861	264	1260	10137	0.00451069	0.195551
12107	Putnam	FL	38.4237	4	27.6	5	7079	51959	11729	186	425	7	86	964	0.00318274	0.0175452
12109	St. Johns	FL	145.667	1	9.1	1	14484	189412	11336	540	5868	193	222	4523	0.00707188	-0.369555
12111	St. Lucie	FL	201.789	2	16.6	3	54152	175050	57459	648	5652	363	339	5100	0.008105	0.207924
12113	Santa Rosa	FL	63.6059	2	11.3	2	8736	138198	9616	782	3219	235	158	5834	0.00266967	-0.236168
12115	Sarasota	FL	281.139	2	10.5	2	35694	338000	18043	742	6571	54	795	4940	0.0104167	-0.0281382
12117	Seminole	FL	560.769	1	11.8	2	90119	279744	47735	559	18759	249	2088	10007	0.00998564	-0.777221
12119	Sumter	FL	80.9125	3	9.2	1	6608	98930	8545	313	844	40	82	1392	0.0041581	-1.2409
12121	Suwannee	FL	24.5685	6	20.4	4	3866	33187	5833	35	61	0	0	832	0.00112149	-0.429202
12123	Taylor	FL	8.2711	6	16.4	3	915	16056	4773	101	82	34	120	269	0.000370072	-0.163873
12125	Union	FL	24.2547	6	21.4	4	831	10692	3350	101	74	0	19	233	0.00158528	-1.18835
12127	Volusia	FL	181.845	2	16.1	3	66743	378165	53152	1461	9196	191	1036	8716	0.00631091	-0.451594
12129	Wakulla	FL	20.1106	2	12.6	2	1136	25054	4711	111	119	0	2	453	0.000636693	0.327324
12131	Walton	FL	23.6098	3	17	3	3814	53508	3095	347	790	107	80	1716	0.00148824	-0.842645
12133	Washington	FL	16.1605	6	21	4	867	18997	3750	287	77	74	16	404	0.00264147	0.497309
13001	Appling	GA	14.0312	7	24.7	5	1798	12865	3299	103	156	0	0	250	0.000759634	-0.311779
13003	Atkinson	GA	9.36532	9	27.4	5	2048	4708	1482	59	0	0	9	7	0.00225317	1.05073
13005	Bacon	GA	15.3294	7	23.2	4	957	8306	1642	0	105	24	0	245	0.00135911	0.420846
13007	Baker	GA	3.67069	3	19.5	4	174	1695	1342	6	18	16	0	0	0.00225819	-0.468819
13009	Baldwin	GA	67.948	4	27.8	5	999	24064	18857	117	687	70	7	726	0.00746238	0.0258567
13011	Banks	GA	30.5529	8	14.3	2	1180	16225	462	43	228	0	20	205	0.00166383	0.0629312
13013	Barrow	GA	180.058	1	13.2	2	7524	54809	8320	56	2679	0	158	1553	0.00719283	-0.56991
13015	Bartow	GA	86.3416	1	14.2	2	8379	80298	10773	201	962	2	313	1695	0.00504809	-0.814461
13017	Ben Hill	GA	26.662	7	30.4	5	1044	9760	6246	0	27	8	102	85	0.00154366	0.00937868
13019	Berrien	GA	16.1926	6	23.7	4	927	15652	2058	46	184	0	3	144	0.000851616	-0.281351
13021	Bibb	GA	238.293	3	26.7	5	4864	60541	83045	259	2923	31	109	2151	0.0108369	-0.77994
13023	Bleckley	GA	22.8561	6	23	4	345	8798	3545	10	22	0	0	59	0.00178857	-0.725567
13025	Brantley	GA	16.0382	3	21.8	4	389	17057	572	15	127	25	13	213	0.000871119	-0.412588
13027	Brooks	GA	12.2356	3	23.6	4	875	8873	5252	7	130	4	48	440	0.000782876	-0.766981
13029	Bryan	GA	30.7816	2	14.1	2	2316	25908	5097	162	540	0	20	840	0.00176485	0.230992
13031	Bulloch	GA	42.1213	4	30.4	5	2737	47177	21049	178	1075	16	79	1431	0.0017136	-0.598638
13033	Burke	GA	10.5718	2	29.2	5	699	10652	11115	6	58	0	0	115	0.0018674	0.0361688
13035	Butts	GA	49.5129	1	23.5	4	725	15685	6644	17	140	0	127	218	0.00210192	-0.383398
13037	Calhoun	GA	8.95494	8	32.2	5	312	2113	3933	0	35	0	22	88	0.00137705	-0.260273
13039	Camden	GA	32.0071	4	12.7	2	3326	36635	9668	327	732	47	92	1425	0.00183766	0.30703
13043	Candler	GA	17.3052	7	31.5	5	1251	6670	2561	78	87	0	0	247	0.00158851	-0.961624
13045	Carroll	GA	88.8976	1	18.6	3	7678	81705	21436	303	901	108	727	2040	0.00696338	-0.0943084
13047	Catoosa	GA	156.834	2	10.8	2	1885	60207	1487	132	852	21	0	1286	0.00238096	0.753951
13049	Charlton	GA	6.41601	6	23.1	4	1084	8042	3280	188	103	0	0	266	0.000989895	-0.221012
13051	Chatham	GA	254.515	2	17.3	3	17845	140127	112467	668	7168	332	468	6431	0.0196119	-0.137094
13053	Chattahoochee	GA	17.2238	2	15	3	1699	6558	1986	90	281	25	31	426	0.00155225	-0.268986
13055	Chattooga	GA	30.6588	6	22.5	4	1179	20676	2550	17	110	0	24	324	0.00246453	0.783554
13057	Cherokee	GA	216.299	1	9.4	1	23664	188379	14515	169	4416	0	578	4175	0.00550155	0.696974
13059	Clarke	GA	400.13	3	34.1	6	13135	68658	33669	125	5246	6	152	2563	0.038862	-0.020613
13061	Clay	GA	5.97518	9	41.4	6	143	915	1944	0	0	0	15	7	0.00197592	-0.293
13063	Clayton	GA	747.111	1	21.9	4	36168	30835	185643	647	14463	21	1063	5310	0.0190763	0.487852
13065	Clinch	GA	3.2158	6	39.5	6	333	4460	1857	18	39	0	0	81	0.000473747	-0.0360626
13067	Cobb	GA	839.805	1	10.9	2	94405	392231	194071	964	37635	305	2417	17044	0.0249985	-0.749784
13069	Coffee	GA	28.0639	7	23.9	4	4870	25220	12029	36	312	0	197	384	0.00260768	-0.509717
13071	Colquitt	GA	32.3895	6	25.4	5	8683	25929	10336	146	384	4	7	401	0.00141161	-0.493169
13073	Columbia	GA	191.301	2	8.6	1	8953	100805	23446	327	5738	0	537	3917	0.00399311	-0.225543
13075	Cook	GA	29.0565	6	24.2	5	1003	11162	4675	53	96	0	7	194	0.00169031	-0.407806
13077	Coweta	GA	120.852	1	11.6	2	9328	98747	23981	133	2514	17	361	2934	0.00437824	-0.794386
13079	Crawford	GA	14.7174	3	18.1	3	87	9103	2885	18	136	0	0	156	0.00118832	-0.300789
13081	Crisp	GA	32.5741	6	31.2	5	745	11643	9931	0	282	49	0	355	0.00141596	0.154931
13083	Dade	GA	36.1336	2	17.5	3	355	15274	84	109	183	118	25	134	0.00221924	-1.13833
13085	Dawson	GA	42.8483	1	11.8	2	988	21707	276	18	64	0	31	313	0.00366272	0.77716
13087	Decatur	GA	17.4718	6	24.1	5	1564	13743	11375	39	119	0	0	183	0.000646551	-0.90707
13089	DeKalb	GA	1061.5	1	17.6	3	63842	213843	392421	1666	44468	240	3096	16490	0.046148	0.526904
13091	Dodge	GA	16.3975	6	22.2	4	722	13748	5849	8	118	0	35	583	0.0007785	0.182076
13093	Dooly	GA	13.8193	6	23.2	4	974	5981	6954	1	13	0	6	124	0.00295012	-0.43643
13095	Dougherty	GA	107.523	3	30.5	5	2419	23976	62630	119	775	2	62	1539	0.00822384	-0.484219
13097	Douglas	GA	270.378	1	14.2	2	12906	60795	61725	130	2308	15	166	2107	0.00578754	0.202308
13099	Early	GA	7.83729	6	27.5	5	224	4792	5256	8	79	0	5	41	0.000753224	-0.682685
13101	Echols	GA	3.6837	3	28.2	5	1069	2608	108	78	0	0	9	139	0.000918401	-0.0258758
13103	Effingham	GA	46.0329	2	9.6	1	2228	45248	7543	72	571	35	300	1090	0.00161273	-1.08329
13105	Elbert	GA	21.211	6	22.4	4	1067	12240	5891	0	14	0	19	57	0.0021994	-0.127603
13107	Emanuel	GA	12.7658	7	29.2	5	1008	13377	7648	0	4	0	12	453	0.00056732	-0.864151
13109	Evans	GA	22.7087	6	26	5	1266	6077	3250	1	82	0	14	67	0.00211106	-0.135088
13111	Fannin	GA	24.4166	8	15.8	3	528	23327	52	20	140	24	21	368	0.000997409	-0.691868
13113	Fayette	GA	219.106	1	6.3	1	7806	70754	23263	284	4871	88	501	2739	0.00595904	-0.252878
13115	Floyd	GA	73.06	3	18.1	3	10224	68872	13938	103	1431	0	572	1331	0.00227198	0.382579
13117	Forsyth	GA	363.317	1	6.5	1	20064	158260	6056	382	22255	41	213	4029	0.00687775	0.736795
13119	Franklin	GA	32.9593	8	25.4	5	987	18743	2183	12	152	0	0	251	0.00442843	-1.03295
13121	Fulton	GA	740.664	1	16	3	74574	403350	440568	1591	67267	263	3547	19260	0.0344522	0.745399
13123	Gilmer	GA	26.827	6	18.8	3	3404	25331	179	28	145	3	186	338	0.00090589	-0.540443
13125	Glascock	GA	8.13056	9	11.5	2	47	2645	267	24	0	0	0	44	0.00268601	-1.33687
13127	Glynn	GA	76.8126	3	19.2	4	5607	53220	21414	354	1076	39	105	1652	0.00276082	-0.993855
13129	Gordon	GA	61.119	4	18.8	3	8690	44007	2228	18	599	10	97	775	0.00108321	0.0236256
13131	Grady	GA	21.2785	6	25.4	5	2771	14615	7060	115	136	67	0	284	0.000849507	0.0443872
13133	Greene	GA	16.6646	6	21.9	4	1016	9438	5995	9	162	3	0	109	0.00199195	0.0322908
13135	Gwinnett	GA	797.944	1	12.1	2	184621	349434	230815	1359	99659	329	4246	19491	0.016139	-0.101357
13137	Habersham	GA	61.1983	6	17.2	3	6210	33919	1372	43	1029	92	507	706	0.00418422	-0.331746
13139	Hall	GA	189.48	3	16.1	3	53644	118722	14050	325	3304	17	154	2649	0.00687716	0.261294
13141	Hancock	GA	7.10376	7	30	5	156	2085	6321	0	47	13	0	45	0.000819633	-0.366229
13143	Haralson	GA	39.3019	1	18	3	420	26195	1237	67	221	0	81	501	0.00410506	-0.695152
13145	Harris	GA	27.635	2	7.3	1	1098	25606	5295	39	314	0	35	811	0.00166486	0.364046
13147	Hart	GA	42.419	6	18.8	3	947	19178	4846	9	234	5	0	316	0.00166121	-0.318243
13149	Heard	GA	15.1416	1	17.4	3	78	9862	1162	2	61	10	0	432	0.00260904	-0.798326
13151	Henry	GA	263.549	1	11.4	2	14079	101652	88487	137	7143	0	569	5439	0.00605843	-0.277519
13153	Houston	GA	154.362	3	16.7	3	9895	86402	44634	471	4536	0	401	4002	0.00308025	0.636222
13155	Irwin	GA	10.109	7	24.5	5	116	6275	2597	0	45	0	0	245	0.00108957	-0.523603
13157	Jackson	GA	72.5796	4	12.5	2	4516	52583	4309	55	1102	17	146	1123	0.00795692	-0.536097
13159	Jasper	GA	14.3916	1	19.4	4	533	10110	2858	26	41	0	0	164	0.00104803	0.331453
13161	Jeff Davis	GA	17.5003	7	20.6	4	1717	10746	2487	0	0	0	0	49	0.00116676	-0.246797
13163	Jefferson	GA	11.6985	6	26.9	5	583	6655	8615	14	16	0	0	71	0.0021998	-0.24774
13165	Jenkins	GA	9.92588	6	30.7	5	575	5022	3170	17	76	0	0	69	0.00111165	-0.948146
13167	Johnson	GA	12.487	7	21.5	4	228	6139	3309	0	17	0	0	107	0.00127419	0.274355
13169	Jones	GA	27.9721	3	14.2	2	418	20516	7037	48	198	0	0	323	0.0009801	-0.144635
13171	Lamar	GA	38.467	1	20.8	4	415	11887	5293	16	138	0	0	533	0.00420818	-1.61892
13173	Lanier	GA	20.4076	3	28.7	5	567	7137	2499	0	29	0	32	124	0.00196454	0.489417
13175	Laurens	GA	22.6932	5	27.3	5	1217	27593	17430	37	522	7	327	318	0.000478246	-0.831904
13177	Lee	GA	31.6969	3	11.6	2	803	21268	5688	10	725	24	14	684	0.00433966	0.0336104
13179	Liberty	GA	46.4396	3	16.6	3	7734	25011	24859	275	1290	283	135	2533	0.00149516	-0.714862
13181	Lincoln	GA	14.2562	2	23	4	119	5082	2503	4	18	2	0	40	0.00183525	-0.363286
13183	Long	GA	17.2196	3	20	4	2032	10449	4273	39	152	29	0	883	0.000964308	-0.219881
13185	Lowndes	GA	88.4885	3	25	5	6179	62123	41124	259	2139	55	160	1902	0.00388308	-0.690616
13187	Lumpkin	GA	43.0762	6	20.1	4	1489	28653	677	224	120	0	19	385	0.00272919	1.00574
13189	McDuffie	GA	32.2232	2	26	5	617	11641	8656	0	100	179	0	295	0.00149959	0.813243
13191	McIntosh	GA	12.5859	3	20.3	4	213	8679	4935	19	0	21	0	194	0.00447547	-0.831583
13193	Macon	GA	13.1781	6	28.6	5	581	4461	8110	61	221	2	102	137	0.00385464	-0.240168
13195	Madison	GA	39.1124	3	17.6	3	1395	23712	2469	91	413	0	80	440	0.00136757	0.183216
13197	Marion	GA	9.02762	2	23.1	4	144	5065	3052	0	61	40	47	149	0.00105488	0.090096
13199	Meriwether	GA	16.2938	1	22.7	4	442	11912	8116	36	133	0	90	423	0.00231096	0.119621
13201	Miller	GA	8.04406	8	23.3	4	24	4023	1781	49	0	0	0	7	0.00136711	-0.90981
13205	Mitchell	GA	17.0179	6	27.1	5	999	10442	10722	17	73	13	0	308	0.00226162	-0.0983202
13207	Monroe	GA	26.1192	3	13.3	2	631	19316	6311	34	208	0	77	218	0.00097478	0.466195
13209	Montgomery	GA	14.3492	9	19.5	4	587	5779	2331	18	26	0	160	61	0.00160112	-1.10527
13211	Morgan	GA	20.0195	1	13.4	2	565	12903	4238	24	11	0	15	257	0.00333418	0.0119122
13213	Murray	GA	44.2081	3	18	3	5658	32865	380	30	143	0	0	368	0.00112078	-0.457392
13215	Muscogee	GA	354.297	2	21.7	4	14881	81594	89371	681	4712	306	987	6115	0.0124849	0.0464162
13217	Newton	GA	148.126	1	16.7	3	5389	51168	44742	170	1041	124	229	2179	0.00423047	-0.630715
13219	Oconee	GA	75.3459	3	6.9	1	1714	30524	1946	24	1474	1	51	238	0.00418914	-0.308497
13221	Oglethorpe	GA	12.8864	3	17.6	3	607	11126	2632	18	43	0	0	228	0.000879379	0.146372
13223	Paulding	GA	188.396	1	9.7	1	8866	111299	27271	276	1436	52	265	2934	0.00494481	-0.70234
13225	Peach	GA	69.4362	3	18.7	3	2029	12425	11995	18	302	23	0	235	0.00513829	-0.695254
13227	Pickens	GA	50.4849	1	9.8	1	923	28416	148	15	164	10	0	667	0.00166381	-0.408647
13229	Pierce	GA	21.7077	6	21	4	978	16093	1710	77	28	0	16	239	0.00113409	-0.407623
13231	Pike	GA	32.0176	1	12.3	2	273	15536	1841	0	31	0	0	238	0.0017868	-0.262387
13233	Polk	GA	51.5627	4	19	4	5403	29827	5253	0	271	13	62	615	0.00248831	-0.740711
13235	Pulaski	GA	17.6522	3	21.8	4	406	6843	3959	21	0	0	5	162	0.00154899	0.950586
13237	Putnam	GA	24.0052	6	16.2	3	1406	14011	5587	2	102	0	0	322	0.00112017	-0.631799
13239	Quitman	GA	5.46332	9	22.8	4	12	897	1086	0	106	4	0	35	0.00255295	-0.164744
13241	Rabun	GA	17.0593	7	20.3	4	1320	14237	303	79	133	0	160	122	0.00104312	-0.361438
13243	Randolph	GA	6.49701	6	35.1	6	120	2611	4305	0	104	0	0	66	0.000901611	-1.13072
13245	Richmond	GA	239.957	2	24.2	5	9645	71642	111302	367	3596	442	400	4174	0.00714272	0.373977
13247	Rockdale	GA	263.16	1	16.3	3	9030	30593	45162	94	1748	220	134	1501	0.00297417	-0.763674
13249	Schley	GA	11.9549	8	22.2	4	258	3474	1420	0	0	0	0	16	0.00231326	-0.0776935
13251	Screven	GA	8.39262	6	22.6	4	255	7652	5856	40	76	0	22	136	0.000597893	-1.21021
13253	Seminole	GA	13.896	6	25.5	5	253	5267	2878	0	82	0	4	65	0.00162545	-0.581837
13255	Spalding	GA	126.457	1	21.6	4	2791	38112	21402	259	602	19	57	950	0.00196998	-0.0127376
13257	Stephens	GA	55.2267	7	18.1	3	809	21224	3006	69	107	2	0	408	0.00215519	-1.19042
13259	Stewart	GA	4.90846	8	41.5	6	1182	1506	2932	10	129	0	31	42	0.000841642	-0.106895
13261	Sumter	GA	24.5369	6	33.4	6	1626	12210	16063	24	344	0	10	410	0.000799587	0.99427
13263	Talbot	GA	6.33643	8	16.9	3	150	2582	3622	5	34	0	0	30	0.000986521	-0.32256
13265	Taliaferro	GA	3.6585	8	31	5	78	622	1135	0	6	0	0	3	0.001984	0.467585
13267	Tattnall	GA	20.3979	6	23.7	4	2734	14836	7414	55	49	5	117	192	0.001606	-0.716965
13269	Taylor	GA	8.47365	8	28.2	5	79	4753	3340	0	75	0	0	20	0.00204999	-0.240591
13271	Telfair	GA	14.4258	7	27.7	5	1901	8018	6334	4	0	0	0	82	0.000882908	0.408057
13273	Terrell	GA	10.3248	3	35.3	6	243	3188	5442	4	18	0	0	83	0.00115001	-0.423723
13275	Thomas	GA	31.8376	4	19.5	4	1570	25898	16063	46	353	18	9	952	0.00425361	0.143405
13277	Tift	GA	59.9837	5	27.8	5	4618	22836	11892	37	478	15	154	501	0.00295989	1.05137
13279	Toombs	GA	28.8085	7	24.4	5	3140	16434	6890	2	249	0	170	275	0.00318208	0.14389
13281	Towns	GA	25.915	9	14.7	3	163	10613	113	33	25	0	0	226	0.0069583	-0.857123
13283	Treutlen	GA	13.0719	7	21	4	143	4590	2000	0	0	0	0	19	0.001936	-0.108686
13285	Troup	GA	64.753	4	21.3	4	2563	39751	24339	34	1289	14	166	1277	0.00186519	-0.213613
13287	Turner	GA	10.8709	6	27.9	5	368	4393	3172	19	32	0	0	52	0.00135277	-0.711662
13289	Twiggs	GA	8.94486	3	27.3	5	30	4572	3547	4	8	0	0	162	0.00107472	-0.183465
13291	Union	GA	26.6867	9	12.8	2	680	20964	185	94	155	0	0	184	0.00119876	-0.42777
13293	Upson	GA	31.3223	6	22.7	4	604	17733	7470	81	129	15	0	209	0.00238728	-0.0899955
13295	Walker	GA	59.3429	2	17.2	3	1364	62705	2952	62	419	0	152	955	0.00259483	-0.775216
13297	Walton	GA	104.785	1	12.8	2	3557	67361	14619	188	1090	64	631	1185	0.00472564	0.145318
13299	Ware	GA	15.3234	5	24.8	5	1425	22771	10541	146	406	17	33	349	0.000858745	-1.01932
13301	Warren	GA	7.34572	8	26.8	5	31	2012	3278	0	54	15	11	9	0.0013578	-0.523207
13303	Washington	GA	11.6688	7	27.1	5	474	8864	10846	0	126	0	4	192	0.000569041	0.684321
13305	Wayne	GA	17.9435	6	21.3	4	1857	21243	5831	20	138	0	133	611	0.00120293	-0.114853
13307	Webster	GA	4.8448	8	19.5	4	54	1271	1283	2	0	0	0	17	0.00184423	-0.0704267
13309	Wheeler	GA	10.3905	9	29.3	5	131	4465	3318	27	0	0	0	11	0.00130665	-1.61706
13311	White	GA	45.7225	6	17.7	3	875	26374	586	41	151	1	313	168	0.00320758	-0.276758
13313	Whitfield	GA	138.206	3	19.2	4	35516	61859	4014	136	1425	0	56	957	0.00132938	-0.422255
13315	Wilcox	GA	9.09123	8	21.8	4	386	5203	3141	25	0	0	63	78	0.00102195	0.333225
13317	Wilkes	GA	8.14555	6	26.5	5	453	5064	4205	0	79	0	16	88	0.000822367	-0.953164
13319	Wilkinson	GA	7.8619	8	23.3	4	248	5198	3491	8	0	8	0	194	0.00171901	0.335766
13321	Worth	GA	14.0778	3	21.5	4	418	14020	5870	114	62	0	76	249	0.000676527	0.712229
15001	Hawaii	HI	18.8165	5	17.4	3	24523	59540	1105	400	42130	22436	187	46004	0.00287532	0.789116
15003	Honolulu	HI	636.501	2	9.1	1	95070	185366	21577	933	413923	86449	812	185930	0.0257157	0.352072
15005	Kalawao	HI	2.76905	3	12.7	2	4	18	0	0	25	29	0	10	0	0.319263
15007	Kauai	HI	44.2811	5	9.1	1	7654	21059	476	245	23389	6037	49	12184	0.00685148	0.292488
15009	Maui	HI	54.5462	3	10	1	18130	50064	819	198	46732	16415	424	31312	0.00498612	0.0458413
16001	Ada	ID	159.694	2	11.8	2	34228	370788	5412	1874	11098	525	389	10803	0.00880831	0.22049
16003	Adams	ID	1.11796	9	13.8	2	131	3656	13	49	0	8	13	76	0.000566629	0.785202
16005	Bannock	ID	29.1923	3	17.6	3	6954	71102	511	2239	1046	152	87	2022	0.00277649	-0.560887
16007	Bear Lake	ID	2.35129	9	14.5	3	245	5565	48	13	40	0	0	31	0.000791414	-0.243865
16009	Benewah	ID	4.49747	6	15.8	3	311	7667	22	733	91	20	0	206	0.00198783	0.204274
16011	Bingham	ID	8.36619	4	13.1	2	8121	33576	132	2217	427	2	26	868	0.000737613	-0.208137
16013	Blaine	ID	3.15924	7	14.8	3	4535	16511	64	8	211	10	0	244	0.000585505	-0.99201
16015	Boise	ID	1.41631	2	11.3	2	286	6394	14	69	51	0	0	154	0.000609778	-0.924015
16017	Bonner	ID	9.32379	6	14	2	1210	39157	51	261	301	24	0	851	0.00111382	1.04017
16019	Bonneville	ID	22.8444	3	11.9	2	13987	92311	550	324	927	179	58	2068	0.000827665	0.717137
16021	Boundary	ID	3.44597	7	18.3	3	526	10294	25	144	57	49	0	228	0.000304334	-0.331194
16023	Butte	ID	0.451103	3	16.2	3	66	2472	65	1	0	0	0	9	0.000690551	-0.181241
16025	Camas	ID	0.318447	9	22.3	4	82	801	0	0	0	0	0	3	0.000359421	-0.972548
16027	Canyon	ID	136.162	2	17.1	3	51487	146850	851	1376	1656	398	80	4329	0.00460391	0.461655
16029	Caribou	ID	1.50178	6	9.4	1	371	6417	0	6	0	0	6	62	0.000437709	0.296566
16031	Cassia	ID	3.53233	7	14.7	3	6337	16522	23	209	131	14	0	236	0.000300983	0.208655
16033	Clark	ID	0.231029	9	24.2	5	443	542	2	60	0	0	0	8	0.000218985	-0.707646
16035	Clearwater	ID	1.34074	6	13.9	2	332	7763	19	178	46	30	0	165	0.000628495	-0.748689
16037	Custer	ID	0.324826	8	18.9	4	164	3818	1	45	0	0	0	113	0.000235324	-0.113574
16039	Elmore	ID	3.29365	6	14.9	3	4300	19240	750	366	815	65	12	684	0.000376675	-0.124148
16041	Franklin	ID	7.6403	3	12.2	2	881	11981	33	74	2	12	0	137	0.00058234	0.234219
16043	Fremont	ID	2.66984	6	11.9	2	1605	10970	26	39	14	27	11	197	0.000621423	-0.906844
16045	Gem	ID	11.6223	2	20.7	4	1398	14834	0	156	113	2	0	347	0.0013795	0.567925
16047	Gooding	ID	7.99923	7	15.9	3	4354	10296	15	163	71	32	24	155	0.0015882	-1.01887
16049	Idaho	ID	0.741234	6	13.5	2	523	14864	23	478	45	15	0	327	0.000136633	-0.167101
16051	Jefferson	ID	9.67656	3	9.5	1	2858	23866	19	86	70	62	0	449	0.00247121	0.498266
16053	Jerome	ID	14.8884	7	16.3	3	7944	14539	18	64	94	67	7	306	0.000646227	-0.564356
16055	Kootenai	ID	46.8296	3	12.6	2	6560	136632	532	1955	1047	147	4	3251	0.00280738	1.47972
16057	Latah	ID	13.8874	4	22.5	4	1612	34601	276	298	1011	15	37	847	0.002871	0.160123
16059	Lemhi	ID	0.656096	7	17.1	3	250	7238	15	49	17	3	9	174	0.000169206	0.290784
16061	Lewis	ID	3.08352	8	15.3	3	166	3274	4	259	30	1	2	88	0.00322544	-0.360004
16063	Lincoln	ID	1.70206	9	11.5	2	1577	3563	0	27	13	0	0	116	0.000642773	-0.0905795
16065	Madison	ID	31.4638	4	31.8	5	2722	34029	234	3	437	24	92	700	0.00411388	-0.40399
16067	Minidoka	ID	10.4294	7	17.9	3	7029	12895	41	110	85	0	0	288	0.00102009	-0.201703
16069	Nez Perce	ID	18.2119	3	14.4	2	1486	34907	142	2159	351	21	6	942	0.00182055	-0.151702
16071	Oneida	ID	1.37959	8	12.6	2	178	4015	3	18	0	0	0	70	0.000322033	-0.110381
16073	Owyhee	ID	0.573196	2	23.3	4	3023	7760	16	349	21	0	0	215	0.000201404	0.901388
16075	Payette	ID	21.672	6	15.5	3	3885	18000	90	143	128	0	0	593	0.00189781	0.227811
16077	Power	ID	2.1087	6	11.6	2	2523	4792	20	258	0	3	17	54	0.000550071	-0.448542
16079	Shoshone	ID	1.82846	6	17.4	3	430	11467	36	277	59	0	2	219	0.00131754	-0.023907
16081	Teton	ID	9.26458	9	8.3	1	1832	8741	20	20	13	0	0	150	0.00171948	0.169455
16083	Twin Falls	ID	16.525	5	14.4	2	12863	65975	530	649	1307	72	2	850	0.0012055	-0.14781
16085	Valley	ID	1.06441	8	10.4	2	448	9569	8	21	12	0	0	46	0.000421381	1.16381
16087	Washington	ID	2.65648	6	15.7	3	1715	7864	4	75	100	0	21	217	0.000797264	-0.650434
17001	Adams	IL	30.1548	5	13.1	2	988	61471	2635	145	511	38	75	924	0.00225754	-1.10383
17003	Alexander	IL	11.1142	3	33.4	6	68	4190	2343	43	11	0	0	121	0.00492071	-0.0380019
17005	Bond	IL	17.2921	1	15.7	3	590	14961	1032	34	196	0	16	205	0.00101515	1.2536
17007	Boone	IL	73.7616	2	10.6	2	11283	39692	1108	152	638	0	46	719	0.00137517	0.226283
17009	Brown	IL	8.57635	7	11.6	2	245	4999	1446	3	41	0	2	55	0.0012629	1.16368
17011	Bureau	IL	14.9356	7	12.6	2	2942	29723	257	46	253	3	22	373	0.00621964	0.616849
17013	Calhoun	IL	7.44879	1	12.8	2	55	4735	15	7	45	0	0	40	0.00152109	0.434362
17015	Carroll	IL	12.7462	7	11.3	2	526	13734	183	14	102	0	3	142	0.00520112	0.316002
17017	Cass	IL	13.2347	6	13.1	2	2417	9815	501	5	41	0	6	95	0.00308262	0.656343
17019	Champaign	IL	80.6017	3	21.4	4	11950	142105	26935	282	21412	116	250	4896	0.00775218	-0.602954
17021	Christian	IL	18.2643	6	12.8	2	523	31953	553	86	208	21	5	213	0.00272099	0.79925
17023	Clark	IL	12.2629	6	14.3	2	239	15394	49	10	69	0	0	163	0.00308035	-0.0751535
17025	Clay	IL	11.0429	7	14	2	189	12908	90	9	99	0	0	98	0.000824528	1.03012
17027	Clinton	IL	30.6639	1	9	1	1163	34471	1336	107	224	0	5	334	0.00570264	0.836973
17029	Coles	IL	39.9105	5	21	4	1267	47789	1987	84	649	20	49	695	0.00303848	0.744245
17031	Cook	IL	2140.49	1	15.9	3	1312304	2235598	1226134	5216	363084	1123	9461	85621	0.0841724	0.638704
17033	Crawford	IL	16.7219	7	11.9	2	557	17487	794	10	68	7	2	289	0.00435149	0.753176
17035	Cumberland	IL	12.1642	9	14.3	2	121	10542	10	24	38	16	0	148	0.00334825	0.624614
17037	DeKalb	IL	63.8918	1	18.1	3	11287	81117	7414	44	2508	0	37	2066	0.00795032	0.93764
17039	De Witt	IL	15.7098	3	13.3	2	414	14409	68	26	19	27	11	1202	0.00388471	0.2157
17041	Douglas	IL	18.3763	6	12.1	2	1427	17949	64	56	148	13	35	138	0.00370676	0.819255
17043	DuPage	IL	1097.7	1	6.8	1	131290	632342	42462	541	105232	246	1153	18560	0.0400522	-0.0171164
17045	Edgar	IL	10.9037	6	15.4	3	193	17103	100	30	63	0	0	114	0.00185827	0.314422
17047	Edwards	IL	11.406	9	11.5	2	84	6355	27	0	56	0	0	48	0.00347215	0.76301
17049	Effingham	IL	27.5514	7	11.3	2	661	32804	190	24	81	7	46	351	0.00241934	0.600771
17051	Fayette	IL	11.8454	6	17.8	3	377	20175	1122	63	106	0	0	137	0.00215568	0.771184
17053	Ford	IL	10.7101	3	15.7	3	407	12707	122	51	64	4	0	115	0.00318043	0.0924618
17055	Franklin	IL	37.1088	4	19.9	4	648	37738	252	71	186	38	0	369	0.00566518	0.721699
17057	Fulton	IL	15.937	6	15.5	3	1029	32860	1349	52	85	15	0	343	0.00401403	-0.144794
17059	Gallatin	IL	6.24716	8	16.6	3	58	5009	14	26	15	0	6	98	0.0011954	-0.301285
17061	Greene	IL	9.46415	6	17.9	3	54	12874	170	32	24	0	0	157	0.00284401	1.18585
17063	Grundy	IL	46.4781	1	9.4	1	4717	43855	658	21	376	15	100	591	0.00277024	0.479182
17065	Hamilton	IL	7.33656	7	13.9	2	23	8170	49	7	10	0	0	0	0.000888311	-0.14774
17067	Hancock	IL	8.88414	7	11.2	2	262	17594	121	2	80	0	0	205	0.00437786	0.623644
17069	Hardin	IL	9.05677	9	16.6	3	74	3875	157	8	3	0	0	44	0.00217659	0.788995
17071	Henderson	IL	7.06061	9	11.3	2	107	6670	10	22	49	0	2	67	0.00101929	0.549356
17073	Henry	IL	23.2908	2	12.5	2	2731	45101	870	60	283	0	45	559	0.00422199	-0.445249
17075	Iroquois	IL	9.83297	6	15.5	3	1877	25709	326	8	119	0	111	307	0.00310984	-0.207775
17077	Jackson	IL	39.1117	3	27.9	5	2518	44012	8561	134	1984	2	159	1745	0.00595459	-0.754135
17079	Jasper	IL	7.50013	7	12.4	2	141	9338	38	6	1	0	6	78	0.000780614	0.816045
17081	Jefferson	IL	25.9279	7	18.9	4	928	32911	3255	36	439	0	23	766	0.00202783	-0.444519
17083	Jersey	IL	23.2031	1	9.4	1	286	21341	103	28	88	22	4	343	0.00104448	0.481791
17085	Jo Daviess	IL	14.1649	6	7.6	1	648	20927	86	39	105	16	8	217	0.00385509	0.348591
17087	Johnson	IL	14.4889	8	13.9	2	430	10922	1429	10	19	0	20	69	0.00112326	0.0868248
17089	Kane	IL	393.568	1	10.4	2	167287	304696	28468	454	20702	115	840	6840	0.0163552	0.831748
17091	Kankakee	IL	63.2384	3	15.1	3	11142	79961	16681	242	1081	13	108	1573	0.00570739	0.619355
17093	Kendall	IL	148.217	1	5.6	1	21617	87482	7854	97	3955	0	17	1911	0.00602836	0.315694
17095	Knox	IL	27.6885	4	18.1	3	2843	42830	4327	24	538	0	143	669	0.00592855	-0.623981
17097	Lake	IL	612.75	1	8.5	1	148894	442289	46767	618	50070	314	1160	14364	0.0226147	0.474907
17099	LaSalle	IL	37.8056	4	13.6	2	10323	95693	2730	257	871	24	4	1249	0.00408153	0.559981
17101	Lawrence	IL	17.0727	7	16.4	3	623	13920	1419	46	62	0	0	387	0.00103741	0.463721
17103	Lee	IL	18.4691	6	11.8	2	2041	30073	1793	62	235	52	35	379	0.00319627	0.164651
17105	Livingston	IL	13.619	4	13.3	2	1627	32847	1468	3	246	0	2	619	0.00295969	0.307317
17107	Logan	IL	18.4213	6	9.2	1	1002	25504	1967	36	237	4	24	714	0.00312352	0.501155
17109	McDonough	IL	20.7012	5	22.3	4	851	27861	1502	66	689	0	2	626	0.00262065	0.595474
17111	McHenry	IL	197.111	1	7.3	1	38531	252341	3848	180	8214	36	392	4501	0.00895836	0.640593
17113	McLean	IL	56.5264	3	14.5	3	8216	138256	13850	256	8751	39	676	3187	0.00619983	0.69085
17115	Macon	IL	71.5489	3	16.6	3	2327	82514	14906	334	1223	5	130	6148	0.0079804	0.646128
17117	Macoupin	IL	20.5629	1	13.3	2	510	44261	358	33	200	2	8	588	0.00402668	0.937404
17119	Madison	IL	143.622	1	13.5	2	8310	227604	22485	474	2434	88	117	4641	0.0124113	1.10525
17121	Marion	IL	25.8317	4	17.8	3	719	35058	1297	78	257	0	68	828	0.00472059	-0.373457
17123	Marshall	IL	11.9031	2	10.3	2	365	11311	53	11	32	19	0	134	0.00399264	0.316552
17125	Mason	IL	9.95336	6	13.9	2	142	13445	85	14	23	0	1	194	0.00429518	0.613028
17127	Massac	IL	23.7512	7	18.4	3	393	12944	889	16	26	0	0	326	0.00162746	0.136774
17129	Menard	IL	15.248	3	11.4	2	179	11896	63	14	43	47	5	169	0.00245619	0.570091
17131	Mercer	IL	10.8654	2	11.4	2	354	15134	88	10	43	0	0	165	0.00275178	-0.1209
17133	Monroe	IL	33.807	1	5.3	1	508	32575	141	17	231	0	0	267	0.00300605	1.10835
17135	Montgomery	IL	16.0051	6	15.6	3	502	26509	1756	50	34	11	0	311	0.00329177	0.753438
17137	Morgan	IL	23.3729	4	14.9	3	803	30659	2105	77	236	1	3	558	0.00203585	0.670893
17139	Moultrie	IL	16.9066	6	12.1	2	181	14277	85	30	30	0	8	100	0.00574624	0.256279
17141	Ogle	IL	26.2705	4	11.1	2	5079	45065	550	39	252	7	18	609	0.00508931	1.27903
17143	Peoria	IL	116.162	2	15.9	3	8545	131028	32343	457	7191	9	472	6100	0.0112327	0.145892
17145	Perry	IL	18.7588	6	14.7	3	651	18517	1868	56	122	0	14	239	0.00262153	0.120719
17147	Piatt	IL	14.4467	3	5.4	1	209	15235	175	15	64	0	34	701	0.00615389	0.249736
17149	Pike	IL	7.39832	7	14.9	3	202	15214	261	35	47	0	9	162	0.00139328	2.14489
17151	Pope	IL	4.56388	8	12.7	2	84	3944	213	7	45	0	0	67	0.00104676	0.895316
17153	Pulaski	IL	11.0243	8	17.1	3	119	3622	1737	12	16	0	15	170	0.00193714	-0.587025
17155	Putnam	IL	13.9178	8	8.9	1	308	5335	17	0	21	0	0	90	0.0144701	1.09455
17157	Randolph	IL	22.03	6	12.3	2	1003	27908	3479	34	119	0	10	276	0.00536843	0.368765
17159	Richland	IL	17.1081	7	15	3	264	15247	71	49	117	0	3	202	0.0010724	0.503049
17161	Rock Island	IL	132.061	2	14.6	3	18361	106163	14074	310	3506	53	177	3561	0.0180652	0.436036
17163	St. Clair	IL	155.234	1	17	3	10293	164262	78667	406	3674	64	466	6601	0.00997979	0.487423
17165	Saline	IL	24.8229	6	20.6	4	423	22375	841	21	168	1	10	591	0.00406434	0.904473
17167	Sangamon	IL	88.1064	3	15.6	3	4360	160020	24947	110	3740	67	683	4207	0.00755957	0.520383
17169	Schuyler	IL	6.34026	7	21.5	4	18	6709	398	1	0	0	0	55	0.00176584	1.4887
17171	Scott	IL	7.86554	9	14.9	3	60	4965	6	25	4	7	0	42	0.00307909	0.406505
17173	Shelby	IL	11.1507	6	12.1	2	220	21335	146	43	81	0	0	81	0.00254513	0.615334
17175	Stark	IL	7.43946	2	14	2	79	5334	37	0	47	0	0	54	0.00536081	0.911683
17177	Stephenson	IL	31.3667	4	16.1	3	1667	38196	4371	56	354	0	41	1154	0.00410567	0.271158
17179	Tazewell	IL	80.4468	2	8	1	3018	126850	1663	180	1288	12	82	1602	0.00776427	-0.188647
17181	Union	IL	16.1264	6	16.8	3	860	15781	128	7	43	0	64	384	0.00466971	0.795106
17183	Vermilion	IL	34.0436	3	19.8	4	3836	62383	10995	208	691	22	48	1024	0.00386825	0.379413
17185	Wabash	IL	19.9999	7	13.1	2	229	10983	98	6	134	0	0	118	0.0017289	-0.214372
17187	Warren	IL	12.407	6	13.8	2	1611	14705	481	8	404	0	0	220	0.00355931	0.726806
17189	Washington	IL	9.78661	6	9.7	1	200	13719	75	42	58	9	1	156	0.00205889	0.392944
17191	Wayne	IL	8.96198	7	15.8	3	231	15973	99	40	74	0	0	152	0.00108178	0.313865
17193	White	IL	11.0655	6	13.9	2	198	13705	61	12	100	11	2	97	0.00312013	0.141577
17195	Whiteside	IL	32.0706	4	11.1	2	6691	48237	881	78	269	39	86	542	0.00395076	0.570611
17197	Will	IL	317.672	1	7.4	1	115453	445263	75873	498	35733	120	875	13912	0.0115479	0.874637
17199	Williamson	IL	61.9994	3	15.2	3	1701	60823	2681	112	684	0	49	1427	0.00459411	0.0613459
17201	Winnebago	IL	216.326	2	15.3	3	35035	201954	35522	395	7244	39	451	6872	0.0142957	0.16371
17203	Woodford	IL	28.4909	2	7.4	1	674	37260	230	23	305	0	0	450	0.00585299	-0.421909
18001	Adams	IN	39.8922	6	18.9	4	1554	32824	328	0	132	0	76	104	0.00341757	1.49346
18003	Allen	IN	216.01	2	14.7	3	26546	274344	41406	602	12910	126	590	11223	0.00939821	0.612528
18005	Bartholomew	IN	76.8722	3	12.4	2	5253	67429	1401	195	5066	64	248	1368	0.00284627	0.0560312
18007	Benton	IN	8.25087	3	14.9	3	442	8062	76	1	14	0	0	90	0.00570008	-0.472074
18009	Blackford	IN	28.5668	6	12.8	2	184	11721	29	25	55	0	2	198	0.00467771	0.680589
18011	Boone	IN	57.5284	1	6.1	1	1729	57739	1014	115	1639	0	74	703	0.00365184	0.257455
18013	Brown	IN	18.572	1	10.6	2	243	14388	80	0	109	0	0	187	0.00123756	0.317084
18015	Carroll	IN	20.7394	3	10.2	2	780	18837	107	36	17	4	31	182	0.00414913	-0.859307
18017	Cass	IN	35.8303	4	13.9	2	5567	30972	520	117	582	6	10	474	0.00374715	0.766205
18019	Clark	IN	118.98	1	9.7	1	6039	96387	7641	88	846	15	115	3762	0.00724903	-0.29094
18021	Clay	IN	28.477	3	13.9	2	347	25428	106	18	67	0	0	409	0.0010797	-0.362026
18023	Clinton	IN	30.9355	6	13.3	2	4932	26937	185	59	90	21	11	220	0.00571908	0.515027
18025	Crawford	IN	13.3892	8	17.8	3	154	10214	21	63	0	0	0	146	0.00126337	0.235178
18027	Daviess	IN	29.4652	7	13	2	1562	30252	540	11	68	11	18	315	0.00179792	0.674294
18029	Dearborn	IN	62.7256	1	10.1	1	594	47751	403	120	194	0	90	412	0.00632774	0.466886
18031	Decatur	IN	27.4419	6	11.4	2	497	25131	177	24	419	0	0	232	0.00310898	0.441268
18033	DeKalb	IN	45.2512	4	12.5	2	1175	40454	74	23	129	0	0	669	0.0063848	0.379294
18035	Delaware	IN	114.164	3	21.2	4	2661	100956	8275	69	1563	44	166	2204	0.00984701	-0.606888
18037	Dubois	IN	38.2962	5	10	1	2996	38652	234	39	269	0	0	189	0.0045183	0.0994981
18039	Elkhart	IN	169.159	3	13.8	2	31179	152901	11044	231	2091	83	619	4776	0.0100033	0.742629
18041	Fayette	IN	42.0649	6	18.2	3	240	22449	589	0	31	0	0	117	0.00179565	-0.0967175
18043	Floyd	IN	199.571	1	10.8	2	2360	67497	3954	272	837	0	52	1509	0.00782825	0.885351
18045	Fountain	IN	16.2182	6	12.6	2	402	15882	60	29	17	0	0	230	0.0039033	0.498285
18047	Franklin	IN	22.9346	6	9.9	1	250	22461	49	0	63	0	0	12	0.00200872	0.688733
18049	Fulton	IN	21.2717	7	13.3	2	1014	18728	212	98	66	12	0	166	0.00524036	0.455479
18051	Gibson	IN	26.6124	6	10.7	2	505	31660	688	29	103	0	17	594	0.00396066	-0.131901
18053	Grant	IN	63.0452	4	19.1	4	2802	57705	4827	113	578	0	9	1581	0.00839173	-0.157417
18055	Greene	IN	23.0828	6	12.9	2	426	31399	73	5	119	14	0	395	0.00355876	0.398868
18057	Hamilton	IN	303.212	1	5	1	11840	261564	11141	439	17799	9	605	6290	0.00685364	0.0319662
18059	Hancock	IN	91.8397	1	7	1	1593	67711	1365	59	560	18	50	1420	0.00378585	0.124225
18061	Harrison	IN	31.437	1	12.9	2	677	37739	87	220	143	0	92	492	0.00398441	0.166128
18063	Hendricks	IN	150.088	1	5.1	1	5737	135680	9425	269	3955	0	662	2442	0.00569341	0.740902
18065	Henry	IN	47.9318	4	16.1	3	813	45652	1109	112	228	9	39	687	0.00394103	0.0746381
18067	Howard	IN	108.631	3	16.5	3	2602	70737	5791	306	1039	21	144	1817	0.00658711	0.222479
18069	Huntington	IN	36.8496	6	11.6	2	800	34756	291	97	289	0	0	287	0.00605414	0.311852
18071	Jackson	IN	33.1451	4	15.6	3	2819	39093	472	135	812	0	56	392	0.00302841	-0.28074
18073	Jasper	IN	23.0745	1	9	1	1989	30681	231	0	119	0	0	428	0.00275945	-0.91234
18075	Jay	IN	21.2278	6	17.9	3	637	20072	70	29	111	1	0	187	0.00301717	0.388734
18077	Jefferson	IN	34.573	6	13.7	2	846	30028	662	66	263	0	42	386	0.00214121	-0.134485
18079	Jennings	IN	28.5427	6	13.9	2	645	26550	380	62	123	0	0	80	0.00102524	0.179169
18081	Johnson	IN	179.962	1	9.4	1	5175	134849	3406	260	4221	0	162	1286	0.00963918	0.041758
18083	Knox	IN	28.2554	5	15.6	3	685	35090	1176	24	309	23	12	444	0.00224469	0.738686
18085	Kosciusko	IN	57.1922	4	11.2	2	6201	69749	543	189	807	12	21	1198	0.00435916	0.719741
18087	LaGrange	IN	39.3802	6	9.1	1	1510	36543	27	20	83	7	16	514	0.00305115	-0.551345
18089	Lake	IN	378.288	1	16.8	3	89875	266264	116903	903	6570	136	689	7354	0.0239964	0.0446367
18091	LaPorte	IN	71.5315	3	16.6	3	6935	88538	12093	285	630	13	29	2316	0.0090351	0.407151
18093	Lawrence	IN	39.2559	6	11.5	2	721	43799	148	190	191	21	0	599	0.00171915	0.358011
18095	Madison	IN	110.76	1	17.4	3	4968	110647	9751	209	628	64	93	3281	0.00598052	0.389107
18097	Marion	IN	915.155	1	19.8	4	94609	532896	255912	1758	26970	221	2751	24847	0.0311554	-0.376942
18099	Marshall	IN	40.6904	6	11.5	2	4517	41121	270	47	227	0	4	566	0.00435172	-0.0833955
18101	Martin	IN	11.7512	7	13.3	2	37	9932	56	74	20	25	7	68	0.00229987	0.752121
18103	Miami	IN	37.2167	6	16	3	1066	32176	1789	289	203	28	10	474	0.00206559	0.519626
18105	Monroe	IN	141.354	3	24.7	5	4799	121518	4395	260	9093	44	85	4242	0.00685061	1.22998
18107	Montgomery	IN	29.2939	6	10.2	2	1807	35308	308	71	295	7	3	489	0.00535565	1.09985
18109	Morgan	IN	66.4789	1	11.8	2	1020	66975	252	39	458	0	0	789	0.00669254	0.660245
18111	Newton	IN	13.5084	1	14	2	859	12865	18	21	84	0	0	209	0.00576624	0.350869
18113	Noble	IN	44.5652	6	9.3	1	4825	41540	183	13	301	1	0	558	0.00939778	-0.773009
18115	Ohio	IN	26.4917	1	5	1	58	5718	77	5	20	0	8	25	0.00448176	-0.0212367
18117	Orange	IN	19.0183	6	15	3	280	18751	254	26	100	0	0	212	0.00290756	-0.0223398
18119	Owen	IN	21.0009	3	15.6	3	244	20212	94	60	95	0	0	252	0.00100209	0.981009
18121	Parke	IN	14.813	6	13.9	2	252	16179	165	32	0	92	0	342	0.00173638	0.174983
18123	Perry	IN	19.4487	6	14.5	3	250	18138	511	45	55	0	7	223	0.00202285	0.220925
18125	Pike	IN	14.4034	8	10.6	2	67	12072	119	0	127	0	0	86	0.0046198	0.557387
18127	Porter	IN	154.586	1	11	2	16067	140547	5475	328	2312	139	60	2463	0.00738803	-0.0717806
18129	Posey	IN	24.1441	2	9.5	1	284	24616	390	5	111	0	0	193	0.0028295	0.655361
18131	Pulaski	IN	11.3612	6	13.2	2	366	12078	45	19	81	0	0	172	0.00267091	0.630734
18133	Putnam	IN	30.1651	1	11.6	2	954	34487	1149	73	380	10	10	480	0.00241044	0.013201
18135	Randolph	IN	21.5106	6	17	3	821	23659	164	10	60	0	136	353	0.00426746	0.622943
18137	Ripley	IN	24.5383	6	10.5	2	509	27131	137	128	276	0	33	158	0.00432439	0.580467
18139	Rush	IN	15.8604	6	18.3	3	254	16111	229	0	14	0	45	112	0.00189208	-0.080989
18141	St. Joseph	IN	226.498	2	17.1	3	22423	197612	34353	789	5727	243	332	7134	0.016021	1.0423
18143	Scott	IN	48.1043	1	13.7	2	495	22736	68	46	95	0	9	273	0.00608351	0.872692
18145	Shelby	IN	41.639	1	10.6	2	1786	41069	427	37	290	0	111	619	0.00281731	0.191716
18147	Spencer	IN	20.056	8	9.7	1	590	19593	128	48	47	16	0	188	0.00583871	0.95566
18149	Starke	IN	28.6831	6	16.7	3	812	21702	72	23	117	0	0	240	0.00624469	-0.16289
18151	Steuben	IN	43.0883	7	10.1	1	1196	32399	82	25	165	11	23	558	0.00375127	-0.601713
18153	Sullivan	IN	18.0457	3	15.6	3	360	19253	780	36	165	0	0	306	0.00518058	0.301349
18155	Switzerland	IN	18.5766	8	19.7	4	148	10157	87	0	50	0	0	175	0.0017497	0.234721
18157	Tippecanoe	IN	144.007	3	20.9	4	15135	143304	8679	252	14842	64	145	3660	0.00386948	0.877232
18159	Tipton	IN	22.6586	6	9.4	1	398	14578	29	0	0	56	0	229	0.00296385	0.273808
18161	Union	IN	17.3062	1	8.2	1	1	6925	8	0	34	0	0	257	0.00239532	-0.397363
18163	Vanderburgh	IN	300.44	2	18	3	4621	152954	16539	374	2233	244	313	4553	0.0247845	0.362957
18165	Vermillion	IN	23.5151	3	13.4	2	178	15147	66	43	31	0	30	149	0.00300627	0.466249
18167	Vigo	IN	103.065	3	19.9	4	2772	92473	6625	206	2026	44	68	3509	0.00382705	0.65528
18169	Wabash	IN	29.8072	6	13.3	2	807	30107	279	217	66	0	12	360	0.00374368	-1.04685
18171	Warren	IN	8.75449	8	9.5	1	127	7977	39	20	1	0	8	97	0.00211742	0.599732
18173	Warrick	IN	61.7871	2	7.7	1	1090	57148	968	108	1519	14	32	702	0.00702343	-0.188819
18175	Washington	IN	20.9004	1	13.3	2	363	26948	25	89	48	0	17	317	0.000751623	0.43601
18177	Wayne	IN	64.3628	5	18.2	3	1892	59273	3368	102	664	0	46	1627	0.00768832	0.1732
18179	Wells	IN	29.1942	2	11	2	769	26428	202	47	142	0	23	221	0.00209788	1.02265
18181	White	IN	18.5576	6	9.8	1	1921	21810	103	58	45	0	0	342	0.00305739	0.81911
18183	Whitley	IN	38.5214	2	9.5	1	638	32058	146	69	128	0	11	431	0.00345164	1.18024
19001	Adair	IA	4.8779	8	9.5	1	124	6950	24	0	28	0	0	66	0.00271296	0.505244
19003	Adams	IA	3.45131	9	11.2	2	45	3664	16	5	21	0	0	34	0.00182368	0.981906
19005	Allamakee	IA	8.42237	6	11.4	2	847	12716	132	16	35	3	0	191	0.00422931	1.16152
19007	Appanoose	IA	9.74162	7	17.1	3	227	12009	74	17	68	0	0	152	0.00232923	0.408164
19009	Audubon	IA	4.97793	8	11.1	2	24	5547	22	1	26	0	0	91	0.00261492	0.335444
19011	Benton	IA	13.8276	2	8.7	1	360	24785	174	33	89	0	5	200	0.00539172	1.0662
19013	Black Hawk	IA	90.7372	3	15.9	3	5603	109247	11756	303	2726	299	216	2810	0.00750684	0.862828
19015	Boone	IA	17.821	6	9.4	1	665	24945	108	31	99	172	0	361	0.0027021	1.15293
19017	Bremer	IA	21.9357	3	7.7	1	353	23582	234	52	274	4	32	210	0.0062063	1.44313
19019	Buchanan	IA	14.2662	6	7.8	1	312	20337	70	53	117	0	10	202	0.00405655	1.43177
19021	Buena Vista	IA	13.6798	7	13.7	2	5098	12516	532	4	1813	256	5	145	0.0053728	0.469972
19023	Butler	IA	9.86456	8	9.4	1	191	14349	36	48	63	9	0	126	0.00598981	1.10921
19025	Calhoun	IA	6.64953	9	15.3	3	180	9300	175	30	31	0	5	93	0.00474289	1.21861
19027	Carroll	IA	13.851	7	10.3	2	481	19466	301	14	31	0	0	135	0.00271217	0.759026
19029	Cass	IA	9.1192	6	15.1	3	322	12763	38	16	71	21	0	96	0.00410559	1.32828
19031	Cedar	IA	12.2388	6	5.4	1	346	17596	133	42	51	0	0	200	0.00533049	1.20895
19033	Cerro Gordo	IA	29.3052	5	11.3	2	1981	39352	721	130	487	0	18	445	0.00543519	0.333011
19035	Cherokee	IA	7.74806	6	11.9	2	393	10881	110	41	52	0	0	100	0.00468484	0.993371
19037	Chickasaw	IA	9.29419	6	8.9	1	267	11691	52	32	44	0	0	54	0.0045935	1.21083
19039	Clarke	IA	8.29844	6	15.4	3	1181	7842	10	0	94	0	0	140	0.00179097	0.602017
19041	Clay	IA	11.1541	7	11.8	2	542	15401	36	2	79	6	2	319	0.00408402	0.865969
19043	Clayton	IA	8.78393	8	10.4	2	332	17030	184	21	79	0	0	65	0.00446363	1.027
19045	Clinton	IA	26.4399	4	13.1	2	1448	43521	1223	186	333	0	17	859	0.00444489	-0.403345
19047	Crawford	IA	9.26129	7	18.5	3	4687	11569	206	96	317	14	4	238	0.00324369	0.734548
19049	Dallas	IA	53.0694	2	5.4	1	4942	69708	1077	51	3407	47	94	1538	0.00918791	0.775314
19051	Davis	IA	6.79193	9	13.7	2	115	8573	11	0	30	0	0	105	0.000768839	-0.474877
19053	Decatur	IA	5.88356	9	19.1	4	217	7550	135	24	50	14	0	115	0.00217775	1.16959
19055	Delaware	IA	11.5801	6	9.2	1	241	16805	48	10	54	0	1	167	0.00334182	0.509495
19057	Des Moines	IA	36.9987	5	15.3	3	1168	35101	2391	65	252	0	2	897	0.00185569	0.751769
19059	Dickinson	IA	17.2494	7	8.1	1	321	16344	91	48	72	0	0	124	0.00608802	1.37116
19061	Dubuque	IA	61.2959	3	11.9	2	2228	88280	2746	28	1209	357	122	1601	0.00634724	0.878987
19063	Emmet	IA	9.42215	7	13.8	2	900	8497	159	43	24	0	0	38	0.00292583	0.834954
19065	Fayette	IA	10.6396	6	12.8	2	455	18954	246	9	184	0	0	291	0.00581137	1.09472
19067	Floyd	IA	12.2664	7	15.6	3	399	14761	301	57	232	11	0	143	0.00385639	1.30828
19069	Franklin	IA	6.85065	7	15.6	3	1247	8866	140	0	11	0	0	62	0.00265375	1.20164
19071	Fremont	IA	5.27602	8	11	2	177	6657	33	35	0	0	0	83	0.00302134	1.49185
19073	Greene	IA	6.13162	6	10	1	244	8599	11	8	122	3	0	59	0.00406696	1.02713
19075	Grundy	IA	9.50456	3	5.8	1	148	12000	84	3	34	0	0	85	0.0046161	1.35735
19077	Guthrie	IA	6.97131	2	10.1	1	252	10195	36	33	29	0	0	119	0.00522979	1.25626
19079	Hamilton	IA	10.1762	6	9.4	1	905	13622	174	5	459	0	0	36	0.00401664	0.975052
19081	Hancock	IA	7.41838	7	9.1	1	432	10290	69	34	15	0	0	131	0.00473326	0.827513
19083	Hardin	IA	11.6914	6	8	1	720	15907	244	59	103	0	8	198	0.00542555	0.688721
19085	Harrison	IA	7.86563	2	10.4	2	229	13701	28	42	36	14	0	146	0.00332444	1.00179
19087	Henry	IA	17.6609	6	12.2	2	926	17600	415	72	505	9	11	327	0.00444524	1.57818
19089	Howard	IA	7.60462	6	11.6	2	144	9010	66	0	22	0	9	70	0.00244758	0.802138
19091	Humboldt	IA	8.52078	7	13	2	381	9014	18	30	30	0	0	113	0.00355551	0.666638
19093	Ida	IA	6.23211	8	10.3	2	144	6685	0	50	31	0	3	52	0.00536865	0.856427
19095	Iowa	IA	10.6859	6	9.8	1	401	15524	130	4	30	8	5	129	0.00329183	-0.0439773
19097	Jackson	IA	11.782	6	12	2	269	18577	108	5	89	129	0	232	0.00303519	0.100541
19099	Jasper	IA	19.447	6	9.1	1	738	34649	586	57	155	51	0	553	0.00475747	1.02609
19101	Jefferson	IA	15.9087	7	15.2	3	518	14469	1040	1	930	0	322	665	0.00177305	1.23826
19103	Johnson	IA	90.9684	3	17.7	3	7874	115025	9064	249	8984	161	155	2913	0.00566879	1.38905
19105	Jones	IA	13.7291	2	9.1	1	366	19324	512	81	16	0	0	169	0.00469532	0.417231
19107	Keokuk	IA	6.81501	8	11.2	2	154	9897	14	10	46	7	0	95	0.00399981	0.430647
19109	Kossuth	IA	6.01978	7	10	1	338	14477	123	15	85	0	0	128	0.00436619	1.17397
19111	Lee	IA	25.9503	5	16.3	3	1229	31645	872	51	210	0	0	778	0.00373009	-0.325501
19113	Linn	IA	118.461	2	9.5	1	6790	191432	10573	323	4968	124	455	5343	0.00807657	1.14757
19115	Louisa	IA	10.7997	8	11	2	1774	8836	117	31	439	0	6	35	0.00480499	0.61845
19117	Lucas	IA	7.71122	6	9.9	1	10	8525	9	3	0	0	0	53	0.000896654	-0.282349
19119	Lyon	IA	7.71678	8	4.9	1	295	11283	8	22	27	14	0	96	0.00394216	0.453482
19121	Madison	IA	10.819	2	7.3	1	288	15082	36	3	168	0	0	143	0.00275293	0.657023
19123	Mahaska	IA	15.0834	7	14.4	2	448	20918	334	45	297	13	6	240	0.00135271	0.762403
19125	Marion	IA	23.067	6	9.3	1	614	31398	188	94	378	0	13	442	0.0034816	0.905483
19127	Marshall	IA	27.2974	4	11.2	2	8395	29339	396	65	1310	19	17	935	0.00472087	1.065
19129	Mills	IA	13.1807	2	9.1	1	423	14122	118	75	32	0	3	160	0.00353063	-0.282638
19131	Mitchell	IA	8.77578	7	8.3	1	142	10323	14	28	67	0	0	89	0.00329205	0.97733
19133	Monona	IA	4.93147	6	14.9	3	71	8436	10	229	15	0	2	102	0.00278143	0.196028
19135	Monroe	IA	7.0434	7	10.9	2	218	7397	6	0	70	0	117	104	0.000890218	1.22989
19137	Montgomery	IA	9.32169	6	16.5	3	371	9640	0	40	0	0	0	188	0.00364164	1.27947
19139	Muscatine	IA	37.8851	4	10.5	2	7522	33383	836	67	466	28	27	594	0.00353052	0.647184
19141	O'Brien	IA	9.39525	7	9.7	1	622	12990	102	26	124	3	0	77	0.00471649	1.11883
19143	Osceola	IA	5.95491	7	11.4	2	456	5557	79	2	4	4	0	47	0.00387374	0.391792
19145	Page	IA	11.1101	6	13.6	2	495	14094	310	136	170	0	0	188	0.00288705	1.86059
19147	Palo Alto	IA	6.23801	7	7.1	1	217	8595	173	14	46	0	0	65	0.00342372	0.428165
19149	Plymouth	IA	11.1992	3	9.1	1	1136	23222	102	80	141	27	13	306	0.00223742	-0.180666
19151	Pocahontas	IA	4.6634	9	13.2	2	243	6525	120	0	41	0	0	43	0.00601988	0.511751
19153	Polk	IA	315.268	2	11.7	2	37937	366946	29308	884	20191	369	601	10999	0.0141698	-0.13268
19155	Pottawattamie	IA	37.8936	2	11.2	2	6989	82365	1303	281	562	0	20	1767	0.00243723	1.54029
19157	Poweshiek	IA	12.1641	7	10.7	2	568	16955	355	0	374	8	0	168	0.00264036	0.50305
19159	Ringgold	IA	3.59498	9	10.9	2	111	4788	6	17	43	0	0	21	0.000721016	0.456283
19161	Sac	IA	6.67159	9	9.4	1	270	9490	75	0	0	0	0	101	0.00537165	0.750083
19163	Scott	IA	144.544	2	12.3	2	11022	138329	13494	434	4342	5	365	3502	0.0101143	0.757068
19165	Shelby	IA	7.69356	6	8.7	1	330	11187	54	13	37	0	0	151	0.00196064	1.26161
19167	Sioux	IA	17.4429	7	7.9	1	3539	30358	127	61	253	7	6	341	0.00402235	1.13912
19169	Story	IA	64.6633	3	22	4	3133	81058	1789	278	7013	30	14	2573	0.00944108	-0.519789
19171	Tama	IA	9.22989	6	11.8	2	1496	14172	105	1191	62	3	2	205	0.00481951	1.66432
19173	Taylor	IA	4.51068	9	11	2	469	5638	20	3	43	0	0	41	0.00290356	0.481096
19175	Union	IA	11.3895	6	13.8	2	347	11806	149	34	82	8	0	71	0.000911381	0.444616
19177	Van Buren	IA	5.82011	9	14	2	100	7078	24	9	7	0	0	90	0.00557482	0.14428
19179	Wapello	IA	31.5802	5	17	3	3703	29594	1039	39	330	88	41	487	0.00447046	1.15096
19181	Warren	IA	32.95	2	6.2	1	1268	46055	112	69	247	162	11	706	0.00406539	0.937215
19183	Washington	IA	14.9978	3	9.1	1	1295	20217	189	56	123	9	0	206	0.00203636	1.20987
19185	Wayne	IA	4.70605	9	15.9	3	35	6178	43	19	3	0	0	127	0.00293899	0.938541
19187	Webster	IA	19.9307	5	16.2	3	1667	32548	1703	113	487	6	0	421	0.00539468	0.474544
19189	Winnebago	IA	10.1662	7	10.1	1	441	9729	115	24	129	0	0	107	0.00482038	1.72769
19191	Winneshiek	IA	11.5159	7	8	1	446	19593	214	31	222	0	1	68	0.00391791	0.932403
19193	Woodbury	IA	45.2926	3	14	2	16130	76449	2960	1444	2873	184	9	2348	0.00530788	0.781218
19195	Worth	IA	7.23911	9	10.1	1	212	7102	79	3	22	1	0	83	0.0067547	0.697045
19197	Wright	IA	8.55735	7	12.6	2	1425	11155	61	3	56	0	0	164	0.00332608	0.000263246
20001	Allen	KS	9.8413	7	14.2	2	427	11565	185	11	73	19	12	460	0.00308698	0.682445
20003	Anderson	KS	5.22224	6	13.6	2	58	7462	15	277	0	0	0	28	0.0019983	0.507943
20005	Atchison	KS	14.7447	6	18.5	3	478	14559	510	67	55	9	0	788	0.00179093	-0.0974089
20007	Barber	KS	1.66993	9	15.9	3	155	4531	33	76	33	0	0	77	0.00102137	0.582999
20009	Barton	KS	11.6733	7	15.7	3	3915	22199	285	91	38	65	19	455	0.00258765	0.222016
20011	Bourbon	KS	8.96612	6	17.6	3	366	13354	478	109	126	0	0	324	0.00121517	0.747615
20013	Brown	KS	6.58483	6	13.2	2	406	8119	92	746	57	10	0	306	0.00202901	0.713276
20015	Butler	KS	17.8945	2	10.8	2	3016	59287	1378	528	754	13	12	1272	0.00243058	0.851953
20017	Chase	KS	1.33104	9	12.6	2	118	2440	39	0	0	0	0	68	0.000998902	0.599691
20019	Chautauqua	KS	2.06987	8	14.3	2	116	2968	13	181	0	0	0	147	0.00120868	0.718399
20021	Cherokee	KS	13.4716	6	13.7	2	492	18160	83	620	34	95	17	1000	0.00394272	0.893602
20023	Cheyenne	KS	1.01344	9	11.2	2	173	2416	0	0	23	0	17	48	0.000757145	0.795569
20025	Clark	KS	0.827556	9	8.9	1	224	1737	21	30	19	0	0	58	0.000792299	1.31248
20027	Clay	KS	4.90811	6	9.4	1	199	7751	54	48	49	0	0	102	0.00239332	1.30808
20029	Cloud	KS	4.9608	7	11.9	2	291	8577	64	32	29	0	0	198	0.00215898	-0.442287
20031	Coffey	KS	5.12927	6	11.3	2	211	7800	63	48	40	0	3	163	0.00369544	0.853006
20033	Comanche	KS	0.852729	9	8.1	1	147	1581	0	0	0	0	0	13	0.00146938	1.10641
20035	Cowley	KS	12.2553	4	16	3	3780	28652	934	632	572	6	12	1144	0.00102893	0.724803
20037	Crawford	KS	25.5968	4	21.1	4	2065	34157	957	207	695	0	0	1018	0.00589199	1.16142
20039	Decatur	KS	1.24924	9	17.5	3	75	2738	5	27	15	0	0	31	0.00129634	0.0772692
20041	Dickinson	KS	8.73424	7	11.6	2	863	17463	168	161	76	0	0	431	0.00273486	0.765996
20043	Doniphan	KS	7.64396	3	13.7	2	213	7030	292	86	17	0	0	152	0.00392501	1.55126
20045	Douglas	KS	99.7996	3	18.7	3	7109	93227	4661	2628	5700	11	146	4324	0.00593007	-0.225643
20047	Edwards	KS	1.82902	9	10.2	2	592	2275	39	0	9	0	0	31	0.0012417	0.706739
20049	Elk	KS	1.54677	8	13.5	2	106	2350	4	49	13	0	0	59	0.00239717	-0.931978
20051	Ellis	KS	12.3895	5	16.7	3	1609	26041	269	53	404	25	9	467	0.00128713	-0.41456
20053	Ellsworth	KS	3.41601	7	11.4	2	383	5451	242	115	35	0	12	93	0.00161871	0.563072
20055	Finney	KS	11.001	5	16.2	3	18160	15796	764	145	1456	0	0	776	0.000593092	-1.06957
20057	Ford	KS	12.1842	5	16.2	3	18673	14125	787	132	493	8	24	416	0.00105466	1.24679
20059	Franklin	KS	17.2863	6	12.5	2	1044	23289	388	88	75	0	64	651	0.00337637	0.00400587
20061	Geary	KS	35.9299	4	14.9	3	5602	20485	6019	261	1109	286	116	1918	0.00100374	-0.403332
20063	Gove	KS	0.948263	9	9	1	70	2490	3	24	22	0	0	23	0.00144113	0.909982
20065	Graham	KS	1.10048	9	12.3	2	82	2275	104	3	19	0	0	78	0.000429706	0.464019
20067	Grant	KS	5.18289	7	10	1	3612	3995	0	25	0	0	15	69	0.000671706	0.797266
20069	Gray	KS	2.66802	9	8.5	1	900	5061	0	0	2	15	0	26	0.0017775	-0.0984523
20071	Greeley	KS	0.600181	9	11.5	2	267	905	10	9	2	0	0	17	0.000496017	0.749801
20073	Greenwood	KS	2.1029	6	12.4	2	232	5753	15	12	0	0	0	215	0.00135083	0.767364
20075	Hamilton	KS	1.01551	9	9.3	1	884	1671	19	4	0	0	3	40	0.000387453	0.652142
20077	Harper	KS	2.76877	8	16.8	3	364	5191	7	134	10	0	0	40	0.00144558	0.826885
20079	Harvey	KS	24.8097	2	11.2	2	4052	28874	638	94	211	53	0	761	0.00500729	-0.0623273
20081	Haskell	KS	2.72836	9	13.3	2	1200	2842	0	6	24	1	0	8	0.0013371	0.953634
20083	Hodgeman	KS	0.8418	9	8.4	1	144	1649	0	2	57	0	0	23	0.00089792	1.55272
20085	Jackson	KS	7.83831	3	9.9	1	587	11228	87	905	29	34	0	452	0.00117675	0.44802
20087	Jefferson	KS	13.6702	3	8.3	1	470	17697	105	114	0	0	31	439	0.00434987	-0.205474
20089	Jewell	KS	1.25721	9	14.2	2	72	2831	11	9	1	2	0	37	0.00212151	0.785769
20091	Johnson	KS	471.845	1	5.6	1	43057	466059	26035	1261	27351	186	601	14247	0.0154891	1.16475
20093	Kearny	KS	1.74347	9	13.2	2	1217	2591	21	0	17	0	0	85	0.000443519	0.956837
20095	Kingman	KS	3.38782	2	7.6	1	242	7105	27	28	2	0	0	172	0.00178871	0.305312
20097	Kiowa	KS	1.34856	9	8.7	1	161	2251	24	16	31	0	1	40	0.00160288	0.264607
20099	Labette	KS	12.2957	7	17.8	3	902	17562	788	193	57	0	0	1051	0.0041877	0.647158
20101	Lane	KS	0.915999	9	10.7	2	113	1539	1	39	0	7	0	3	0.00053819	1.27769
20103	Leavenworth	KS	66.1207	1	9	1	5393	62814	6631	347	1185	37	37	2915	0.00499911	-0.172096
20105	Lincoln	KS	1.67505	9	8.4	1	94	2986	21	3	0	0	0	17	0.00107341	0.560299
20107	Linn	KS	6.24048	1	17.4	3	247	9014	71	97	30	0	0	143	0.00389949	0.48366
20109	Logan	KS	1.00394	9	8.9	1	155	2529	1	11	0	0	3	91	0.000359837	0.920265
20111	Lyon	KS	15.1719	4	18.6	3	6953	23835	686	69	681	0	0	1078	0.0031891	1.19622
20113	McPherson	KS	12.3754	7	7.6	1	1157	26443	283	158	140	0	30	581	0.00257893	0.78102
20115	Marion	KS	4.9421	6	10.7	2	400	11266	80	7	35	0	0	299	0.00245326	0.446218
20117	Marshall	KS	4.22871	6	8.9	1	232	9365	28	31	31	27	0	145	0.00300243	0.746766
20119	Meade	KS	1.69547	9	12.2	2	715	3446	24	0	41	0	2	67	0.00118426	0.117099
20121	Miami	KS	22.109	1	7.7	1	992	30692	497	251	113	0	0	431	0.00335229	1.06183
20123	Mitchell	KS	3.42753	7	14.8	3	139	5954	41	26	33	0	0	37	0.0016505	0.668388
20125	Montgomery	KS	20.075	5	17.5	3	2076	26801	1766	993	344	54	0	1429	0.00239966	1.14474
20127	Morris	KS	3.11228	8	9.8	1	252	5175	3	11	28	0	0	136	0.00222108	0.806508
20129	Morton	KS	1.5508	9	8	1	662	2123	24	0	4	0	0	118	0.0010582	0.482089
20131	Nemaha	KS	5.43289	6	10.8	2	177	9649	55	54	30	1	1	128	0.00322906	0.687559
20133	Neosho	KS	10.9511	7	21.4	4	804	14680	157	57	65	5	11	430	0.00337808	0.728437
20135	Ness	KS	1.07811	9	8.9	1	321	2655	7	6	8	0	0	4	0.000718504	0.53848
20137	Norton	KS	2.43039	7	11.6	2	281	4944	131	36	22	18	3	92	0.00131919	0.31886
20139	Osage	KS	8.6983	3	12.8	2	469	14886	113	33	36	0	0	357	0.00273635	-0.476211
20141	Osborne	KS	1.5937	9	15.5	3	73	3490	17	15	10	0	15	64	0.0008652	1.35346
20143	Ottawa	KS	3.19122	9	9.7	1	163	5617	46	12	13	0	0	106	0.00107142	0.443846
20145	Pawnee	KS	3.46859	7	7.8	1	524	5724	332	19	4	0	0	173	0.000511893	-0.634826
20147	Phillips	KS	2.37361	7	8.1	1	174	5124	23	15	15	5	0	90	0.00261507	-0.120181
20149	Pottawatomie	KS	10.6489	3	9.7	1	1234	20837	138	293	194	0	0	492	0.0022962	0.660122
20151	Pratt	KS	5.07947	7	10.9	2	692	8851	26	19	9	0	0	73	0.000525282	1.37911
20153	Rawlins	KS	0.909821	9	8.7	1	151	2311	10	11	7	0	0	30	0.00036104	0.990798
20155	Reno	KS	19.488	4	14	2	5736	53681	1696	314	343	30	51	1509	0.00399848	0.31608
20157	Republic	KS	2.53229	9	11.7	2	76	4525	10	12	32	0	0	50	0.00269107	0.716708
20159	Rice	KS	5.24632	7	16.4	3	1109	8289	164	27	64	16	0	199	0.00265825	1.32288
20161	Riley	KS	47.9357	3	22	4	6129	58208	4731	298	3704	164	96	2366	0.00506612	0.572647
20163	Rooks	KS	2.232	9	11.3	2	129	4866	36	10	23	0	4	80	0.0013007	-0.474402
20165	Rush	KS	1.67779	9	6.7	1	96	2940	1	7	19	0	3	53	0.0021517	-0.321538
20167	Russell	KS	3.04391	7	13.8	2	193	6511	87	11	0	68	0	117	0.00130696	0.425427
20169	Saline	KS	29.6631	5	12.6	2	6038	44556	1711	192	1325	23	46	1443	0.00160822	-0.358307
20171	Scott	KS	2.68007	7	4.3	1	887	3962	0	52	44	0	0	36	0.000538058	-0.304337
20173	Sedgwick	KS	197.706	2	14.7	3	72080	350354	44871	3151	22051	144	495	17338	0.0116188	0.60809
20175	Seward	KS	13.8517	5	18.8	3	13682	7253	1032	149	677	0	3	152	0.00120722	-0.494078
20177	Shawnee	KS	126.608	3	13.2	2	21329	132874	13615	1067	2206	74	195	7032	0.0042583	1.20369
20179	Sheridan	KS	1.07605	9	4.8	1	109	2343	12	31	0	0	0	2	0.000861876	1.19283
20181	Sherman	KS	2.19326	7	16.5	3	717	5088	19	10	111	0	2	52	0.000365605	0.217055
20183	Smith	KS	1.59233	9	13.3	2	70	3512	14	21	9	0	0	67	0.0017247	-0.306985
20185	Stafford	KS	2.07225	9	14.5	3	566	3557	28	4	10	0	0	86	0.0019499	0.75336
20187	Stanton	KS	1.19573	9	10.8	2	787	1247	9	6	0	0	0	58	0.000567504	-0.697308
20189	Stevens	KS	3.0479	7	16.8	3	2023	3558	5	17	20	11	0	107	0.0005309	-0.155745
20191	Sumner	KS	7.62497	2	11.8	2	1241	21001	221	244	82	0	11	536	0.00261398	0.862951
20193	Thomas	KS	2.81919	7	11.1	2	433	7157	109	64	38	0	0	46	0.00035927	0.227315
20195	Trego	KS	1.2584	9	4.8	1	36	2741	4	39	46	0	0	33	0.000434079	0.252288
20197	Wabaunsee	KS	3.36263	3	6.1	1	235	6432	22	31	38	0	12	148	0.00194428	0.093229
20199	Wallace	KS	0.672344	9	10.6	2	81	1490	0	0	0	0	0	20	0.000422592	0.646443
20201	Washington	KS	2.4044	9	9.7	1	183	5256	19	6	7	0	0	101	0.000863029	0.91993
20203	Wichita	KS	1.15901	9	4.4	1	598	1502	15	0	10	0	0	32	0.000537323	0.278526
20205	Wilson	KS	5.99573	7	16.8	3	256	8181	46	34	62	0	0	279	0.00203061	-0.772064
20207	Woodson	KS	2.46482	9	20.6	4	26	2959	35	20	21	0	0	117	0.00155118	-0.739248
20209	Wyandotte	KS	415.611	1	21.4	4	45791	67848	37030	524	6288	163	304	5279	0.0178235	-0.487893
21001	Adair	KY	18.3902	7	21.5	4	356	18037	693	27	19	0	6	166	0.000952661	0.643373
21003	Allen	KY	23.1297	3	20	4	397	19680	392	0	41	0	0	118	0.00112128	-0.652335
21005	Anderson	KY	42.0487	6	12	2	366	20746	518	0	162	0	0	225	0.00190983	0.338217
21007	Ballard	KY	12.7497	9	18.2	3	100	7583	318	20	31	0	3	97	0.00312799	-0.358946
21009	Barren	KY	34.3813	6	22.9	4	1319	39383	1674	96	207	0	22	717	0.00158374	0.630167
21011	Bath	KY	16.8804	8	24	4	186	11629	126	12	35	0	0	201	0.00276977	-0.629695
21013	Bell	KY	29.5377	7	38	6	80	25951	908	20	55	0	39	416	0.00215062	0.174589
21015	Boone	KY	200.168	1	7.6	1	5201	112914	3823	124	2954	0	25	2641	0.0125417	-0.641145
21017	Bourbon	KY	26.6737	2	16.6	3	1334	17050	1445	0	66	0	0	122	0.00133255	0.0101027
21019	Boyd	KY	117.101	2	19.3	4	826	45216	1183	52	141	0	0	1068	0.00724543	0.0636224
21021	Boyle	KY	63.7395	7	15.5	3	958	25581	2117	73	233	0	44	767	0.00214085	0.178153
21023	Bracken	KY	15.8657	1	21.4	4	134	8033	2	15	40	0	0	106	0.00190464	0.28092
21025	Breathitt	KY	10.4097	7	36	6	123	12878	133	30	29	0	0	83	0.00156819	-0.541545
21027	Breckinridge	KY	13.546	8	17.7	3	254	18925	348	26	71	0	3	364	0.00203281	0.245191
21029	Bullitt	KY	102.199	1	10.2	2	1399	74629	481	145	507	59	78	1324	0.00649936	-0.0791745
21031	Butler	KY	11.5398	3	22	4	399	12107	47	23	15	3	0	141	0.000906148	1.02167
21033	Caldwell	KY	14.2743	7	17.5	3	170	11608	867	0	0	0	0	102	0.00223964	-0.00688415
21035	Calloway	KY	38.7235	7	22.4	4	1004	34657	1422	106	707	21	12	687	0.00300835	-0.293949
21037	Campbell	KY	234.213	1	14.2	2	1765	84820	2904	41	856	39	69	1310	0.022961	-0.698869
21039	Carlisle	KY	9.96643	9	17.3	3	112	4614	78	29	12	0	0	45	0	-1.78068
21041	Carroll	KY	32.1175	6	27.7	5	705	9525	271	15	28	0	0	151	0.00300304	-0.885486
21043	Carter	KY	25.8206	6	21.5	4	233	26512	231	113	33	3	14	246	0.00188575	-0.941399
21045	Casey	KY	13.7366	9	26.6	5	446	15019	102	52	53	0	0	133	0.000869133	-0.0952104
21047	Christian	KY	38.9799	2	19.7	4	5434	48058	14774	356	970	216	68	2562	0.000538114	0.418389
21049	Clark	KY	54.6794	2	15	3	977	32346	1788	19	177	0	33	417	0.00152919	-0.0258118
21051	Clay	KY	17.167	7	39.5	6	530	19329	695	57	0	18	10	227	0.000822725	-0.345129
21053	Clinton	KY	19.9814	9	20	4	282	9810	56	0	18	0	0	42	0.00195742	0.324569
21055	Crittenden	KY	9.81872	7	17.7	3	89	8820	123	0	0	0	5	117	0.00214523	-0.00667902
21057	Cumberland	KY	8.53182	9	20.7	4	27	6269	200	0	21	0	92	135	0.0012651	-0.453208
21059	Daviess	KY	83.6048	3	15.8	3	2830	88196	4393	162	1254	0	164	2259	0.00336919	0.393229
21061	Edmonson	KY	15.3773	3	20	4	105	11517	187	41	17	0	1	195	0.0025495	-0.533912
21063	Elliott	KY	12.4126	9	34.4	6	21	7236	263	5	0	0	0	8	0.00164777	-0.138197
21065	Estill	KY	21.9402	6	30.4	5	36	14030	19	53	0	3	0	241	0.00152553	-0.961477
21067	Fayette	KY	428.944	2	18.6	3	21943	226106	45132	686	11208	157	1035	8842	0.0190576	0.864679
21069	Fleming	KY	16.079	7	19.5	4	176	13943	254	6	10	0	15	111	0.00110775	0.337677
21071	Floyd	KY	36.7633	7	30.7	5	280	36423	323	31	115	0	0	275	0.00294523	0.237009
21073	Franklin	KY	92.8264	4	13.1	2	1521	40941	4881	127	907	9	104	1479	0.00185768	-0.743951
21075	Fulton	KY	11.7351	9	25.3	5	44	4456	1526	7	11	0	4	211	0.00374982	-1.27688
21077	Gallatin	KY	33.9693	1	13.4	2	452	7896	131	0	12	0	0	161	0.00392617	-1.05721
21079	Garrard	KY	28.905	6	18.2	3	384	16240	161	30	25	0	0	386	0.00335597	-0.290265
21081	Grant	KY	37.117	1	21.5	4	658	23282	214	29	32	0	191	394	0.00149665	0.0597212
21083	Graves	KY	26.0727	7	19.2	4	2273	32453	1661	57	176	84	2	553	0.00069977	0.729539
21085	Grayson	KY	20.1798	6	25.7	5	349	24910	346	109	62	0	113	240	0.000772316	-1.19822
21087	Green	KY	14.9069	8	19	4	66	10425	339	0	37	0	0	177	0.00134978	-0.0188573
21089	Greenup	KY	40.3653	2	16.5	3	375	34688	283	25	137	0	9	495	0.00336265	-0.611405
21091	Hancock	KY	17.8986	3	15.7	3	127	8334	82	11	55	0	0	91	0.00411462	-0.0671339
21093	Hardin	KY	66.7036	3	14.2	2	6023	82147	12189	252	2200	314	133	4441	0.0012387	-1.30869
21095	Harlan	KY	22.8331	7	35.6	6	238	26224	706	18	115	0	20	227	0.00248654	-0.492507
21097	Harrison	KY	23.4752	6	16.4	3	420	17466	319	0	0	0	27	398	0.00126007	0.282189
21099	Hart	KY	17.3425	8	23.1	4	321	17002	801	80	87	4	11	225	0.00187173	-0.685042
21101	Henderson	KY	40.9125	2	19.3	4	1092	40237	3294	39	180	0	167	1243	0.000884557	-0.5178
21103	Henry	KY	21.1423	1	18.2	3	504	14386	555	45	11	17	0	159	0.00134862	0.348448
21105	Hickman	KY	7.37066	9	14.8	3	62	4032	401	14	15	0	3	98	0.00159366	-0.971624
21107	Hopkins	KY	32.7542	5	17.2	3	895	40829	2869	152	251	0	13	976	0.00142456	-0.726732
21109	Jackson	KY	14.9533	9	33	6	1	13282	16	3	0	0	0	67	0.0011185	-0.107622
21111	Jefferson	KY	775.206	1	15	3	38156	523981	160658	903	20260	329	1128	18963	0.0233258	-0.630418
21113	Jessamine	KY	115.87	2	18	3	1658	46290	2027	131	719	0	19	823	0.00224263	-1.1443
21115	Johnson	KY	33.9934	7	24.1	5	86	22487	116	12	252	0	0	111	0.00147387	-0.38162
21117	Kenton	KY	395.007	1	12.9	2	4936	145805	7121	144	2057	53	43	3828	0.00963508	-1.51547
21119	Knott	KY	17.2337	9	32.6	6	146	15255	64	2	15	16	3	189	0.00109838	-0.670676
21121	Knox	KY	31.4076	7	34.7	6	347	30167	387	159	122	0	0	242	0.000999477	0.110684
21123	Larue	KY	20.8172	3	15.8	3	452	12924	511	1	48	0	18	148	0.00147619	-0.412995
21125	Laurel	KY	53.2915	5	24.6	5	907	57462	423	305	326	0	0	478	0.00088966	0.747245
21127	Lawrence	KY	14.7196	6	24.5	5	141	15405	59	6	70	0	0	163	0.000929033	0.0613367
21129	Lee	KY	12.4172	9	32.7	6	55	6500	85	22	17	0	0	38	0.00184863	-0.851026
21131	Leslie	KY	10.2562	9	34.5	6	67	10410	13	0	42	0	10	106	0.0009632	-0.223006
21133	Letcher	KY	26.2912	9	30.5	5	171	22485	67	43	57	0	0	188	0.00571275	0.0217784
21135	Lewis	KY	10.8472	8	26.1	5	22	13279	54	111	15	0	0	84	0.0015993	0.0129853
21137	Lincoln	KY	28.3194	7	23.8	4	385	23031	531	39	4	5	13	405	0.00116001	-0.555239
21139	Livingston	KY	11.4525	9	16.2	3	155	8897	14	17	17	2	0	186	0.00123305	-0.803235
21141	Logan	KY	18.7712	6	17.4	3	725	23840	1685	48	38	1	42	468	0.00209757	-0.1422
21143	Lyon	KY	14.9283	9	14.1	2	102	7527	440	43	41	0	0	115	0.00180555	-0.307429
21145	McCracken	KY	101.344	5	17.1	3	1538	54551	7247	158	487	32	25	1247	0.00310467	-0.43726
21147	McCreary	KY	16.0555	9	41	6	600	15925	951	53	43	0	28	148	0.000904636	-0.691172
21149	McLean	KY	14.3126	3	19.2	4	121	9011	31	16	53	0	0	129	0.00152896	0.248772
21151	Madison	KY	78.0197	4	19.5	4	2039	79374	3826	232	783	41	166	1915	0.00353126	0.385745
21153	Magoffin	KY	16.0014	9	28.6	5	125	12651	3	4	0	0	0	0	0.00125177	-0.47064
21155	Marion	KY	21.7623	7	18.4	3	493	16956	1638	1	54	0	11	182	0.00112554	-0.82471
21157	Marshall	KY	39.8322	7	10.8	2	452	30162	178	39	128	0	0	218	0.00383285	0.170789
21159	Martin	KY	20.4722	9	29.8	5	226	11250	575	9	0	8	0	107	0.00336299	-0.603406
21161	Mason	KY	27.603	6	18	3	126	15347	1003	5	116	0	16	554	0.00160791	-0.244554
21163	Meade	KY	35.9654	3	13.1	2	1084	25460	899	220	168	0	0	621	0.00126407	-0.333902
21165	Menifee	KY	12.1017	9	20.1	4	55	6240	4	0	21	0	0	61	0.00189651	0.381356
21167	Mercer	KY	33.1408	6	16.7	3	570	19487	870	22	142	0	0	287	0.00155023	-0.530416
21169	Metcalfe	KY	13.3171	9	23.1	4	148	9505	71	17	49	0	0	200	0.00133304	-0.418036
21171	Monroe	KY	12.4763	8	23.5	4	318	9959	264	3	20	8	0	73	0.00117203	-0.104953
21173	Montgomery	KY	53.8999	6	23	4	731	25613	779	82	7	28	9	301	0.00586932	0.110273
21175	Morgan	KY	13.4544	9	25.6	5	160	12378	438	7	87	0	15	196	0.00101305	-0.35838
21177	Muhlenberg	KY	25.7367	6	20.5	4	463	28706	1516	76	71	7	4	310	0.00165228	0.676934
21179	Nelson	KY	41.7352	6	11.4	2	929	40873	2371	50	165	0	25	718	0.00277427	-0.352738
21181	Nicholas	KY	13.9693	8	27.8	5	109	6779	79	16	0	0	0	78	0.00197837	0.39962
21183	Ohio	KY	15.8192	6	21.3	4	823	22723	215	8	72	0	0	221	0.00131487	-0.420434
21185	Oldham	KY	133.277	1	5.6	1	2465	57190	2341	127	932	35	69	1474	0.0103103	-0.946051
21187	Owen	KY	11.7511	8	16.7	3	276	10143	191	27	0	10	0	39	0.00109967	0.175909
21189	Owsley	KY	8.79542	9	33	6	23	4238	184	15	0	0	23	14	0.00195584	0.498384
21191	Pendleton	KY	20.2414	1	15.1	3	93	14034	128	16	60	0	0	199	0.00139307	-0.109341
21193	Perry	KY	31.0621	7	26.2	5	266	26135	429	36	237	34	0	192	0.0011366	1.11308
21195	Pike	KY	30.2244	7	26.4	5	552	59725	507	70	322	0	45	365	0.00343538	-0.588396
21197	Powell	KY	26.6396	6	24.1	5	192	11890	32	0	120	12	0	103	0.00431445	-0.806834
21199	Pulaski	KY	37.5154	5	25.2	5	1541	60267	583	159	464	0	122	838	0.00293208	0.133849
21201	Robertson	KY	8.35024	8	30.4	5	48	2045	40	0	0	0	0	28	0.00386406	-1.10353
21203	Rockcastle	KY	20.5098	7	21	4	142	16394	34	168	9	0	0	68	0.00121973	-1.1781
21205	Rowan	KY	33.6543	7	26.7	5	476	23059	346	31	179	0	0	301	0.00137973	-0.47968
21207	Russell	KY	26.9853	9	25.3	5	635	16667	91	27	83	115	15	98	0.00304386	-0.314634
21209	Scott	KY	71.6961	2	11.5	2	2255	45608	2469	80	496	0	58	1356	0.00137029	-0.784619
21211	Shelby	KY	46.5946	1	12.4	2	4173	36847	3103	12	345	18	162	1171	0.00101666	-0.470229
21213	Simpson	KY	29.4779	6	17.4	3	399	15285	1702	176	141	0	0	178	0.00164856	0.0775729
21215	Spencer	KY	37.2448	1	8.7	1	355	17012	188	9	172	0	0	276	0.00206778	0.131535
21217	Taylor	KY	36.8261	7	23.1	4	583	22814	1195	0	233	0	14	567	0.0014495	0.54372
21219	Todd	KY	12.7603	8	20.1	4	472	10642	961	8	7	0	59	228	0.00103097	-0.0137869
21221	Trigg	KY	12.4917	2	15.8	3	285	12616	1252	0	58	0	0	75	0.00174881	-0.348518
21223	Trimble	KY	22.1429	1	15.2	3	248	8218	0	24	8	24	15	160	0.00254604	-0.868855
21225	Union	KY	16.7963	6	22.9	4	280	12327	1958	9	46	0	0	295	0.00337841	0.230588
21227	Warren	KY	88.2536	3	18	3	6317	98587	11429	452	4132	296	267	2344	0.00498914	-0.513498
21229	Washington	KY	15.6003	9	17	3	516	10528	627	0	91	0	0	237	0.00130013	0.0321861
21231	Wayne	KY	17.4367	7	23.2	4	638	19356	283	16	40	0	0	359	0.00084268	0.525773
21233	Webster	KY	15.3232	8	21.4	4	681	11683	517	15	3	6	12	263	0.00232522	0.273549
21235	Whitley	KY	31.7705	7	25.2	5	424	34612	434	106	31	16	0	404	0.0017637	-0.0868005
21237	Wolfe	KY	12.6012	9	36.9	6	20	7122	24	31	0	0	12	42	0.00173786	-0.178557
21239	Woodford	KY	52.4324	2	14.5	3	1694	22324	1147	11	81	6	11	543	0.00609278	0.618984
22001	Acadia	LA	36.8953	2	21.5	4	1500	48541	11030	36	65	18	125	1292	0.00412522	0.423368
22003	Allen	LA	13.0086	6	16.6	3	1245	18254	4872	461	187	0	56	592	0.00152046	0.0411247
22005	Ascension	LA	158.572	2	11.7	2	6261	82617	25968	38	1072	0	90	3083	0.00532439	0.550504
22007	Assumption	LA	26.0892	6	15.7	3	634	15045	6798	144	63	0	0	197	0.00456085	0.062857
22009	Avoyelles	LA	19.07	6	23.7	4	754	26849	12368	485	57	50	8	524	0.00324832	0.522222
22011	Beauregard	LA	12.2093	6	17.3	3	1343	29271	4634	231	136	3	18	962	0.00166803	0.136695
22013	Bienville	LA	6.57051	6	25.3	5	238	7495	5725	11	5	0	197	135	0.00190367	0.220364
22015	Bossier	LA	57.7549	2	16.4	3	8204	84978	27143	602	1926	139	96	2610	0.00413526	1.06477
22017	Caddo	LA	110.274	2	23.4	4	6979	114377	121254	971	3030	75	382	4001	0.0105412	0.500382
22019	Calcasieu	LA	72.1127	3	16.8	3	6395	135549	48798	648	2688	7	219	4449	0.00507956	-0.215236
22021	Caldwell	LA	7.29197	8	26.2	5	313	7906	1676	59	16	0	0	30	0.00145839	0.0752561
22023	Cameron	LA	2.0452	3	8.7	1	377	6216	189	0	19	0	0	5	0.001803	0.0959545
22025	Catahoula	LA	5.4772	9	21.8	4	153	6625	3208	15	16	0	0	27	0.00163596	0.433741
22027	Claiborne	LA	8.33502	6	29.9	5	234	7429	8339	36	6	0	0	252	0.00102295	-0.139102
22029	Concordia	LA	11.1962	7	31.2	5	266	11491	8310	12	43	26	7	56	0.00166189	-0.11901
22031	De Soto	LA	11.9669	2	26.3	5	756	15797	9982	299	45	19	26	240	0.00176217	0.466092
22033	East Baton Rouge	LA	378.281	2	19.1	4	17825	201742	203276	644	15134	123	705	6718	0.0186526	-0.295308
22035	East Carroll	LA	6.71605	7	48.2	6	38	1999	5239	0	0	0	0	42	0.000917744	0.569663
22037	East Feliciana	LA	16.6507	2	17.9	3	296	10351	8683	57	31	0	24	111	0.00170313	0.375243
22039	Evangeline	LA	19.6729	6	26.4	5	1162	22601	9264	37	122	0	16	548	0.0034974	0.824331
22041	Franklin	LA	12.6032	7	28.8	5	41	13310	6803	8	8	0	0	218	0.00123633	-0.101187
22043	Grant	LA	13.3929	3	20.2	4	1084	17084	3397	283	44	0	43	370	0.00300223	0.437764
22045	Iberia	LA	49.3283	2	20.4	4	2961	43435	22994	57	2035	0	37	1827	0.00538034	0.545623
22047	Iberville	LA	20.6723	2	19.3	4	837	15796	16126	83	20	0	0	260	0.004993	0.549934
22049	Jackson	LA	10.8209	6	25.4	5	251	10679	4796	10	76	0	108	32	0.00135668	0.305293
22051	Jefferson	LA	570.658	1	16.3	3	62334	233428	113952	1437	18561	101	1221	6004	0.0221976	-0.0944568
22053	Jefferson Davis	LA	18.6156	6	19.6	4	709	24669	5106	215	139	0	0	567	0.00355656	-0.361925
22055	Lafayette	LA	342.241	2	16.6	3	10872	157459	61051	454	4185	0	438	3771	0.0186758	-0.237949
22057	Lafourche	LA	35.4574	3	16	3	4281	75424	12800	2365	789	21	176	2256	0.00397537	-0.608498
22059	LaSalle	LA	9.22787	6	24.8	5	417	12379	1791	191	0	14	0	138	0.00123615	0.373375
22061	Lincoln	LA	38.9063	4	31.2	5	1386	25302	19207	89	835	0	24	693	0.00245538	-0.965387
22063	Livingston	LA	81.665	2	13.2	2	4741	121204	8111	330	655	17	24	2014	0.00357406	0.597263
22065	Madison	LA	7.18278	7	36.4	6	231	3966	7374	10	0	0	6	29	0.000618353	0.398561
22067	Morehouse	LA	12.7692	6	27.6	5	330	13021	12593	23	113	0	43	167	0.00242853	-0.0469079
22069	Natchitoches	LA	12.0402	6	31.9	5	844	20564	15975	412	266	0	428	562	0.000616641	0.636393
22071	Orleans	LA	884.582	1	25.4	5	21448	118660	229389	463	11428	91	1119	5584	0.0432969	0.181577
22073	Ouachita	LA	98.9498	3	24.5	5	3411	91275	58451	363	1605	0	85	1243	0.00885553	-0.277541
22075	Plaquemines	LA	11.5757	1	19.3	4	1562	15245	4818	181	783	0	30	775	0.00148445	0.145277
22077	Pointe Coupee	LA	15.4318	2	17.5	3	550	13457	7885	59	34	0	48	238	0.00346454	0.402001
22079	Rapides	LA	38.6235	3	19.5	4	3959	81123	42109	746	2068	7	59	2009	0.00380153	-0.544551
22081	Red River	LA	8.65598	8	20.4	4	170	4974	3269	38	4	0	7	261	0.000992317	0.681755
22083	Richland	LA	14.3254	6	28.2	5	427	12478	7391	0	113	0	44	166	0.0020843	-0.408894
22085	Sabine	LA	10.7568	6	19.6	4	921	16444	3992	1802	106	10	0	870	0.00222753	0.106376
22087	St. Bernard	LA	46.0925	1	19.7	4	4459	28603	9935	134	1042	16	167	711	0.00204551	0.646521
22089	St. Charles	LA	73.2973	1	12.2	2	3062	34529	13903	136	567	0	29	502	0.00834061	-0.648219
22091	St. Helena	LA	9.93503	2	26.4	5	24	4631	5671	79	23	0	2	79	0.000945383	0.00919207
22093	St. James	LA	34.1598	1	15.6	3	336	10317	10661	0	51	0	8	112	0.00317987	0.912919
22095	St. John the Baptist	LA	78.4833	1	17.9	3	2524	15838	24140	0	391	0	176	496	0.00900761	0.198122
22097	St. Landry	LA	34.928	4	27.9	5	1683	45673	34254	96	258	0	304	1312	0.0016716	-0.241446
22099	St. Martin	LA	28.0764	2	17.7	3	1504	34512	15710	188	537	0	191	967	0.00261863	0.0341919
22101	St. Mary	LA	36.539	4	19.5	4	3598	29507	16250	562	730	7	43	1881	0.00764443	0.217518
22103	St. Tammany	LA	113.84	1	10.8	2	13500	197138	28895	1211	3856	60	603	3938	0.00639546	-1.17178
22105	Tangipahoa	LA	62.8695	3	21.9	4	5274	81854	37900	354	961	0	147	2360	0.0034155	-0.0685548
22107	Tensas	LA	3.05597	9	38	6	87	2019	2641	0	4	0	12	8	0.000640531	-0.728321
22109	Terrebonne	LA	35.4972	3	20.1	4	5698	75878	21736	6101	996	59	50	2549	0.00376738	-0.145216
22111	Union	LA	9.92268	3	22	4	1050	15466	5696	14	19	31	0	261	0.000440284	0.5615
22113	Vermilion	LA	19.6936	2	17.9	3	1963	46913	8507	289	1300	0	54	815	0.00197459	-0.607135
22115	Vernon	LA	15.0921	5	16.9	3	4857	36384	7297	725	908	233	58	1444	0.000872273	0.292225
22117	Washington	LA	26.7834	6	26.3	5	969	30546	13970	119	106	6	22	711	0.00230648	-0.609513
22119	Webster	LA	26.0639	2	24.9	5	733	24913	13676	139	106	25	23	428	0.00455629	0.684593
22121	West Baton Rouge	LA	51.2108	2	17.9	3	768	14498	9812	89	80	0	0	271	0.00200685	0.538804
22123	West Carroll	LA	12.1033	9	22	4	365	8978	1789	20	0	7	7	108	0.00214712	0.160256
22125	West Feliciana	LA	14.7197	2	12.5	2	233	8004	6902	30	80	0	12	115	0.000957313	1.22379
22127	Winn	LA	5.94584	6	27.3	5	281	9543	4569	71	0	0	0	167	0.00203193	1.0092
23001	Androscoggin	ME	88.5461	3	14.3	2	1927	97809	1703	180	886	2	45	4765	0.00825089	1.44703
23003	Aroostook	ME	3.98425	7	17.5	3	767	65024	620	1171	280	4	4	970	0.000983907	0.941718
23005	Cumberland	ME	133.562	2	10.7	2	5752	262323	8098	485	6055	4	336	6120	0.0193988	1.92123
23007	Franklin	ME	6.86587	6	12.4	2	390	28908	93	128	138	29	28	463	0.00318528	1.61377
23009	Hancock	ME	13.2505	6	11.6	2	727	51781	439	201	528	47	32	713	0.00705487	0.923223
23011	Kennebec	ME	53.9846	4	14.1	2	1779	115092	996	698	1059	45	18	1602	0.0093469	0.45453
23013	Knox	ME	41.9796	7	11.6	2	498	37968	251	155	243	0	9	576	0.0211484	0.449624
23015	Lincoln	ME	28.8145	8	11.8	2	379	32717	97	165	323	0	5	335	0.0127044	1.10718
23017	Oxford	ME	10.639	6	15.2	3	709	54715	164	200	330	0	22	1090	0.00371797	0.364712
23019	Penobscot	ME	17.3076	3	15.9	3	1935	143218	1149	1533	1590	28	82	2749	0.00306864	1.16523
23021	Piscataquis	ME	1.65318	8	18.7	3	230	16178	65	112	109	0	24	242	0.000779802	1.12434
23023	Sagadahoc	ME	53.4356	2	11.3	2	545	33341	262	49	221	0	23	708	0.0106418	1.1847
23025	Somerset	ME	5.0172	6	17.8	3	514	48948	205	202	160	21	1	943	0.00137743	0.549021
23027	Waldo	ME	20.7763	6	14.3	2	463	37611	201	115	176	1	17	696	0.00687607	0.565131
23029	Washington	ME	4.79432	7	18.2	3	610	28659	134	1490	145	7	23	754	0.00286255	0.296608
23031	York	ME	78.4822	2	8.5	1	3202	190567	1588	760	2410	44	125	2758	0.0136353	0.621848
24001	Allegany	MD	66.3864	3	16.8	3	1257	63403	5774	120	585	24	41	1387	0.00731621	0.433373
24003	Anne Arundel	MD	525.525	1	6.1	1	41275	393139	89635	798	20460	395	1223	17675	0.0186158	0.354809
24005	Baltimore	MD	534.692	1	9.1	1	42438	486692	228044	1807	48863	343	1928	18522	0.0154864	0.550854
24009	Calvert	MD	164.488	1	5.7	1	3276	71582	10591	144	1413	34	69	3715	0.0108664	-0.455142
24011	Caroline	MD	39.6265	6	16.5	3	2247	25022	4341	41	190	7	31	906	0.00483471	0.220904
24013	Carroll	MD	144.321	1	5.5	1	5368	150297	5455	335	2762	25	228	2849	0.00776295	0.0438709
24015	Cecil	MD	114.188	1	9.4	1	4231	87889	6565	270	1462	7	4	1988	0.00891951	0.431833
24017	Charles	MD	131.587	1	6.9	1	8358	67280	66761	878	4865	163	299	7417	0.00337357	0.325958
24019	Dorchester	MD	23.1234	6	15.4	3	1615	20676	8689	27	325	0	20	1034	0.00285597	0.336337
24021	Frederick	MD	143.857	1	7.2	1	21623	184203	21635	505	11144	174	681	6140	0.00584537	0.808718
24023	Garrett	MD	17.5575	6	11.4	2	316	28520	170	20	111	0	0	379	0.00297424	0.517453
24025	Harford	MD	220.936	1	7.5	1	10608	192509	32691	417	6524	0	701	6682	0.00971604	0.387683
24027	Howard	MD	480.797	1	5.2	1	20343	169069	56630	556	54179	41	1159	10518	0.0138472	-0.449911
24029	Kent	MD	27.4084	6	13.1	2	851	15366	2912	39	218	0	0	280	0.00557479	-0.182293
24031	Montgomery	MD	813.763	1	7	1	197242	467734	182541	1394	152515	458	4969	32345	0.022709	0.238293
24033	Prince George's	MD	724.093	1	9.3	1	157427	120200	564173	2056	38501	280	3096	19428	0.019999	0.50149
24035	Queen Anne's	MD	50.9737	1	6.4	1	1805	42489	3427	13	268	0	133	936	0.00207755	0.38764
24037	St. Mary's	MD	119.458	3	8.2	1	5377	83340	15760	178	3079	28	71	3146	0.00430561	-0.0514661
24039	Somerset	MD	31.1552	2	22.5	4	906	13280	10779	91	266	4	8	467	0.00362255	0.473607
24041	Talbot	MD	53.8572	6	10	1	2427	29076	4276	24	534	31	206	887	0.00575075	1.17604
24043	Washington	MD	126.134	2	12.8	2	6698	120193	14968	218	2603	62	136	4668	0.00843446	1.92996
24045	Wicomico	MD	105.197	2	15.9	3	5145	65154	25594	210	3306	74	126	2405	0.005156	1.39525
24047	Worcester	MD	42.4999	2	10.3	2	1741	41246	6901	92	671	26	26	856	0.00494578	0.847779
24510	Baltimore	MD	2956.32	1	22.4	4	30729	170916	385831	1401	15816	265	2124	12714	0.147865	2.0733
25001	Barnstable	MA	209.497	3	7.5	1	5869	192917	5699	918	3111	148	1515	3723	0.0470119	0.982858
25003	Berkshire	MA	53.2163	3	11.3	2	5461	113686	3280	253	2088	42	323	2618	0.0141631	1.75348
25005	Bristol	MA	388.83	1	12.2	2	40913	461175	19353	175	12214	235	9525	13426	0.024432	0.866374
25007	Dukes	MA	64.6276	7	8.4	1	280	15021	645	271	53	0	213	792	0.0299289	1.43012
25009	Essex	MA	608.227	1	10.9	2	152189	558478	23782	619	26448	158	2169	12017	0.0344933	1.01164
25011	Franklin	MA	39.1658	4	10.9	2	2669	64668	879	132	1051	63	73	1391	0.0171184	1.9655
25013	Hampden	MA	293.605	2	17.2	3	112302	300617	36646	622	10126	104	827	7944	0.0237794	1.3054
25015	Hampshire	MA	118.047	2	13.8	2	8634	135791	4465	169	8517	60	234	3327	0.0234341	0.936016
25017	Middlesex	MA	747.256	1	8.2	1	121171	1160650	76708	1711	176740	305	8720	36852	0.0368233	1.36733
25019	Nantucket	MA	91.2629	7	11.2	2	943	8050	873	64	260	6	32	684	0.0334541	0.964181
25021	Norfolk	MA	676.85	1	6.5	1	28900	532276	43719	610	71819	202	3189	13674	0.0448381	0.987046
25023	Plymouth	MA	298.475	1	8	1	18664	416813	44804	502	6218	116	11729	10268	0.0211055	-0.00752801
25025	Suffolk	MA	5174.79	1	19.6	4	173707	355132	157381	1531	67210	142	7338	18244	0.22537	0.696532
25027	Worcester	MA	209.134	2	11.1	2	88475	637093	35449	1280	38306	133	2646	14867	0.0191691	-0.0217312
26001	Alcona	MI	5.95931	9	14.9	3	147	9996	33	57	44	3	9	124	0.00286148	0.88378
26003	Alger	MI	3.90476	7	13	2	131	7788	665	303	10	0	0	357	0.000843908	0.522356
26005	Allegan	MI	53.4038	4	10.8	2	8225	101281	1444	530	634	0	133	1898	0.00701789	0.0508626
26007	Alpena	MI	19.3974	7	15	3	372	27590	156	120	128	27	0	337	0.00202548	0.838646
26009	Antrim	MI	18.7767	9	12.6	2	484	21981	70	180	72	0	1	345	0.00487012	-0.370473
26011	Arenac	MI	16.1998	8	18.5	3	300	14463	79	203	56	0	2	135	0.00318936	0.824789
26013	Baraga	MI	3.68729	9	14.4	2	128	6271	1357	401	42	3	5	373	0.000859507	0.898046
26015	Barry	MI	41.6102	2	9.3	1	1612	56406	257	127	310	6	59	830	0.00698076	0.483886
26017	Bay	MI	91.9767	3	16.3	3	5428	95185	1624	254	597	0	41	2221	0.00349223	0.374439
26019	Benzie	MI	21.089	9	10	1	417	16402	60	241	77	0	7	258	0.00483083	0.578645
26021	Berrien	MI	105.368	3	17.2	3	8080	116416	22567	464	2988	56	178	4199	0.0136004	1.17028
26023	Branch	MI	33.1982	6	15.9	3	1943	39594	1010	117	230	16	4	629	0.00457455	0.454846
26025	Calhoun	MI	73.4346	3	17.4	3	6709	105142	14191	811	2837	49	105	4483	0.00656022	0.0754189
26027	Cass	MI	40.4903	2	13.6	2	1876	44413	2476	588	414	19	32	1579	0.00551456	-0.0927806
26029	Charlevoix	MI	24.2607	7	11.6	2	469	24589	95	304	113	17	6	567	0.00741916	0.171089
26031	Cheboygan	MI	13.7513	7	16.8	3	340	23494	193	512	97	0	0	839	0.00269898	-0.00362613
26033	Chippewa	MI	9.41976	7	17.1	3	672	26662	2437	5273	372	30	16	2561	0.00148643	-0.467688
26035	Clare	MI	20.9325	6	23.6	4	572	29087	168	149	105	0	6	510	0.0020524	-0.0843504
26037	Clinton	MI	52.7063	2	10.1	1	3438	69748	1277	72	1191	0	10	1585	0.00408993	0.484118
26039	Crawford	MI	9.59074	7	16.4	3	254	13128	94	75	87	8	0	175	0.00138785	0.527599
26041	Delta	MI	11.9991	5	14.4	2	435	33924	96	655	132	16	21	1116	0.000989075	0.453445
26043	Dickinson	MI	13.037	7	15.2	3	364	24562	153	195	147	0	2	271	0.00152219	-0.321722
26045	Eaton	MI	72.8879	2	10.9	2	5638	90551	7022	563	2274	47	134	2357	0.00671246	0.565807
26047	Emmet	MI	27.2349	7	10.7	2	515	30138	170	716	191	19	28	1201	0.00412925	0.587004
26049	Genesee	MI	249.071	2	20	4	13585	297950	81431	1519	4254	54	429	11659	0.0151547	0.433118
26051	Gladwin	MI	19.4857	6	20.2	4	373	24372	90	129	118	4	0	238	0.00153891	0.779655
26053	Gogebic	MI	5.45696	7	20.4	4	195	13963	658	419	43	11	12	276	0.00175161	0.430635
26055	Grand Traverse	MI	75.8524	5	9.7	1	2484	84495	1028	858	583	75	101	1598	0.00748363	0.606738
26057	Gratiot	MI	28.0681	6	20.5	4	2411	35729	2302	77	142	14	16	628	0.00407581	0.706248
26059	Hillsdale	MI	29.6339	6	17	3	1008	43637	321	169	170	0	24	580	0.00580942	0.392238
26061	Houghton	MI	13.9017	5	21.4	4	543	33578	262	102	1049	9	60	730	0.00267834	0.570767
26063	Huron	MI	14.6632	7	13.6	2	718	30308	127	105	195	0	11	286	0.00323283	-0.218787
26065	Ingham	MI	198.712	2	20.9	4	21738	202042	30465	724	17251	66	447	13452	0.0173587	0.553411
26067	Ionia	MI	43.351	4	13.1	2	3000	56672	3034	153	245	0	33	1010	0.00473065	0.390214
26069	Iosco	MI	17.8016	7	16.9	3	514	23872	166	202	143	11	5	404	0.00351574	0.508385
26071	Iron	MI	3.73884	7	14.2	2	205	10722	80	135	52	0	0	97	0.000662269	0.266421
26073	Isabella	MI	47.5783	4	27.3	5	2684	60583	1788	1773	1154	0	32	2558	0.0067418	0.525534
26075	Jackson	MI	87.4593	3	15.2	3	5404	135108	13066	507	1178	40	88	3598	0.00715125	0.360115
26077	Kalamazoo	MI	178.513	2	16.7	3	12227	202780	27499	484	6193	67	381	10199	0.0123667	0.788766
26079	Kalkaska	MI	11.9733	7	18.5	3	313	16436	122	112	73	0	5	297	0.00206935	0.890337
26081	Kent	MI	289.449	2	13.4	2	65434	473589	58992	1655	18064	108	822	17712	0.0154646	0.910275
26083	Keweenaw	MI	1.52693	9	14.5	3	14	2082	32	5	2	0	0	1	0.000714856	0.646407
26085	Lake	MI	7.9378	9	25	5	303	9898	885	85	21	0	3	474	0.00272099	0.0587182
26087	Lapeer	MI	52.6385	1	9.7	1	4035	81163	1107	298	431	21	85	1065	0.00835484	-0.439557
26089	Leelanau	MI	23.9802	9	7.7	1	911	19456	104	544	157	5	16	371	0.00556024	0.96773
26091	Lenawee	MI	50.7776	4	13.7	2	7660	85780	2324	329	268	65	83	2076	0.00669584	0.496754
26093	Livingston	MI	127.696	1	5.9	1	4268	176860	1035	370	1710	119	125	2459	0.00546449	0.786841
26095	Luce	MI	2.75102	7	19.4	4	204	5012	411	404	14	3	0	358	0.000429444	-0.0257385
26097	Mackinac	MI	4.09428	7	15.4	3	174	7997	252	1831	62	3	0	517	0.00226704	0.0348515
26099	Macomb	MI	696.2	1	11.8	2	21575	693290	94596	2158	31820	372	1771	18437	0.0233673	0.556283
26101	Manistee	MI	17.3941	7	14.7	3	707	21851	675	395	101	11	0	692	0.00427163	-0.170722
26103	Marquette	MI	14.3307	5	16.4	3	964	62017	1045	556	584	32	15	1932	0.00170743	0.159696
26105	Mason	MI	22.4654	7	16	3	1286	26401	268	221	134	0	0	490	0.00234015	0.349517
26107	Mecosta	MI	30.0333	6	22.5	4	924	39512	1083	182	304	21	69	1086	0.00486864	0.859622
26109	Menominee	MI	8.64961	7	13.5	2	388	21825	77	542	97	2	3	455	0.00110945	0.524078
26111	Midland	MI	62.4377	3	11.3	2	2157	76534	1198	325	1862	51	150	1212	0.00448713	0.633022
26113	Missaukee	MI	10.242	9	15.9	3	401	14136	63	86	37	0	2	257	0.00205087	0.641601
26115	Monroe	MI	105.157	3	11.2	2	5162	136961	3438	504	943	7	351	2253	0.0119482	0.0195629
26117	Montcalm	MI	34.4626	2	17.5	3	2132	57912	1235	343	288	41	25	980	0.00492667	0.539115
26119	Montmorency	MI	6.56129	9	15.1	3	117	8940	22	70	2	1	0	138	0.00211882	0.554642
26121	Muskegon	MI	132.329	3	18.5	3	9412	132180	23239	881	898	4	39	6054	0.0122593	0.440123
26123	Newaygo	MI	22.0458	6	17.8	3	2762	43434	600	281	164	0	20	638	0.00230128	0.782006
26125	Oakland	MI	552.938	1	9	1	47941	904862	169224	2583	84527	185	2107	30431	0.0200363	0.595654
26127	Oceana	MI	18.8833	6	17.5	3	3821	21629	310	208	62	0	6	281	0.00358766	0.286029
26129	Ogemaw	MI	14.3744	9	18.7	3	416	19934	68	245	127	0	0	189	0.00274073	0.119891
26131	Ontonagon	MI	1.78829	9	15.5	3	82	5781	19	63	8	4	4	111	0.00117806	0.273724
26133	Osceola	MI	15.8324	9	20.7	4	399	22032	226	194	75	0	0	295	0.00340907	0.87925
26135	Oscoda	MI	5.66792	9	18.1	3	116	7943	48	39	7	10	24	117	0.00136511	0.392172
26137	Otsego	MI	18.1781	7	14.9	3	396	22958	99	129	119	0	0	546	0.00224911	0.393159
26139	Ottawa	MI	192.015	2	9.5	1	26437	236327	3845	730	7539	18	194	5153	0.00890723	0.234502
26141	Presque Isle	MI	7.53428	7	14.9	3	159	12316	68	52	54	0	17	188	0.00293071	0.70589
26143	Roscommon	MI	17.7746	7	19.8	4	391	22820	67	209	44	0	4	399	0.00297061	0.523919
26145	Saginaw	MI	93.4525	3	17.7	3	16052	135088	35165	401	2321	12	235	4529	0.00771525	-0.671349
26147	St. Clair	MI	85.5136	1	13.3	2	5162	145941	3269	232	1079	25	166	3887	0.00588786	0.927114
26149	St. Joseph	MI	46.9636	4	15.7	3	4564	52871	1533	107	334	22	62	1397	0.00694157	0.676923
26151	Sanilac	MI	16.6603	6	15	3	1518	39100	231	109	151	3	6	417	0.00320892	0.788926
26153	Schoolcraft	MI	2.67335	7	21.4	4	78	6971	49	578	29	0	0	409	0.000329473	0.705319
26155	Shiawassee	MI	49.8968	4	13.1	2	1956	64710	269	142	309	11	42	1178	0.00872614	0.465032
26157	Tuscola	MI	25.7029	6	15.9	3	1740	50174	607	140	166	0	24	718	0.00479808	0.182714
26159	Van Buren	MI	47.7619	2	15.8	3	8416	61287	2323	309	464	41	102	2248	0.0076226	-0.619156
26161	Washtenaw	MI	197.715	2	14.5	3	16405	255347	42415	659	31448	102	917	14216	0.0153136	0.197416
26163	Wayne	MI	1113.17	1	23.7	4	100977	876195	686353	4515	54832	374	4270	36306	0.0416535	-0.878815
26165	Wexford	MI	22.496	7	17.3	3	601	31188	206	176	232	7	2	503	0.00273383	-0.922971
27001	Aitkin	MN	3.35726	8	12.1	2	202	14903	74	347	61	2	0	252	0.000423869	-1.14226
27003	Anoka	MN	315.552	1	6.6	1	14597	285056	18860	1852	14627	116	426	9327	0.0100651	0.591978
27005	Becker	MN	9.8507	6	12.7	2	635	29056	173	2487	186	9	10	996	0.00058719	-0.118342
27007	Beltrami	MN	7.06735	7	19	4	1018	33221	400	9330	371	43	24	1440	0.000462452	0.554207
27009	Benton	MN	37.2204	3	14.1	2	852	36008	1104	135	425	0	3	833	0.000945641	-0.0219209
27011	Big Stone	MN	3.89756	9	11.7	2	71	4936	15	0	0	0	0	17	0.00154696	0.640897
27013	Blue Earth	MN	33.9574	3	18.1	3	2131	58463	2152	199	1392	12	41	1377	0.00258164	-0.287268
27015	Brown	MN	15.9487	6	8.1	1	1030	23702	71	33	177	24	10	196	0.00315903	0.74301
27017	Carlton	MN	15.8726	2	12.1	2	601	31256	555	1875	176	0	10	935	0.00179311	0.371233
27019	Carver	MN	107.699	1	4	1	4051	88561	1449	196	2444	17	61	2020	0.00872063	-0.417407
27021	Cass	MN	5.50272	9	15.3	3	570	23988	108	3140	178	13	0	813	0.000764001	-0.681558
27023	Chippewa	MN	7.99862	7	11.1	2	759	10696	69	169	87	124	1	135	0.00265735	0.0938144
27025	Chisago	MN	50.5283	1	5.4	1	1092	50953	729	244	518	11	2	748	0.00465296	0.448201
27027	Clay	MN	22.9179	3	12.5	2	2688	54901	1566	814	693	5	12	1361	0.00147762	-0.39248
27029	Clearwater	MN	3.41097	8	17.9	3	177	7504	38	745	39	12	1	308	0.000386556	0.123123
27031	Cook	MN	1.4008	9	13	2	109	4537	28	430	42	0	0	124	0.000531613	0.319889
27033	Cottonwood	MN	6.90006	7	15.6	3	814	9967	65	54	323	29	0	185	0.00180993	-1.27341
27035	Crow Wing	MN	24.5596	4	9.6	1	918	60405	405	625	281	0	14	857	0.00154694	0.569695
27037	Dakota	MN	284.598	1	6.9	1	28020	330377	23183	858	19549	163	972	11533	0.00892255	1.07753
27039	Dodge	MN	18.0052	3	5.7	1	1005	18947	61	64	150	2	6	250	0.00263684	-1.23828
27041	Douglas	MN	22.3692	6	8.4	1	570	35473	236	111	37	0	47	417	0.00060636	0.305823
27043	Faribault	MN	7.56838	6	11.5	2	898	12788	31	10	36	0	1	202	0.00216766	-0.237184
27045	Fillmore	MN	9.33544	3	11.3	2	298	20150	99	20	101	3	9	145	0.00403452	0.753662
27047	Freeborn	MN	16.7157	7	11.8	2	2908	26425	376	38	542	14	27	289	0.000545924	0.939353
27049	Goodhue	MN	23.5415	4	10.8	2	1479	42640	477	445	252	0	1	844	0.00306144	-0.458201
27051	Grant	MN	4.1747	9	10.6	2	125	5660	14	10	5	0	2	107	0.000704828	-1.10466
27053	Hennepin	MN	853.82	1	11.5	2	84059	851532	153651	6507	85242	398	2920	40454	0.0334623	-0.109798
27055	Houston	MN	13.0852	3	8.9	1	183	18023	134	41	94	2	9	223	0.00419643	0.737238
27057	Hubbard	MN	8.64888	7	10.8	2	413	19322	138	440	131	0	0	299	0.000833908	-0.745039
27059	Isanti	MN	34.1887	1	7.1	1	710	36364	202	107	394	9	60	738	0.000886084	0.322191
27061	Itasca	MN	6.54818	6	12.6	2	598	41652	181	1608	189	5	0	1004	0.00101327	-0.393395
27063	Jackson	MN	5.54955	7	7.7	1	343	9404	12	11	257	0	0	77	0.00219697	-1.38128
27065	Kanabec	MN	11.8046	6	11.6	2	247	15185	64	141	72	0	0	239	0.000740192	0.215047
27067	Kandiyohi	MN	20.6163	4	11.3	2	5061	34829	1788	73	324	0	17	485	0.00290527	0.198325
27069	Kittson	MN	1.54045	9	11.2	2	91	4208	34	9	16	0	2	24	0.000351381	-0.450409
27071	Koochiching	MN	1.58881	6	17.1	3	20	11943	111	468	61	0	0	173	0.000124359	0.985173
27073	Lac qui Parle	MN	3.45211	9	9.3	1	144	6536	79	11	30	0	2	38	0.00100939	1.18118
27075	Lake	MN	1.93631	6	9.3	1	153	10131	110	50	4	4	7	119	0.000732202	0.925326
27077	Lake of the Woods	MN	1.14269	9	7.4	1	67	3590	1	7	29	0	0	147	0.000297498	0.252406
27079	Le Sueur	MN	23.9318	1	8.8	1	1597	25501	220	65	120	3	19	285	0.00602384	-0.134357
27081	Lincoln	MN	4.11722	9	11.4	2	99	5536	18	20	11	0	0	40	0.00287716	-1.05872
27083	Lyon	MN	13.9376	7	13.7	2	1604	22019	849	96	941	1	0	279	0.00432359	0.373679
27085	McLeod	MN	28.1364	6	8.4	1	2060	32819	113	62	214	0	50	498	0.00314232	0.378858
27087	Mahnomen	MN	3.80658	8	22.7	4	211	2540	17	2229	25	19	4	455	0.000692105	0.054623
27089	Marshall	MN	2.04399	8	7.8	1	397	8805	30	22	25	3	0	115	0.000217515	0.302645
27091	Martin	MN	10.8861	7	11.3	2	829	18797	57	12	185	5	2	197	0.00216811	0.00294966
27093	Meeker	MN	14.6708	6	8.3	1	867	21793	133	14	75	12	7	204	0.00253986	0.141013
27095	Mille Lacs	MN	17.2927	1	11.5	2	574	22893	95	1223	144	0	13	693	0.00202372	0.0238313
27097	Morrison	MN	11.2835	6	11.4	2	518	31542	202	78	166	0	53	321	0.00205904	-0.372192
27099	Mower	MN	21.3783	4	13	2	4334	31837	1351	40	964	0	55	805	0.00217116	-0.500307
27101	Murray	MN	4.59927	9	8.2	1	301	7871	53	16	92	0	0	61	0.00109585	-0.933236
27103	Nicollet	MN	28.8124	3	11.3	2	1431	29994	989	46	550	0	38	429	0.00258199	-0.663581
27105	Nobles	MN	11.7997	7	15.8	3	5863	13292	948	100	1369	6	0	276	0.00107987	-0.759685
27107	Norman	MN	2.91483	8	12	2	328	5909	58	136	38	0	0	120	0.000442378	-0.137654
27109	Olmsted	MN	89.6028	3	9.1	1	7242	123059	8344	238	8804	20	289	3689	0.00177215	0.702406
27111	Otter Tail	MN	11.3157	6	9.4	1	1870	53750	781	223	363	6	12	785	0.000783225	0.0693799
27113	Pennington	MN	8.89019	6	10.3	2	496	12935	207	237	129	2	7	184	0.000626202	-0.665589
27115	Pine	MN	7.94945	6	13.6	2	814	26024	550	702	151	24	9	783	0.00109433	1.14396
27117	Pipestone	MN	7.66217	6	11.8	2	541	8264	114	76	87	0	0	147	0.00249068	0.0729161
27119	Polk	MN	6.18289	3	12.4	2	1956	27748	556	356	261	15	3	669	0.00117531	0.420177
27121	Pope	MN	6.30422	8	7.9	1	141	10544	51	37	45	0	1	113	0.000576676	0.611995
27123	Ramsey	MN	1364.14	1	15	3	39948	339170	60445	2699	75177	136	922	19396	0.0710105	0.126751
27125	Red Lake	MN	3.58683	8	9.4	1	140	3720	12	57	14	0	4	70	0.000892913	-0.426169
27127	Redwood	MN	6.78095	7	11.8	2	480	13514	116	700	457	0	12	151	0.00175786	-0.182179
27129	Renville	MN	5.81284	8	11	2	1182	13145	74	178	74	0	0	145	0.00196406	-0.0813553
27131	Rice	MN	50.81	4	11.5	2	5129	54519	3052	245	1435	27	39	805	0.00389343	0.299707
27133	Rock	MN	7.54905	6	11	2	266	8875	95	63	94	0	0	40	0.000800281	-0.151222
27135	Roseau	MN	3.58866	7	9.2	1	181	14357	133	180	407	3	0	276	0.000692925	0.845975
27137	St. Louis	MN	12.3787	2	15.4	3	3124	183032	3138	3563	2201	79	87	5070	0.00148327	0.140416
27139	Scott	MN	153.315	1	5.6	1	6951	116432	4772	1076	8490	10	252	3480	0.00758649	-0.399227
27141	Sherburne	MN	82.0741	1	6.4	1	2297	84546	2077	374	1053	11	165	1501	0.00356751	0.187211
27143	Sibley	MN	9.76215	1	8.5	1	1276	13260	92	26	97	0	4	133	0.00327853	0.477493
27145	Stearns	MN	44.6543	3	13.1	2	4951	136413	7834	449	3332	24	128	2169	0.00373797	0.137652
27147	Steele	MN	32.9015	5	9.9	1	2733	31924	1156	59	343	7	0	390	0.00179731	0.740579
27149	Stevens	MN	6.68542	7	15.4	3	488	8697	82	162	182	26	0	122	0.0013701	0.207995
27151	Swift	MN	4.91641	7	12.2	2	428	8735	201	1	27	12	0	44	0.0015611	-0.672798
27153	Todd	MN	9.97769	6	13	2	1347	22401	93	72	104	0	4	402	0.00163415	0.653926
27155	Traverse	MN	2.2586	9	10.9	2	83	3042	21	134	11	0	0	66	0.0013456	0.67896
27157	Wabasha	MN	15.8664	3	6.1	1	613	20386	77	10	78	0	9	317	0.00221494	1.15189
27159	Wadena	MN	9.81029	7	15	3	241	12909	151	102	53	0	4	166	0.000719968	-0.430071
27161	Waseca	MN	17.2348	6	9.2	1	1085	16892	394	167	111	0	0	249	0.00364795	-0.785758
27163	Washington	MN	252.083	1	5	1	9847	210116	10209	835	13440	139	232	6161	0.0140616	0.289683
27165	Watonwan	MN	9.70772	6	12.2	2	2553	8091	59	19	106	0	0	108	0.00443842	0.441251
27167	Wilkin	MN	3.28933	6	9.9	1	45	6016	35	167	0	0	0	135	0.000514118	-1.20097
27169	Winona	MN	31.4447	4	14.5	3	1418	46658	749	150	1339	10	37	631	0.00123332	-0.454511
27171	Wright	MN	76.5817	1	5	1	3632	121903	1846	508	1517	9	89	1626	0.00525612	-0.0507368
27173	Yellow Medicine	MN	5.0507	9	12.5	2	431	8956	51	271	60	0	0	161	0.00152589	-0.990125
28001	Adams	MS	26.3749	5	34.2	6	2667	11655	16678	56	197	0	0	330	0.000835098	0.426763
28003	Alcorn	MS	35.944	7	19.6	4	1124	30972	4374	0	107	0	0	665	0.0019303	0.752977
28005	Amite	MS	6.64956	8	22.8	4	29	7211	5277	0	34	0	0	23	0.00105767	0.348069
28007	Attala	MS	9.84014	6	22.6	4	376	10124	7902	26	78	0	0	225	0.00052534	0.109928
28009	Benton	MS	7.88695	1	20.2	4	204	4999	3042	0	0	0	0	61	0.0018991	0.304997
28011	Bolivar	MS	14.5873	7	37.4	6	696	10719	21248	91	309	0	0	58	0.00396381	0.417859
28013	Calhoun	MS	9.6214	9	26.9	5	829	9501	3981	0	30	38	5	233	0.0019747	-0.345743
28015	Carroll	MS	6.2811	9	14	2	50	6567	3422	7	69	0	0	106	0.00122906	0.510546
28017	Chickasaw	MS	13.3155	7	22.9	4	765	8737	7492	23	18	0	20	250	0.00230839	-0.818931
28019	Choctaw	MS	7.71842	9	24.5	5	41	5649	2581	43	11	6	0	29	0.00184651	-1.08516
28021	Claiborne	MS	7.21324	8	45.9	6	33	1098	7915	15	39	0	0	6	0.000792142	0.108867
28023	Clarke	MS	8.98236	9	18.5	3	138	10197	5650	16	0	0	14	74	0.00223317	0.316299
28025	Clay	MS	18.8218	7	26.6	5	128	7831	11788	68	130	0	0	45	0.000941561	-0.353737
28027	Coahoma	MS	16.9791	7	36.2	6	35	5244	18737	30	132	0	0	118	0.000698842	-0.0997711
28029	Copiah	MS	14.28	2	24.3	5	850	12768	14853	0	65	0	13	199	0.00198693	-0.368095
28031	Covington	MS	17.8879	8	23.1	4	460	11637	6824	0	46	19	0	186	0.00279907	-0.929329
28033	DeSoto	MS	140.451	1	9.8	1	8253	115476	43857	236	2100	16	241	3088	0.00405303	0.294282
28035	Forrest	MS	62.8271	3	26.3	5	2308	43272	27911	181	659	9	25	1470	0.00414235	-0.1685
28037	Franklin	MS	5.32089	9	17.9	3	65	4910	2795	0	2	0	0	0	0.000684623	0.620983
28039	George	MS	18.9907	6	14.7	3	636	20590	1818	117	201	0	0	183	0.000806571	0.0927457
28041	Greene	MS	7.47623	8	15.1	3	156	9950	3531	23	0	0	0	141	0.00162515	0.30456
28043	Grenada	MS	19.5547	7	24.2	5	92	11775	9239	63	0	0	0	210	0.00182934	0.629994
28045	Hancock	MS	37.6983	2	17.2	3	1740	39296	4010	153	85	0	78	915	0.00570236	-0.278961
28047	Harrison	MS	134.945	2	20.5	4	10718	129479	48160	976	5915	45	301	4897	0.00740379	-0.986826
28049	Hinds	MS	107.974	2	23.9	4	3642	61616	174077	228	2005	85	239	1357	0.00843376	0.0747915
28051	Holmes	MS	9.32096	6	46.5	6	50	2852	15189	7	61	0	31	77	0.00255131	-0.188835
28053	Humphreys	MS	8.00592	6	40.5	6	248	1847	6549	14	14	0	0	6	0.000922554	-0.206898
28055	Issaquena	MS	1.21146	8	40.3	6	15	440	841	0	0	0	0	0	0	0.214801
28057	Itawamba	MS	16.9856	7	18.4	3	347	21222	1724	2	39	7	1	97	0.000724673	-1.05613
28059	Jackson	MS	75.4868	2	15.3	3	8342	96478	30526	480	3127	55	93	2213	0.0048076	0.102521
28061	Jasper	MS	9.44758	9	22.8	4	0	7459	8947	1	0	0	47	93	0.00114191	-0.889977
28063	Jefferson	MS	5.54202	8	47	6	9	974	6448	0	32	0	0	0	0.0007426	-0.104103
28065	Jefferson Davis	MS	11.0023	8	32.5	6	39	4407	7175	0	0	0	0	18	0.00189059	-1.14187
28067	Jones	MS	37.9694	4	21.6	4	2921	44338	19798	146	365	48	81	631	0.00111139	0.153199
28069	Kemper	MS	5.08062	9	31.8	5	171	3446	6078	378	0	0	0	9	0.00100786	-0.337176
28071	Lafayette	MS	32.238	4	25.3	5	1314	36944	12561	32	1110	25	222	536	0.00122243	-0.554753
28073	Lamar	MS	47.0444	3	16.3	3	1543	45199	12076	42	839	0	17	801	0.0031095	-0.581466
28075	Lauderdale	MS	42.9194	5	21.5	4	1751	41504	33465	117	525	0	31	828	0.00109739	-1.28072
28077	Lawrence	MS	11.3508	8	19.8	4	68	8283	4199	0	4	0	0	105	0.00179331	-0.149118
28079	Leake	MS	15.1925	6	25.1	5	1015	10869	9616	1325	41	0	0	70	0.00132477	-0.289154
28081	Lee	MS	72.7988	5	17.3	3	2167	56323	24499	134	688	20	201	808	0.00257421	-1.072
28083	Leflore	MS	19.5711	5	40.3	6	773	6892	22032	0	216	0	10	190	0.00129984	-0.253011
28085	Lincoln	MS	22.7509	6	23.6	4	369	23226	10641	4	254	0	0	48	0.000658644	-0.00424579
28087	Lowndes	MS	45.4956	5	21.1	4	1201	31093	25908	119	596	13	16	612	0.00305555	0.703201
28089	Madison	MS	55.2317	2	12	2	2926	56854	39031	175	2544	7	213	462	0.00270182	-1.1647
28091	Marion	MS	18.1282	6	25.9	5	379	16551	8179	78	85	16	29	149	0.000711861	0.118939
28093	Marshall	MS	19.6724	1	17.8	3	1256	17180	17138	37	43	0	7	320	0.00164023	0.494808
28095	Monroe	MS	18.1508	7	19.2	4	421	24094	10839	9	87	0	6	511	0.0020186	-0.0771327
28097	Montgomery	MS	9.78014	7	25.6	5	235	5398	4332	0	30	0	0	314	0.0028461	0.0646915
28099	Neshoba	MS	19.9351	7	22.1	4	573	17324	6146	4635	109	0	2	648	0.000677213	-0.963986
28101	Newton	MS	14.3234	7	23	4	387	13181	6426	1088	97	0	2	256	0.00200449	0.422168
28103	Noxubee	MS	6.07736	7	34.9	6	148	2837	7887	20	4	0	0	46	0.00166625	0.306062
28105	Oktibbeha	MS	41.6166	5	29.8	5	813	28090	18304	43	1449	8	29	656	0.00337031	-0.421973
28107	Panola	MS	19.2883	6	20.5	4	599	16177	17163	22	4	0	0	264	0.00225404	0.146303
28109	Pearl River	MS	26.198	6	17.9	3	1635	45111	7087	76	188	0	55	897	0.000951807	-0.173726
28111	Perry	MS	7.18683	3	19.9	4	172	9319	2380	0	11	0	17	148	0.0017897	0.299643
28113	Pike	MS	37.5353	6	32.3	5	622	17478	21101	191	187	5	18	161	0.00471987	0.195282
28115	Pontotoc	MS	24.1041	7	17	3	1940	23975	4610	6	241	0	25	278	0.00155135	0.104438
28117	Prentiss	MS	23.6219	7	22.5	4	353	21098	3392	0	37	0	0	509	0.0027912	-0.0503961
28119	Quitman	MS	7.18511	6	37.5	6	98	2051	5351	0	6	0	0	31	0.000953311	0.544295
28121	Rankin	MS	74.505	2	8.5	1	3965	112015	29894	187	1724	42	114	1704	0.00547666	-0.0611894
28123	Scott	MS	17.9979	6	27.8	5	3069	14163	10927	128	73	0	3	36	0.00253501	0.391926
28125	Sharkey	MS	4.14166	8	29	5	28	1245	3331	5	19	0	3	0	0.000894335	-0.0881312
28127	Simpson	MS	17.835	2	27.1	5	137	16770	9944	3	62	0	7	292	0.00196601	-0.295725
28129	Smith	MS	9.77835	8	18.2	3	265	11980	3809	0	7	0	0	53	0.00242729	0.481931
28131	Stone	MS	15.5842	6	17.3	3	345	13814	3458	74	0	0	0	290	0.0017334	0.601615
28133	Sunflower	MS	14.8933	7	32.5	6	434	6504	19825	22	37	0	0	93	0.00276673	0.259619
28135	Tallahatchie	MS	8.70793	7	28.3	5	2176	5148	6863	52	220	24	0	69	0.0011968	-0.296995
28137	Tate	MS	27.0267	1	19.3	4	715	18353	8511	27	71	26	0	630	0.00190779	-0.616147
28139	Tippah	MS	18.5477	6	22.8	4	1026	17009	3641	0	102	14	3	198	0.00337338	-0.786322
28141	Tishomingo	MS	17.7226	8	18.6	3	571	18193	488	50	18	0	0	156	0.00363987	0.452706
28143	Tunica	MS	8.72614	1	27	5	77	2002	8066	0	91	0	18	22	0.00169835	-1.08218
28145	Union	MS	26.1999	6	18.2	3	1197	22177	4170	0	261	44	0	353	0.00185801	0.312407
28147	Walthall	MS	14.0226	9	26.3	5	87	7736	6704	0	68	0	11	64	0.000955868	0.645712
28149	Warren	MS	31.1687	4	23.7	4	282	22658	23842	39	229	0	0	460	0.00131209	-0.910731
28151	Washington	MS	25.5411	5	33.7	6	697	12251	34422	55	311	0	48	218	0.00425667	0.535551
28153	Wayne	MS	9.74309	7	24.3	5	131	11831	8289	61	14	0	0	132	0.000476248	-0.634294
28155	Webster	MS	9.0469	9	25.3	5	145	7698	1893	17	15	0	10	90	0.00183358	-0.395807
28157	Wilkinson	MS	5.17227	8	38.7	6	26	2537	6451	0	6	0	39	25	0.00170815	-0.69737
28159	Winston	MS	11.7512	7	25.3	5	215	9304	8690	230	6	0	0	37	0.00063582	0.926744
28161	Yalobusha	MS	10.2701	7	22.6	4	187	7243	4932	26	21	0	0	17	0.00247951	0.462597
28163	Yazoo	MS	11.5102	2	36.5	6	1551	9850	15508	51	105	0	0	431	0.000837224	0.216538
29001	Adair	MO	17.3116	7	26.2	5	596	23030	617	56	595	33	42	468	0.00136113	0.46503
29003	Andrew	MO	15.4912	3	9	1	399	16481	227	26	21	0	0	204	0.000892451	-0.279838
29005	Atchison	MO	3.76377	9	12.1	2	66	5155	20	20	33	0	0	41	0.00211646	-0.284712
29007	Audrain	MO	14.3694	6	16.7	3	754	22427	1572	58	54	12	8	878	0.00278877	-0.672182
29009	Barry	MO	17.5655	6	20.5	4	3169	30616	112	217	536	0	0	748	0.00248114	-0.476432
29011	Barton	MO	7.78817	6	20.9	4	300	11066	28	228	71	5	0	244	0.0019565	-0.033099
29013	Bates	MO	7.57027	1	14.3	2	340	15508	205	73	32	9	0	238	0.000922922	-0.773945
29015	Benton	MO	10.3748	7	18.6	3	358	18033	67	73	24	3	0	360	0.00109681	0.349188
29017	Bollinger	MO	7.71512	3	19.9	4	149	11919	53	81	50	0	0	95	0.000624858	-1.52268
29019	Boone	MO	98.3285	3	18.7	3	5729	138754	14852	233	7398	185	332	7106	0.0033792	0.499277
29021	Buchanan	MO	84.5748	3	17.3	3	5706	74906	4826	167	886	202	13	2719	0.00472881	-0.616973
29023	Butler	MO	23.803	5	21.6	4	860	38123	2305	196	283	10	13	1036	0.00111161	0.160516
29025	Caldwell	MO	8.19124	1	13.3	2	188	8578	46	40	35	0	0	159	0.00181102	0.480123
29027	Callaway	MO	20.7229	3	12.3	2	894	40399	1937	202	338	6	84	933	0.000462638	0.221846
29029	Camden	MO	26.3986	7	17.5	3	1212	42371	324	249	279	0	15	405	0.00411972	0.462764
29031	Cape Girardeau	MO	52.0637	3	17.7	3	1781	67423	6142	101	1094	17	13	1442	0.00200212	0.197507
29033	Carroll	MO	4.95203	6	18.4	3	134	8451	77	0	24	0	0	223	0.00111169	-0.965572
29035	Carter	MO	4.76008	9	14.5	3	142	5918	1	53	0	0	0	141	0.00152201	-0.25475
29037	Cass	MO	56.4719	1	9.5	1	4302	90204	3793	457	842	15	71	2204	0.00443404	0.173113
29039	Cedar	MO	11.2803	6	22.6	4	278	13162	5	0	33	24	25	335	0.00244127	-0.777559
29041	Chariton	MO	3.89917	9	14.2	2	66	7229	165	9	7	0	0	110	0.00102799	-1.47599
29043	Christian	MO	56.9758	2	10.4	2	2325	77763	474	259	375	47	8	1777	0.00137245	-0.834903
29045	Clark	MO	5.20841	9	15.3	3	35	6616	18	17	7	0	0	114	0.000765155	0.235514
29047	Clay	MO	229.204	1	8.9	1	15590	193763	13210	741	5258	463	107	6936	0.0087383	0.413889
29049	Clinton	MO	18.8878	1	11	2	410	19249	409	75	57	7	4	284	0.000921578	-0.783006
29051	Cole	MO	75.6816	3	12.6	2	2118	62535	8885	211	1080	42	474	1404	0.000986092	0.271456
29053	Cooper	MO	12.0462	6	11.2	2	314	15538	1139	59	59	13	41	457	0.000683665	-0.888786
29055	Crawford	MO	12.6817	6	20	4	459	23291	64	0	20	0	20	533	0.00208008	-0.830395
29057	Dade	MO	5.97343	8	22.9	4	151	7124	30	51	9	6	0	210	0.00157589	0.882584
29059	Dallas	MO	11.7347	2	15.7	3	319	15595	5	118	33	0	15	356	0.000713747	-0.0574213
29061	Daviess	MO	5.68924	8	13.2	2	124	7985	65	58	15	0	0	53	0.0013709	-0.00834543
29063	DeKalb	MO	11.5128	3	12.5	2	282	10583	1231	85	31	13	10	329	0	0.47079
29065	Dent	MO	7.98403	7	20.8	4	249	14755	69	133	60	0	0	300	0.000512915	0.223619
29067	Douglas	MO	6.35466	6	20.6	4	185	13122	14	14	11	0	5	40	0.000474547	-0.410834
29069	Dunklin	MO	22.0523	7	26.6	5	1966	25050	3003	103	125	0	0	658	0.00570842	-0.52991
29071	Franklin	MO	42.8568	1	10.6	2	1706	97576	840	195	592	16	67	1421	0.00292929	-0.367898
29073	Gasconade	MO	10.9871	6	12	2	192	14214	84	57	24	0	19	179	0.00148786	-0.327668
29075	Gentry	MO	5.25465	8	18.1	3	20	6449	63	48	29	4	0	75	0.00157137	0.689959
29077	Greene	MO	163.948	2	18.5	3	10061	252812	9268	1271	5416	186	226	7519	0.00914762	0.656557
29079	Grundy	MO	8.96841	7	20.5	4	210	9570	34	104	26	12	14	141	0.000886996	-0.160492
29081	Harrison	MO	4.60373	7	18.3	3	182	8231	67	16	2	0	5	112	0.000534385	0.584385
29083	Henry	MO	12.0959	6	21.2	4	486	20521	317	152	33	0	0	325	0.00110799	0.448869
29085	Hickory	MO	9.05405	8	23.3	4	144	8913	6	162	0	6	0	121	0.00096814	-0.384874
29087	Holt	MO	3.75427	8	12	2	16	4336	14	72	20	2	0	39	0.00166893	-0.473118
29089	Howard	MO	8.44463	6	16.4	3	147	9206	514	49	19	15	0	194	0.00249743	-0.258077
29091	Howell	MO	16.7137	7	22.9	4	823	37931	130	117	188	0	0	950	0.00166558	0.0850125
29093	Iron	MO	7.21734	7	21.2	4	180	9719	159	60	4	4	0	160	0.002105	-1.37664
29095	Jackson	MO	439.777	1	15.9	3	60846	430411	161236	2410	12320	1732	2257	17342	0.0191609	0.568134
29097	Jasper	MO	71.6698	3	17.3	3	9114	100385	2447	1635	1328	120	124	3369	0.00302348	0.288463
29099	Jefferson	MO	130.945	1	10.9	2	4108	210764	2229	523	1697	34	204	3080	0.00352891	0.621968
29101	Johnson	MO	25.1148	4	16.2	3	2203	46474	2445	317	753	170	43	1536	0.00186239	0.0221666
29103	Knox	MO	3.04586	9	20.2	4	39	3836	16	0	5	14	0	66	0.000766062	-0.726535
29105	Laclede	MO	17.9198	6	17.7	3	819	33297	188	159	125	0	0	900	0.000504953	0.121992
29107	Lafayette	MO	20.0628	1	12.8	2	887	30113	662	72	158	18	0	745	0.00368632	-0.21774
29109	Lawrence	MO	24.0666	6	17.1	3	2730	34205	222	205	203	0	0	566	0.00315578	-0.575747
29111	Lewis	MO	7.70458	9	15.2	3	176	9349	297	65	21	12	0	158	0.00229349	0.273486
29113	Lincoln	MO	33.7686	1	13.2	2	1281	51157	1022	133	217	55	0	935	0	-0.329342
29115	Linn	MO	7.68205	7	16.5	3	254	11644	48	24	34	7	30	207	0.00125442	0.157351
29117	Livingston	MO	10.8983	6	17.9	3	250	13967	416	94	74	25	0	199	0.000725343	-0.368239
29119	McDonald	MO	16.2842	2	19	4	2631	17838	418	519	312	353	0	682	0.00214708	0.0936
29121	Macon	MO	7.38223	7	17	3	196	14397	346	41	61	0	10	268	0.000963801	0.0537821
29123	Madison	MO	9.54815	6	18.8	3	286	11603	116	34	50	0	0	137	0.00078097	0.589028
29125	Maries	MO	6.56401	8	18.9	4	226	8580	34	83	17	0	0	19	0.00146534	0.112034
29127	Marion	MO	25.3644	5	18.4	3	465	25891	1396	49	208	36	28	630	0.00176737	-0.957681
29129	Mercer	MO	3.12142	9	17.7	3	63	3516	15	0	23	4	0	48	0.000850754	1.14531
29131	Miller	MO	16.2539	6	16.5	3	451	23712	95	305	119	0	5	260	0.00130307	-0.440436
29133	Mississippi	MO	13.0545	6	31.7	5	277	9986	3319	118	9	6	0	201	0.00187618	-0.0788246
29135	Moniteau	MO	14.7956	3	11.9	2	729	14259	545	118	5	0	0	248	0.00186061	0.715736
29137	Monroe	MO	5.17221	9	13	2	135	8098	299	12	18	21	0	93	0.00178845	-0.732154
29139	Montgomery	MO	8.38381	6	16.1	3	207	10968	168	12	16	26	0	221	0.00144325	0.299029
29141	Morgan	MO	12.9837	8	25.5	5	429	18977	168	105	16	0	0	402	0.00064605	-0.0967596
29143	New Madrid	MO	10.3154	7	24.1	5	317	14433	2884	81	9	0	0	306	0.00457699	-0.734524
29145	Newton	MO	35.9908	3	12.9	2	2994	50367	530	1334	766	553	34	1659	0.00185402	-0.78151
29147	Nodaway	MO	10.0135	6	22.6	4	365	21106	594	64	387	59	3	166	0.00132081	0.155568
29149	Oregon	MO	5.26945	9	25.3	5	176	10164	19	111	90	0	9	210	0.00195545	0.519686
29151	Osage	MO	8.66308	3	6.8	1	106	13275	89	63	4	0	29	44	0.000636523	0.173265
29153	Ozark	MO	4.83449	9	27.6	5	160	8923	4	12	26	0	0	203	0	-0.329371
29155	Pemiscot	MO	13.5939	7	28.5	5	421	11948	4639	18	0	2	0	316	0.00235134	-0.0639017
29157	Perry	MO	15.575	6	8.2	1	407	18295	58	95	134	0	0	146	0.0016279	-0.454077
29159	Pettis	MO	23.9446	4	17.2	3	3626	36084	1203	59	236	34	25	1042	0.00113189	-0.28131
29161	Phelps	MO	25.7903	5	20.4	4	1086	39974	1125	379	1642	0	0	667	0.00114948	-0.991227
29163	Pike	MO	10.6638	6	15.1	3	407	16359	1098	89	105	12	24	423	0.00172768	1.20216
29165	Platte	MO	89.1238	1	7.2	1	5601	79450	6347	252	2665	36	130	2418	0.00735808	-0.0498076
29167	Polk	MO	19.0443	2	14.4	2	726	29441	197	318	23	16	0	626	0.00243012	0.107617
29169	Pulaski	MO	37.4958	5	12.8	2	5770	36969	6241	397	1347	111	20	2277	0.00211713	0.561113
29171	Putnam	MO	3.61684	9	16.9	3	53	4672	22	9	14	0	0	76	0.000746356	-0.797753
29173	Ralls	MO	8.38962	9	13.3	2	127	9775	128	49	46	0	0	83	0.000821867	0.117999
29175	Randolph	MO	19.9861	6	16.5	3	491	22243	1424	123	151	14	29	512	0.00159972	0.662671
29177	Ray	MO	15.5165	1	15.6	3	534	21478	351	114	37	0	25	320	0.00067879	0.266159
29179	Reynolds	MO	3.0378	9	17.3	3	89	6003	116	43	7	14	0	89	0.00238784	0.212055
29181	Ripley	MO	8.46807	9	23.4	4	177	13160	32	50	6	53	11	318	0.00122663	0.0030228
29183	St. Charles	MO	265.282	1	5.7	1	12163	337826	16344	537	9041	95	323	8786	0.00826606	0.412683
29185	St. Clair	MO	5.37469	8	22.2	4	98	8880	80	69	18	0	0	251	0.00171606	0.135822
29186	Ste. Genevieve	MO	13.832	6	16.6	3	194	17112	456	0	14	0	1	105	0.000773515	0.505912
29187	St. Francois	MO	56.6038	4	15.4	3	993	60963	2873	154	359	0	4	902	0.00427211	0.308171
29189	St. Louis	MO	760.532	1	9.8	1	27784	668690	236515	1529	39534	187	2356	22944	0.0273918	0.031343
29195	Saline	MO	11.7595	6	17.3	3	2231	18652	1080	58	194	215	21	559	0.00204424	-0.323822
29197	Schuyler	MO	5.59104	9	18.4	3	32	4328	37	1	0	0	0	52	0.00125641	-0.845427
29199	Scotland	MO	4.31914	9	16.7	3	14	4762	82	0	0	0	0	25	0.000884527	0.0216299
29201	Scott	MO	35.7225	4	20.1	4	838	32491	4441	181	147	0	113	647	0.00459655	-1.09623
29203	Shannon	MO	3.18206	9	30.5	5	150	7795	7	119	0	0	0	202	0.000769265	-1.06569
29205	Shelby	MO	4.68999	9	15.5	3	104	5832	121	2	4	0	0	21	0.00154175	-1.1745
29207	Stoddard	MO	13.8988	6	16.8	3	488	28344	451	29	15	0	0	307	0.00234508	-0.795186
29209	Stone	MO	26.2425	6	12.8	2	662	29988	50	349	29	29	2	420	0.00249699	-0.207673
29211	Sullivan	MO	3.80274	9	15.9	3	1180	4946	115	24	27	3	19	68	0.000595853	0.697256
29213	Taney	MO	33.1585	4	17.1	3	3019	48539	548	437	468	29	64	1204	0.00122113	0.150909
29215	Texas	MO	8.4333	9	25.3	5	525	23452	511	558	49	0	11	608	0.00131186	1.26439
29217	Vernon	MO	9.65499	7	15.2	3	426	19454	219	117	131	0	0	318	0.000467215	-0.772158
29219	Warren	MO	30.2264	1	12.8	2	1080	30873	779	163	142	77	2	438	0.00090083	-0.775342
29221	Washington	MO	12.6867	6	20.2	4	320	23571	594	62	4	6	0	411	0.000508119	0.235387
29223	Wayne	MO	6.79913	9	23.4	4	217	12738	81	53	15	0	0	265	0.000508574	-0.613045
29225	Webster	MO	24.472	2	18.4	3	733	35505	452	120	118	66	0	564	0.00195474	0.223998
29227	Worth	MO	2.97293	9	15	3	24	1986	6	2	7	0	0	28	0.00144809	-0.244892
29229	Wright	MO	10.3659	6	25	5	313	17445	108	34	92	0	88	224	0.00169896	-0.999402
29510	St. Louis	MO	1968.96	1	25	5	12280	135150	149456	706	9710	156	1301	6108	0.137573	0.634244
30001	Beaverhead	MT	0.652015	7	16.1	3	390	8548	6	188	53	3	0	172	0.00013932	-1.51991
30003	Big Horn	MT	1.02671	6	26.8	5	743	3676	14	8636	14	3	1	203	0.000154508	-0.155845
30005	Blaine	MT	0.607041	9	32.7	6	166	3068	16	3262	0	10	0	124	0.000274018	-0.0433698
30007	Broadwater	MT	1.86355	9	7.8	1	152	5432	4	84	0	0	0	83	0.000323814	-0.56968
30009	Carbon	MT	1.9734	3	9.9	1	250	9906	24	87	29	0	29	141	0.000754215	-0.444745
30011	Carter	MT	0.152569	9	11.8	2	4	1290	0	5	0	0	0	21	0.000115583	-0.102155
30013	Cascade	MT	11.7077	3	13.1	2	3461	70201	1046	3469	684	75	16	2864	0.00057239	-0.679354
30015	Chouteau	MT	0.564885	8	20.3	4	132	4448	4	1112	26	2	0	88	0.000485964	0.000823068
30017	Custer	MT	1.21393	7	9.8	1	376	10994	60	158	42	0	0	265	0.000102054	-0.49117
30019	Daniels	MT	0.484111	9	4.6	1	50	1728	0	10	0	0	0	0	0.000270756	0.153499
30021	Dawson	MT	1.51777	7	12.3	2	280	8637	48	200	40	0	0	119	0.000488342	0.238019
30023	Deer Lodge	MT	4.78564	7	18.8	3	299	8261	34	123	48	0	0	366	0.000524109	-0.361129
30025	Fallon	MT	0.696873	9	5.8	1	52	2745	42	16	28	0	0	42	0.000238247	0.490987
30027	Fergus	MT	1.00785	7	14.7	3	249	10694	16	117	94	80	0	77	0.00035591	0.540405
30029	Flathead	MT	7.29725	5	13.6	2	2524	89590	244	1245	440	40	49	2015	0.000607175	0.245889
30031	Gallatin	MT	14.9301	5	13	2	3339	93009	317	863	1311	23	6	1865	0.00177858	-0.438573
30033	Garfield	MT	0.0896614	9	5.1	1	2	1084	0	0	0	0	0	0	8.25612e-05	-0.107495
30035	Glacier	MT	1.76321	7	33.1	6	387	4248	39	8765	40	19	0	179	0.000515672	-0.589721
30037	Golden Valley	MT	0.245583	3	18.2	3	65	640	0	0	0	0	0	42	0	0.315231
30039	Granite	MT	0.716692	8	9.9	1	69	3032	4	14	2	0	0	85	0.000447094	0.120155
30041	Hill	MT	2.19316	7	21.2	4	573	11561	43	3743	66	0	0	482	0.00039953	-0.231269
30043	Jefferson	MT	2.709	9	9.9	1	268	10810	6	168	24	0	2	347	0.00116516	0.792729
30045	Judith Basin	MT	0.405785	8	13.9	2	46	1878	0	27	0	0	0	14	0.000413013	-0.076391
30047	Lake	MT	7.64657	6	20.9	4	1261	19329	67	6977	93	39	0	1752	0.00155429	-0.594019
30049	Lewis and Clark	MT	7.40078	5	11.4	2	2042	60810	207	1220	411	45	15	1540	0.000781497	-1.50199
30051	Liberty	MT	0.606161	9	13.9	2	21	2213	0	0	0	0	0	11	0.000270005	0.607812
30053	Lincoln	MT	2.0573	7	16.4	3	525	17946	15	194	69	4	0	496	0.000320635	0.459148
30055	McCone	MT	0.252509	9	7.7	1	56	1534	0	120	8	0	0	10	0.000292255	0.0369173
30057	Madison	MT	0.850291	9	10.6	2	265	7409	20	38	8	0	0	162	0.000430418	-0.436243
30059	Meagher	MT	0.322846	9	15.8	3	82	1869	0	24	0	0	0	25	0.000161423	-0.934
30061	Mineral	MT	1.32772	8	20.1	4	53	4049	7	14	30	0	7	34	0.000949728	0.01513
30063	Missoula	MT	17.0091	3	15.9	3	3533	102616	417	2886	1610	17	40	3112	0.00178681	-0.850816
30065	Musselshell	MT	0.984593	8	17.4	3	115	4428	39	31	70	0	0	83	0.000206587	-1.25477
30067	Park	MT	2.20449	7	13.4	2	436	15026	46	93	19	12	0	369	0.000137772	0.035687
30069	Petroleum	MT	0.105642	9	10.1	1	0	446	0	0	7	0	0	0	0.000233206	-0.674958
30071	Phillips	MT	0.310881	9	18	3	97	3509	0	457	15	0	0	61	0.000300441	-0.121142
30073	Pondera	MT	1.44524	7	19	4	117	4953	25	871	19	0	0	96	0.000475329	-0.46181
30075	Powder River	MT	0.188474	9	8.2	1	40	1500	0	24	0	0	0	46	0.000117065	-0.241516
30077	Powell	MT	1.13737	6	14.6	3	142	6168	43	286	74	0	0	139	0.000165991	-1.07449
30079	Prairie	MT	0.29459	9	10.1	1	17	1307	0	1	0	0	0	0	0.000222332	-0.548938
30081	Ravalli	MT	6.68324	6	16	3	1383	38562	41	249	250	0	19	883	0.000484445	0.177553
30083	Richland	MT	2.11244	7	5.9	1	594	10197	0	410	54	0	25	125	0.00018522	0.0461882
30085	Roosevelt	MT	1.8395	7	29.1	5	367	4003	21	6136	46	0	0	645	0.000491933	-0.753401
30087	Rosebud	MT	0.716367	9	19.1	4	443	5226	8	3385	85	0	0	145	0.00015419	0.0352395
30089	Sanders	MT	1.5965	8	21.2	4	306	10307	16	410	60	1	0	314	0.000419615	0.430684
30091	Sheridan	MT	0.822059	9	12.2	2	91	3242	5	49	31	0	0	150	0.000230398	-1.10548
30093	Silver Bow	MT	18.5602	5	19.2	4	1448	31408	185	703	285	0	0	485	0.00161328	0.455895
30095	Stillwater	MT	2.0075	8	6.5	1	330	8721	20	98	19	0	0	154	0.00021489	1.71664
30097	Sweet Grass	MT	0.758677	9	10.4	2	57	3422	5	0	37	0	0	125	0.000208085	1.05895
30099	Teton	MT	1.02661	8	9.8	1	90	5690	14	72	12	0	0	162	0.000509907	1.07328
30101	Toole	MT	1.01434	7	16.6	3	174	4429	4	256	36	0	0	132	0.000403236	-0.196831
30103	Treasure	MT	0.311946	8	17	3	19	747	0	0	12	0	0	12	0	0.327377
30105	Valley	MT	0.592623	7	7.4	1	185	6417	7	672	28	17	2	233	0.000156758	-0.178407
30107	Wheatland	MT	0.572172	9	19.8	4	60	1989	0	27	0	0	0	32	0.000271429	0.432951
30109	Wibaux	MT	0.486549	9	10.8	2	41	1078	0	2	0	0	0	0	0.000434032	0.86522
30111	Yellowstone	MT	22.9203	3	10.1	1	8359	135960	901	6254	933	147	99	3679	0.000733066	0.940373
31001	Adams	NE	21.6359	4	12.4	2	2972	27440	192	36	423	12	6	483	0.0034273	1.06975
31003	Antelope	NE	2.88555	9	11.5	2	204	6108	16	20	23	0	0	35	0.00405401	0.519953
31005	Arthur	NE	0.227229	9	10.9	2	0	411	0	0	0	0	1	9	0.000539735	0.435383
31007	Banner	NE	0.37668	9	8.9	1	57	651	4	0	0	0	0	16	0	-1.36916
31009	Blaine	NE	0.272726	9	9.8	1	0	492	0	0	3	7	0	0	0	0.507031
31011	Boone	NE	3.01265	9	7.3	1	106	5178	26	0	7	7	0	33	0.00224951	1.10146
31013	Box Butte	NE	4.02155	7	10.9	2	1354	9212	67	314	30	31	0	192	0.000718134	0.970537
31015	Boyd	NE	1.46522	9	9.8	1	15	1947	10	31	18	0	0	28	0.000715091	0.896609
31017	Brown	NE	0.966713	9	16	3	37	2952	1	6	12	0	0	50	0.000316126	0.680008
31019	Buffalo	NE	19.4738	4	14.4	2	4231	42678	534	61	623	0	6	701	0.0031902	0.0869362
31021	Burt	NE	5.14137	8	12.3	2	178	6124	41	118	28	0	0	57	0.00235627	0.235771
31023	Butler	NE	5.35024	6	7.8	1	246	7702	43	13	31	0	1	69	0.00264046	0.117978
31025	Cass	NE	17.6739	2	6.3	1	787	23994	81	40	86	75	48	402	0.00554194	1.17114
31027	Cedar	NE	4.46532	9	9.7	1	146	8304	2	69	4	2	0	34	0.00156477	1.22746
31029	Chase	NE	1.64168	9	8	1	399	3382	2	0	0	0	0	20	0.000863359	0.735296
31031	Cherry	NE	0.375206	7	9	1	182	5128	2	234	11	9	0	226	6.478e-05	0.596429
31033	Cheyenne	NE	3.23138	7	10.9	2	669	9001	41	31	81	0	0	189	0.001291	0.0959013
31035	Clay	NE	4.22609	8	11.1	2	555	5588	27	14	21	0	6	53	0.00269865	1.37488
31037	Colfax	NE	9.95723	7	8.2	1	4754	5427	292	4	59	11	0	69	0.00375178	0.81971
31039	Cuming	NE	6.11714	7	8	1	894	7998	10	35	13	18	0	71	0.002707	0.62718
31041	Custer	NE	1.6244	7	11.9	2	315	10295	86	4	86	0	0	50	0.00104936	1.15751
31043	Dakota	NE	29.9929	3	16.8	3	7889	10219	885	471	612	0	73	380	0.002922	-0.036191
31045	Dawes	NE	2.48059	7	14.3	2	430	7650	83	247	85	195	24	258	0.000829445	0.55301
31047	Dawson	NE	9.11815	7	13.7	2	7927	14366	1360	98	6	12	15	141	0.00152446	0.293822
31049	Deuel	NE	1.6687	9	11.1	2	148	1701	1	19	6	0	0	26	0.0017556	0.367363
31051	Dixon	NE	4.67513	3	10.3	2	726	4932	17	27	3	5	0	55	0.0032438	0.977867
31053	Dodge	NE	26.6926	4	13.2	2	4300	31051	265	112	225	62	95	466	0.00510848	1.30905
31055	Douglas	NE	650.232	2	13.5	2	67246	386002	60164	1805	18796	274	1029	14390	0.0260232	-0.413171
31057	Dundy	NE	0.846783	9	10.5	2	295	1710	3	1	0	0	0	8	0.000419823	0.219973
31059	Fillmore	NE	3.75989	8	9.9	1	216	5266	32	20	9	0	0	60	0.00335525	0.75732
31061	Franklin	NE	2.02433	9	13.3	2	62	2903	14	0	7	0	0	33	0.00134106	0.584813
31063	Frontier	NE	1.0395	9	10.9	2	37	2530	1	16	2	0	0	38	0.000792304	1.4592
31065	Furnas	NE	2.58464	9	13.5	2	177	4537	16	0	5	0	3	76	0.0021476	0.144613
31067	Gage	NE	9.80921	6	9.1	1	490	20540	135	95	136	47	0	189	0.00136037	0.929298
31069	Garden	NE	0.433091	9	11.7	2	74	1803	3	4	17	0	0	12	0.000452787	-0.29733
31071	Garfield	NE	1.32786	9	7.2	1	41	1892	4	0	6	0	9	6	0.000678169	0.732823
31073	Gosper	NE	1.70148	9	5.7	1	41	1943	0	1	13	0	0	21	0.000842732	0.69873
31075	Grant	NE	0.338952	9	21.1	4	13	656	6	0	0	0	0	7	0.000496998	0.424832
31077	Greeley	NE	1.65063	8	9.8	1	49	2344	15	0	10	0	2	16	0.00203279	0.403023
31079	Hall	NE	43.2697	3	13.5	2	16384	41644	1337	202	718	146	169	633	0.00211992	0.668576
31081	Hamilton	NE	6.51866	3	7.2	1	290	8708	66	13	6	0	0	66	0.001425	-0.23168
31083	Harlan	NE	2.42	9	12.9	2	129	3267	32	10	11	1	0	19	0.00139521	1.04644
31085	Hayes	NE	0.518188	9	9	1	56	898	0	0	0	0	0	3	0.000541471	0.106778
31087	Hitchcock	NE	1.55541	9	14.2	2	22	2828	3	1	0	0	0	6	0.0021754	-0.519995
31089	Holt	NE	1.64739	7	8.9	1	440	9676	15	81	48	3	0	30	0.000640197	0.724147
31091	Hooker	NE	0.366207	9	17.4	3	20	658	6	0	0	0	0	0	0.00053539	0.997699
31093	Howard	NE	4.33005	3	10.2	2	161	6107	3	0	3	6	0	105	0.00067816	0.370945
31095	Jefferson	NE	4.92708	7	10.6	2	259	6857	1	49	10	0	0	100	0.00203151	0.766462
31097	Johnson	NE	5.33868	8	10.1	1	516	4201	351	38	45	0	4	45	0.00205334	0.502753
31099	Kearney	NE	4.89655	7	9.4	1	380	6071	8	17	16	0	0	55	0.00149582	0.834937
31101	Keith	NE	2.9565	7	13.1	2	549	7355	57	32	89	23	0	24	0.00109109	-0.189598
31103	Keya Paha	NE	0.359594	9	7.7	1	8	704	1	0	1	0	0	6	0.000499436	0.603741
31105	Kimball	NE	1.49598	8	11.4	2	324	3251	5	2	29	0	0	77	0.000405635	0.56784
31107	Knox	NE	2.9594	9	12.3	2	219	7327	20	782	23	13	0	112	0.00208997	1.0735
31109	Lancaster	NE	141.226	2	14	2	20625	251487	11909	1367	12942	192	274	7561	0.00691477	-0.153126
31111	Lincoln	NE	5.35591	5	12.6	2	2934	31458	316	57	207	12	4	581	0.000602312	-0.472311
31113	Logan	NE	0.621785	9	9.7	1	27	863	6	2	0	0	0	21	0.000676588	0.720987
31115	Loup	NE	0.367931	9	8.9	1	0	535	0	2	0	0	0	0	0.00068516	-0.548408
31117	McPherson	NE	0.194181	9	16	3	4	418	0	0	0	0	0	10	0	1.30383
31119	Madison	NE	23.6413	5	16	3	5097	28289	474	442	385	0	29	346	0.00337135	0.415124
31121	Merrick	NE	6.22164	3	10	1	322	7277	47	13	8	0	0	162	0.00238407	1.00174
31123	Morrill	NE	1.32955	9	9.4	1	755	4023	41	25	3	0	0	56	0.00081351	0.24057
31125	Nance	NE	3.12048	8	11.7	2	90	3459	3	12	2	3	0	0	0.00174866	1.21493
31127	Nemaha	NE	6.6733	7	11.5	2	183	6640	99	43	50	1	0	25	0.000947777	0.398685
31129	Nuckolls	NE	2.89868	9	10.8	2	112	4125	11	1	51	0	0	18	0.0013426	0.734476
31131	Otoe	NE	9.95571	6	10	1	1207	14207	34	62	82	0	0	283	0.00250853	0.837285
31133	Pawnee	NE	2.4219	9	20.5	4	49	2580	0	6	0	0	0	69	0.00179135	0.278246
31135	Perkins	NE	1.26933	9	4.8	1	111	2772	4	0	0	0	0	17	0.000437096	0.312043
31137	Phelps	NE	6.55414	7	7.1	1	499	8491	13	22	15	0	0	123	0.000715283	0.796972
31139	Pierce	NE	4.8326	9	6.8	1	115	6938	25	10	26	6	0	55	0.0020206	0.709163
31141	Platte	NE	18.8297	5	8.6	1	5784	26293	144	107	205	4	9	329	0.00114553	0.558529
31143	Polk	NE	4.619	9	7.6	1	251	4872	4	18	3	0	40	56	0.00352327	1.42914
31145	Red Willow	NE	5.85341	7	11.7	2	538	10022	125	0	31	0	4	150	0.00161548	0.864862
31147	Richardson	NE	5.62878	7	16.3	3	154	7439	17	146	14	0	0	275	0.00279865	0.559315
31149	Rock	NE	0.528822	9	9.7	1	13	1348	4	0	0	0	0	16	0.000382927	1.02854
31151	Saline	NE	9.63471	6	11.6	2	3484	10132	105	55	411	0	0	138	0.00470806	0.361905
31153	Sarpy	NE	284.022	2	5.3	1	15294	143350	6401	547	4330	172	142	4952	0.0113487	1.22695
31155	Saunders	NE	10.7969	2	9	1	442	20034	63	41	65	0	0	308	0.00309174	0.706215
31157	Scotts Bluff	NE	19.064	5	13.2	2	8545	26517	225	427	228	0	23	544	0.00469954	-0.0181737
31159	Seward	NE	11.5169	2	9.2	1	422	16196	83	22	105	0	2	215	0.00202703	-1.977
31161	Sheridan	NE	0.829002	9	15.8	3	245	4294	28	457	19	2	0	196	0.000474529	-0.91849
31163	Sherman	NE	2.07985	8	10.7	2	62	2960	0	1	17	0	0	8	0.00136473	-0.773943
31165	Sioux	NE	0.234647	9	12.4	2	48	1130	5	2	3	0	0	68	0.000373641	-1.20217
31167	Stanton	NE	5.43566	9	9.5	1	318	5552	77	0	16	0	0	57	0.00180587	0.780729
31169	Thayer	NE	3.45388	9	10.9	2	117	4903	13	14	0	0	1	85	0.00336439	0.153426
31171	Thomas	NE	0.348245	9	12.4	2	4	626	0	2	0	0	0	11	0.000541593	-1.06496
31173	Thurston	NE	6.92089	8	30.5	5	361	2592	16	3926	50	0	0	110	0.00196198	-0.564234
31175	Valley	NE	2.88976	9	11.5	2	119	4069	17	9	0	0	0	38	0.00203887	-0.412562
31177	Washington	NE	20.2122	2	9.8	1	576	19339	194	16	61	0	5	223	0.00297034	-0.395804
31179	Wayne	NE	8.20209	6	13.5	2	522	8486	196	48	45	0	9	103	0.00435864	-0.102795
31181	Webster	NE	2.41569	9	11.3	2	168	3313	8	0	23	4	6	75	0.00134317	-1.03925
31183	Wheeler	NE	0.567893	9	2.6	1	6	837	0	0	1	0	0	2	0	-0.637011
31185	York	NE	9.32834	6	9.7	1	678	12571	167	37	35	0	56	288	0.0013488	0.317407
32001	Churchill	NV	1.87353	6	13.8	2	3214	17746	585	966	586	51	49	825	7.79923e-05	-0.566633
32003	Clark	NV	103.352	1	14.6	3	648211	931891	228127	8380	200206	14221	5263	76137	0.00210379	-1.06609
32005	Douglas	NV	25.9127	4	9.8	1	5846	38648	278	874	620	76	76	1214	0.00108804	-0.177482
32007	Elko	NV	1.17757	5	11.5	2	12689	35183	442	2699	523	121	29	691	0.000134895	1.32188
32009	Esmeralda	NV	0.118788	9	6.8	1	172	882	8	26	0	0	5	9	0.000323379	1.29901
32011	Eureka	NV	0.159778	9	10	1	27	1671	1	29	0	0	0	0	0.000184929	1.54121
32013	Humboldt	NV	0.684354	7	9.1	1	4520	11252	110	761	43	3	50	349	0.000120146	1.14587
32015	Lander	NV	0.411829	7	13.2	2	1577	3991	3	245	3	29	0	39	0.000139911	1.39275
32017	Lincoln	NV	0.188923	8	12.1	2	453	4356	135	166	53	0	0	40	0.000108931	0.817032
32019	Lyon	NV	10.0909	4	13.7	2	8486	39790	485	1008	565	105	189	1675	0.00096466	1.32498
32021	Mineral	NV	0.459988	7	20.3	4	495	2598	34	965	206	0	3	170	0.000205765	1.36705
32023	Nye	NV	0.919413	4	17.3	3	6139	33425	1306	636	710	164	0	916	0.000127413	1.32592
32027	Pershing	NV	0.42604	9	15	3	1586	4404	311	184	87	30	3	56	0.000127921	1.42788
32029	Storey	NV	5.69125	2	7.7	1	261	3375	28	53	73	0	0	101	0.00146267	0.329023
32031	Washoe	NV	27.2362	2	13.3	2	106453	283988	9514	5782	23226	2634	673	13281	0.00140597	1.79673
32033	White Pine	NV	0.428304	7	13	2	1511	7168	462	565	74	17	0	61	8.68947e-05	0.533414
32510	Carson City	NV	144.711	3	14.7	3	12665	36904	853	1063	1293	59	89	1293	0.00533802	1.02667
33001	Belknap	NH	58.0175	4	9.1	1	951	57523	285	130	579	16	65	834	0.0134516	1.20939
33003	Carroll	NH	19.6908	6	9.2	1	649	45668	233	37	279	8	10	640	0.00745801	-0.263337
33005	Cheshire	NH	41.5813	4	10.2	2	1302	71930	506	125	970	25	56	1195	0.0142048	1.30047
33007	Coos	NH	6.9104	7	13.3	2	549	30058	739	137	182	37	11	406	0.00365755	0.82195
33009	Grafton	NH	20.1751	5	10.9	2	1984	81439	901	370	2998	46	29	1513	0.0083611	1.29599
33011	Hillsborough	NH	179.002	2	8.6	1	25429	348156	8555	410	15297	84	979	7461	0.0145362	0.641763
33013	Merrimack	NH	61.237	4	7.7	1	2936	137801	1740	123	2628	0	105	2625	0.0136581	0.77801
33015	Rockingham	NH	167.947	1	4.8	1	8054	281776	1983	314	5808	0	182	4362	0.0227646	0.967725
33017	Strafford	NH	132.968	1	9.5	1	2792	115654	1041	59	4041	0	85	2880	0.021014	1.02949
33019	Sullivan	NH	30.9381	7	9.4	1	620	41105	184	145	266	18	2	733	0.0107741	1.35317
34001	Atlantic	NJ	189.693	2	15.3	3	50510	153899	38978	596	22856	67	264	5756	0.0104255	0.491026
34003	Bergen	NJ	1555.65	1	7.2	1	176933	542226	49842	995	151869	235	2125	13695	0.114445	0.829768
34005	Burlington	NJ	216.984	1	6.4	1	34356	306647	70545	165	21696	136	1648	13999	0.0115933	0.0660457
34007	Camden	NJ	891.333	1	13.1	2	82396	293604	92554	479	29317	130	1829	10687	0.0470963	1.11512
34009	Cape May	NJ	145.161	3	10.6	2	6954	80953	4230	37	903	28	63	1381	0.0199589	0.46671
34011	Cumberland	NJ	123.774	3	18.8	3	45966	73427	27464	836	1975	0	166	5118	0.00479272	1.41875
34013	Essex	NJ	2451.03	1	16.7	3	179661	249087	310404	1130	40966	165	7414	11574	0.12249	0.650078
34015	Gloucester	NJ	349.402	1	7.9	1	16799	230567	28834	79	8751	40	400	5902	0.0203857	0.136696
34017	Hudson	NJ	5681.64	1	17.1	3	293465	195557	73309	885	102008	420	3434	10678	0.2006	0.222382
34019	Hunterdon	NJ	113.455	1	4.5	1	7801	108455	3135	66	4819	17	39	1385	0.00902464	-1.19764
34021	Mercer	NJ	642.29	2	11.3	2	63157	189649	73583	153	39918	65	906	5931	0.0292449	-0.261075
34023	Middlesex	NJ	1045.48	1	8.6	1	170601	371039	77992	1126	200508	228	2417	13377	0.0424541	0.0171909
34025	Monmouth	NJ	517.531	1	7.6	1	66481	473037	42037	463	34053	199	1533	9748	0.0305133	-1.15203
34027	Morris	NJ	417.837	1	4.6	1	64875	359215	15142	238	50277	34	729	8337	0.0351795	-0.0765977
34029	Ocean	NJ	362.359	1	10.9	2	53261	500671	16278	220	11488	154	491	7136	0.0159765	-0.946718
34031	Passaic	NJ	1059.77	1	17	3	206937	214683	54255	839	26714	107	1493	5535	0.0477409	-0.765994
34033	Salem	NJ	74.1998	1	14.2	2	5276	47874	8358	101	588	0	173	1406	0.00465377	-0.806538
34035	Somerset	NJ	426.328	1	4.8	1	47897	192408	30152	398	56772	16	512	5161	0.0281391	-0.141334
34037	Sussex	NJ	106.858	1	5.3	1	10778	125183	2829	12	2814	6	97	1851	0.00744289	-0.65048
34039	Union	NJ	2093.9	1	10.3	2	171189	226675	111889	410	27503	46	11682	7926	0.101441	-0.71443
34041	Warren	NJ	115.968	2	8.2	1	9227	88750	4537	54	3077	21	123	1299	0.00974633	-0.733262
35001	Bernalillo	NM	224.38	2	18	3	334067	266372	16914	26940	15837	403	1923	12399	0.00997458	1.36982
35003	Catron	NM	0.197786	9	21.5	4	559	2953	9	2	12	0	0	12	0.000167284	-0.93488
35005	Chaves	NM	4.16535	5	21.2	4	36365	26416	1008	504	409	31	56	665	0.000254552	-1.44164
35006	Cibola	NM	2.30038	6	28.5	5	10269	5412	271	10593	121	0	71	312	0.000425224	-0.543858
35007	Colfax	NM	1.28654	7	23.5	4	6159	5906	70	127	43	0	0	217	0.000410968	-0.668173
35009	Curry	NM	13.813	5	22.5	4	20602	24704	2774	454	707	57	70	915	0.000549411	-1.04939
35011	De Baca	NM	0.335061	9	22.7	4	928	1053	30	0	0	0	0	5	0.000166201	0.0801412
35013	Do??a Ana	NM	21.6816	3	27.9	5	144782	59835	3413	1471	2059	45	147	2097	0.000912486	-0.748517
35015	Eddy	NM	5.2505	5	14.6	3	26982	27545	802	739	256	23	42	404	0.000462249	0.12063
35017	Grant	NM	2.76642	7	22	4	14190	13184	192	432	36	8	26	314	0.000292413	-0.753374
35019	Guadalupe	NM	0.564032	7	13	2	3633	669	57	58	0	0	0	9	0.000254872	-1.19644
35021	Harding	NM	0.0991832	9	19.8	4	204	340	0	0	0	0	2	0	0	0.00101085
35023	Hidalgo	NM	0.499227	9	26	5	2576	1814	30	26	0	0	0	0	0.000112287	-0.683656
35025	Lea	NM	6.11094	5	16.1	3	39501	25828	2517	452	31	27	163	986	0.000527526	0.0564063
35027	Lincoln	NM	1.5582	7	15.4	3	6224	12354	110	308	103	0	0	398	0.00023976	-0.378008
35028	Los Alamos	NM	63.7491	6	5.1	1	3110	13143	55	185	1074	0	8	456	0.0141421	-0.320114
35029	Luna	NM	3.16663	6	31.8	5	16031	7529	299	183	130	0	0	147	0.000260424	-0.195906
35031	McKinley	NM	5.1603	5	37.5	6	10297	6620	369	53434	672	32	16	1409	0.000212507	-0.375313
35033	Mora	NM	0.923038	9	20.3	4	3639	643	3	0	0	0	320	0	0.000200442	0.726789
35035	Otero	NM	3.80289	4	21.4	4	24415	32428	2015	4028	759	28	75	1382	0.000408724	1.22553
35037	Quay	NM	1.13481	7	21.6	4	3775	4260	133	84	55	17	22	101	0.000134345	0.809455
35039	Rio Arriba	NM	2.59921	4	26.4	5	28175	5075	172	5526	161	4	70	272	0.000658779	0.160719
35041	Roosevelt	NM	3.0485	7	27.5	5	7917	10256	541	104	94	0	23	378	0.000315694	0.583314
35043	Sandoval	NM	14.4461	2	14.7	3	52572	61889	2553	16659	1756	115	314	2957	0.00197728	0.662658
35045	San Juan	NM	8.9731	3	20.8	4	25468	50290	653	48342	748	69	151	2500	0.000629833	0.940862
35047	San Miguel	NM	2.3063	6	30.9	5	21879	5107	280	298	211	0	21	407	0.00016355	0.186955
35049	Santa Fe	NM	29.8137	3	14.4	2	75514	63298	944	3706	1801	92	240	1919	0.0026274	0.874158
35051	Sierra	NM	1.03922	6	21.2	4	3367	7399	62	121	58	0	8	239	0.000184685	0.42737
35053	Socorro	NM	0.993258	6	26.6	5	8497	6002	12	1500	369	0	12	706	0.000348552	0.921715
35055	Taos	NM	5.75181	7	21.3	4	18624	11616	66	2134	77	5	47	240	0.000701248	0.595496
35057	Torrance	NM	1.79292	2	27.1	5	6537	8116	268	165	32	0	0	416	0.000346258	0.84748
35059	Union	NM	0.425563	9	14.2	2	1740	2192	55	92	1	0	17	119	0.00020188	1.02079
35061	Valencia	NM	27.4517	2	22	4	45505	25480	610	2715	393	0	71	1071	0.00180972	0.538711
36001	Albany	NY	227.882	2	12.4	2	17534	225210	35996	310	19734	118	429	9249	0.0162467	1.04518
36003	Allegany	NY	17.7792	7	16.5	3	732	44785	652	128	550	7	62	484	0.00675161	-0.116142
36005	Bronx	NY	13367.5	1	29.7	5	810549	137674	427414	3617	52360	507	8949	14776	0.358095	-0.322497
36007	Broome	NY	107.285	2	17.1	3	7819	164841	9933	336	8269	53	197	4676	0.00656433	0.511889
36009	Cattaraugus	NY	23.0712	4	16.9	3	1576	70996	1277	2229	691	0	46	1360	0.00413171	0.954869
36011	Cayuga	NY	43.7246	4	11.6	2	2186	70857	3054	153	379	0	89	1601	0.00614117	1.13983
36013	Chautauqua	NY	47.6488	4	18.5	3	9427	114862	3109	402	765	29	56	2196	0.00910399	0.682586
36015	Chemung	NY	82.3506	3	15.8	3	2580	75170	5018	375	1325	7	73	2335	0.005687	1.04086
36017	Chenango	NY	21.0694	6	14.5	3	1048	46262	418	145	208	9	11	662	0.00518494	1.16373
36019	Clinton	NY	30.2197	5	15.7	3	2277	73034	3293	123	1230	19	261	987	0.0040926	0.868621
36021	Columbia	NY	37.4024	6	11.4	2	2785	53427	2618	21	1040	15	28	1547	0.00730029	0.5832
36023	Cortland	NY	37.4156	4	14.7	3	1266	44820	800	83	356	0	111	898	0.00541873	0.826659
36025	Delaware	NY	12.2997	6	16.5	3	1692	42498	782	67	324	0	9	578	0.00374747	0.704226
36027	Dutchess	NY	143.486	1	9.1	1	34662	213506	28360	427	10989	68	1066	6607	0.0160138	0.626896
36029	Erie	NY	342.138	1	14.9	3	48102	701817	120267	4147	31780	229	1242	16411	0.0177735	1.71034
36031	Essex	NY	8.22791	6	8.9	1	1227	35087	1121	79	173	9	54	483	0.00365848	2.05743
36033	Franklin	NY	12.0991	7	19.4	4	1740	41720	2971	3526	224	124	62	687	0.00142192	0.594403
36035	Fulton	NY	42.0461	4	16	3	1528	50273	974	86	388	14	0	692	0.00233784	0.533137
36037	Genesee	NY	45.85	4	12.8	2	1818	53120	1382	556	406	0	64	1191	0.00548286	0.866992
36039	Greene	NY	28.5125	6	12.4	2	2652	40928	2874	138	505	5	92	597	0.0065627	0.778152
36041	Hamilton	NY	1.04452	8	9.7	1	69	4438	36	1	1	1	0	100	0.00134892	0.372821
36043	Herkimer	NY	17.217	2	14.9	3	1296	59667	651	195	309	20	52	753	0.00382945	0.216029
36045	Jefferson	NY	35.4747	3	14.8	3	8465	95658	6389	432	1723	284	135	3481	0.00821687	0.38526
36047	Kings	NY	14666.3	1	21.9	4	508365	947519	805388	3904	311901	669	10980	46395	0.378469	0.915207
36049	Lewis	NY	8.13163	6	14.2	2	454	25729	197	56	119	23	20	247	0.0030291	1.15995
36051	Livingston	NY	39.3417	1	14.6	3	2212	58548	1589	92	888	15	70	959	0.00550037	1.39241
36053	Madison	NY	42.3101	2	11.1	2	1513	67006	1290	425	596	47	38	845	0.00707527	0.887238
36055	Monroe	NY	440.069	1	14.8	3	62493	531332	108330	1185	27284	141	1450	16465	0.0240995	1.37902
36057	Montgomery	NY	47.4108	4	19.6	4	6510	40863	618	32	366	0	105	1006	0.00670455	1.05536
36059	Nassau	NY	1848.99	1	5.9	1	224195	836384	150103	1549	122957	204	6769	20908	0.109876	0.688964
36061	New York	NY	28179.6	1	17.3	3	431249	773377	206945	2029	196447	637	6732	36461	1.09047	0.2583
36063	Niagara	NY	157.201	1	13.4	2	5795	182905	15152	2192	2130	72	356	4073	0.0118266	1.00182
36065	Oneida	NY	73.9904	2	16.6	3	12527	191852	13586	354	9309	64	207	4425	0.0076435	0.403558
36067	Onondaga	NY	231.977	2	14.9	3	21813	360803	50207	2259	18072	97	990	13428	0.0198411	0.76676
36069	Ontario	NY	65.6389	1	9.7	1	4857	98850	2480	229	1427	130	165	1353	0.00839288	0.658984
36071	Orange	NY	179.75	1	12.2	2	74643	247267	36590	807	9728	135	1687	7317	0.00998153	0.751108
36073	Orleans	NY	41.0355	1	15.9	3	1971	35981	2438	158	272	24	24	716	0.00394724	1.08856
36075	Oswego	NY	48.6187	2	18.3	3	2959	113001	1002	143	764	10	90	1864	0.00527437	0.495327
36077	Otsego	NY	23.415	7	16.1	3	2146	55584	1047	65	816	1	83	1008	0.00578149	0.7298
36079	Putnam	NY	166.734	1	4.8	1	13684	79747	2204	82	2201	23	134	1389	0.0184396	0.559898
36081	Queens	NY	8303.14	1	13.7	2	654793	593073	401543	4831	587891	870	46396	49883	0.237813	0.830679
36083	Rensselaer	NY	94.5645	2	12.6	2	7394	134012	9410	61	3955	0	381	4587	0.0118354	0.760669
36085	Richmond	NY	3194.78	1	12.9	2	86540	295516	44600	679	39805	136	1230	7442	0.134249	0.599484
36087	Rockland	NY	723.539	1	14.2	2	56251	205500	37408	470	19570	20	1146	4662	0.0445218	0.807107
36089	St. Lawrence	NY	15.9682	4	19.4	4	2529	102050	2471	762	1189	60	104	1652	0.00374646	1.24119
36091	Saratoga	NY	108.029	2	6.6	1	6752	206071	3446	471	6358	42	253	3239	0.00619673	0.885598
36093	Schenectady	NY	292.98	2	12.4	2	10363	114630	14923	343	7113	38	3353	4476	0.0245347	0.297505
36095	Schoharie	NY	19.628	2	13.9	2	956	29572	467	57	264	0	1	294	0.00310462	-0.0449018
36097	Schuyler	NY	21.2981	6	15.3	3	319	17252	190	21	91	0	11	228	0.00470364	-0.223495
36099	Seneca	NY	41.5587	6	11.8	2	1139	31132	1615	109	251	3	8	586	0.00596371	-0.210059
36101	Steuben	NY	27.0827	4	14.5	3	1552	91505	1550	122	1462	8	91	1249	0.00527555	-1.05312
36103	Suffolk	NY	634.153	1	7.2	1	278954	1025705	108361	2120	57325	329	5416	19385	0.0355696	-0.977495
36105	Sullivan	NY	30.223	4	15.9	3	11697	54910	5826	103	1222	0	205	1820	0.0043869	-0.473884
36107	Tioga	NY	36.7199	2	11.2	2	879	47002	281	12	390	0	39	719	0.00595595	0.0234272
36109	Tompkins	NY	84.9375	3	20.4	4	5025	80749	3725	197	10742	30	306	3641	0.00894807	-0.314401
36111	Ulster	NY	61.8626	3	13.2	2	17714	143781	9317	123	3802	102	499	4791	0.00892931	-0.330747
36113	Warren	NY	28.8062	3	9.9	1	1529	60929	732	158	644	33	42	634	0.00534264	-0.307523
36115	Washington	NY	28.8859	3	12.8	2	1623	57555	1792	106	335	0	51	721	0.0046453	0.573053
36117	Wayne	NY	58.47	1	11.7	2	3851	82523	2671	133	612	66	36	1550	0.00831248	-0.656023
36119	Westchester	NY	874.555	1	9.4	1	234081	530156	131769	1427	57004	137	4228	16519	0.0520077	-0.5469
36121	Wyoming	NY	26.632	6	11.4	2	1339	36737	1968	163	149	0	0	530	0.00586235	-0.542952
36123	Yates	NY	28.6401	1	13.1	2	542	23805	249	18	165	2	50	252	0.00342543	-0.145918
37001	Alamance	NC	143.924	3	17.6	3	19453	102558	29769	416	2378	67	136	3067	0.00638268	0.547573
37003	Alexander	NC	55.1846	2	14.7	3	1712	32335	2178	82	428	28	0	396	0.00297019	-0.891576
37005	Alleghany	NC	18.0107	9	21	4	1033	9549	266	12	22	2	0	51	0.00164707	0.399069
37007	Anson	NC	18.5481	6	22.7	4	962	11463	12417	74	303	12	23	277	0.000726492	-0.571288
37009	Ashe	NC	24.373	7	19.4	4	1387	24810	210	97	104	9	0	216	0.000908323	-0.31216
37011	Avery	NC	27.3727	8	14.7	3	895	15605	728	80	108	0	5	114	0.00156103	-0.265216
37013	Beaufort	NC	21.9553	6	19.1	4	3575	31150	12102	21	41	0	15	412	0.00232007	-0.150292
37015	Bertie	NC	10.9964	7	22	4	415	6834	12275	113	113	1	4	158	0.00110445	-0.392385
37017	Bladen	NC	15.0625	6	24.5	5	2576	18504	11743	786	2	0	144	375	0.00132398	0.0263923
37019	Brunswick	NC	55.7361	2	14.1	2	5816	100035	12875	426	779	123	103	2429	0.00272802	-0.550983
37021	Buncombe	NC	148.365	2	13.2	2	16254	211110	15415	936	3061	251	195	5046	0.0111744	-0.13107
37023	Burke	NC	67.8017	2	19.3	4	5223	73190	5265	442	3237	81	111	1349	0.00228807	0.442591
37025	Cabarrus	NC	210.245	1	11.5	2	19669	133776	32817	573	5962	113	311	3495	0.0042751	0.933101
37027	Caldwell	NC	66.933	2	16.4	3	4162	71921	3980	344	508	26	144	720	0.00245461	-0.488587
37029	Camden	NC	16.6054	8	9	1	278	8306	1475	12	198	0	0	67	0.00160656	-0.287114
37031	Carteret	NC	52.2551	4	12.5	2	2896	59330	3882	153	743	26	58	1611	0.00608511	0.0330681
37033	Caswell	NC	20.7253	8	21.3	4	857	13961	7538	25	130	39	0	283	0.000907692	0.226669
37035	Catawba	NC	150.24	2	14.2	2	14564	118877	12341	387	6342	0	507	3164	0.00961954	-0.815602
37037	Chatham	NC	38.7189	2	13.3	2	8583	48818	7970	114	989	42	183	1665	0.00169909	0.454308
37039	Cherokee	NC	23.2768	9	16.8	3	813	25125	377	328	195	0	38	587	0.00169514	-0.131625
37041	Chowan	NC	32.1347	6	22.8	4	521	8577	4850	122	0	2	96	202	0.00223624	0.413229
37043	Clay	NC	19.312	9	17.5	3	351	10211	177	11	0	0	0	3	0.00179596	-0.378734
37045	Cleveland	NC	80.7095	4	19.9	4	3216	71232	20073	194	931	0	114	1278	0.00332693	-0.152251
37047	Columbus	NC	23.2903	6	23.6	4	2890	33685	17208	1906	244	8	106	542	0.00246942	-0.0957527
37049	Craven	NC	56.4881	3	15.4	3	7366	68269	21729	473	2932	29	47	2529	0.00218577	-0.689463
37051	Cumberland	NC	196.888	2	18.2	3	37331	148550	117984	4107	8018	755	775	15246	0.00710005	-0.127814
37053	Currituck	NC	37.2182	1	9.1	1	919	22094	1345	109	107	11	67	595	0.0044225	0.15328
37055	Dare	NC	35.6775	4	8.9	1	2521	31005	643	94	213	0	113	823	0.00705249	-0.0757803
37057	Davidson	NC	114.549	2	15.8	3	11280	132614	14854	523	2402	43	47	2355	0.00348985	0.0759949
37059	Davie	NC	61.1539	2	14	2	2727	35461	2554	57	307	0	32	628	0.00292841	0.296909
37061	Duplin	NC	28.1251	6	26.3	5	12901	30743	14570	160	210	0	25	741	0.00284331	0.23192
37063	Durham	NC	405.482	2	16.4	3	40484	126557	110911	686	14201	138	679	7209	0.0148249	-1.36549
37065	Edgecombe	NC	41.2753	3	24.6	5	2338	19732	30911	67	34	28	28	894	0.00152781	0.506135
37067	Forsyth	NC	348.754	2	18.7	3	46309	211211	94503	875	7992	238	1175	6059	0.0179886	-0.476024
37069	Franklin	NC	50.1399	1	16.4	3	5164	40528	16245	256	289	1	253	1130	0.00314032	-0.215377
37071	Gaston	NC	232.312	1	16.5	3	14175	157510	33189	803	3148	33	811	4380	0.0130239	-0.227094
37073	Gates	NC	13.1504	1	12.4	2	82	7254	3820	107	50	0	26	262	0.00113355	0.970787
37075	Graham	NC	11.3821	9	19	4	98	7519	14	916	0	2	0	58	0.00132242	-0.521086
37077	Granville	NC	42.4596	4	14.3	2	4451	34076	17881	308	232	17	73	1465	0.00290307	-0.0514021
37079	Greene	NC	30.4832	8	25.8	5	3134	9881	7452	74	14	0	17	487	0.00144751	-0.315541
37081	Guilford	NC	309.155	2	16.7	3	39987	265946	172214	1819	24658	217	2113	10243	0.00896626	-0.603518
37083	Halifax	NC	27.9012	4	26.8	5	1435	20220	27511	1841	436	23	4	830	0.0032009	0.420699
37085	Harnett	NC	83.5462	4	18	3	15796	79933	26528	1066	1315	185	410	3520	0.00454221	0.239412
37087	Haywood	NC	41.7475	2	16.6	3	2238	55704	615	248	328	17	53	651	0.00348745	-0.2275
37089	Henderson	NC	116.113	2	11.8	2	11156	93642	3518	280	1272	86	270	1932	0.00724699	0.243236
37091	Hertford	NC	26.5249	6	23.3	4	889	8140	13935	266	168	34	46	784	0.0032798	0.345601
37093	Hoke	NC	52.029	2	21.9	4	6745	21312	17098	4155	725	42	203	2291	0.000989691	0.551565
37095	Hyde	NC	3.47233	9	20.3	4	462	3294	1690	7	0	0	0	54	0.00126106	0.222411
37097	Iredell	NC	114.156	1	12.7	2	12496	129802	20811	407	3931	25	248	2078	0.00336152	-0.164333
37099	Jackson	NC	32.8037	6	21.6	4	2291	33803	893	3302	414	0	54	968	0.00235856	0.538421
37101	Johnston	NC	90.9151	1	14.5	3	24829	127945	28065	922	1222	15	151	3159	0.00390386	-0.927652
37103	Jones	NC	8.00762	3	26.4	5	439	6080	2971	27	18	0	5	236	0.00327644	-0.693555
37105	Lee	NC	90.5303	4	17.5	3	11539	34786	11275	396	621	23	66	1099	0.00302752	0.355056
37107	Lenoir	NC	56.0491	4	22.3	4	4364	28788	22415	212	319	21	23	1792	0.00386986	-0.434022
37109	Lincoln	NC	105.065	1	15.2	3	5659	68647	3969	138	438	35	76	1542	0.00391527	0.165559
37111	McDowell	NC	39.5523	6	19.3	4	2716	39510	1724	181	327	13	162	436	0.00175519	-1.00776
37113	Macon	NC	25.5814	7	17.7	3	2328	30573	434	194	257	0	50	324	0.00374435	-0.347251
37115	Madison	NC	18.3315	2	17.8	3	532	20053	394	64	123	0	10	171	0.00257622	-1.15759
37117	Martin	NC	19.6483	6	19.2	4	865	12103	9711	82	278	0	0	188	0.00169185	-0.258221
37119	Mecklenburg	NC	762.712	1	13.4	2	132949	495078	318010	2162	56769	484	2984	25854	0.0199105	0.180374
37121	Mitchell	NC	26.4468	7	15.4	3	757	14051	46	91	32	0	0	178	0.00349018	-0.100956
37123	Montgomery	NC	21.558	6	20.9	4	4217	17367	5110	49	416	6	27	253	0.0039275	-0.00285307
37125	Moore	NC	52.1264	4	13.3	2	6040	72695	11778	824	1129	13	128	1584	0.00442729	-0.282783
37127	Nash	NC	67.2445	3	15.9	3	6311	47943	36893	623	817	6	140	1392	0.00357208	-0.421961
37129	New Hanover	NC	441.562	2	18	3	11879	169063	30727	577	2832	151	325	4312	0.0220916	-0.885996
37131	Northampton	NC	14.6951	9	25.4	5	433	7876	11622	100	64	0	0	331	0.000719431	-0.0226462
37133	Onslow	NC	97.6236	3	14.1	2	23474	128724	26342	767	3978	375	256	8769	0.00253324	-0.459108
37135	Orange	NC	137.725	2	14	2	11811	98474	16179	615	10773	10	361	3589	0.00874064	-1.1213
37137	Pamlico	NC	14.69	3	15.1	3	462	9508	2331	66	28	91	18	299	0.00114739	0.22076
37139	Pasquotank	NC	67.299	4	18.1	3	1925	21698	14310	37	654	124	13	785	0.00510537	-0.172295
37141	Pender	NC	25.5379	2	15.8	3	3895	42945	9014	196	264	37	92	1187	0.000886271	-0.0272453
37143	Perquimans	NC	21.0975	8	18.8	3	340	9718	3161	32	47	13	32	163	0.00156209	-0.691675
37145	Person	NC	38.6167	2	18.1	3	1627	26080	10553	298	60	18	35	569	0.000984116	-0.333151
37147	Pitt	NC	104.451	3	24.3	5	10671	97236	60582	400	3040	61	717	3777	0.00473477	0.207865
37149	Polk	NC	33.1933	8	10.9	2	1182	17972	1042	33	85	0	5	115	0.00324883	-0.835308
37151	Randolph	NC	70.489	2	16.7	3	15796	113899	8424	408	1606	18	372	2304	0.00394822	-1.10522
37153	Richmond	NC	37.0437	5	26.1	5	2838	26181	14126	880	468	0	0	954	0.00326038	0.120694
37155	Robeson	NC	54.6935	4	29.2	5	11438	34477	32238	51842	886	56	369	2881	0.00326073	-0.825192
37157	Rockingham	NC	62.5025	2	18.5	3	5455	66490	16920	437	476	48	188	1552	0.00273038	-0.445161
37159	Rowan	NC	104.882	1	16.8	3	11553	101045	22389	285	1257	9	194	2208	0.00226462	0.426939
37161	Rutherford	NC	45.4244	4	19.6	4	2739	55589	6668	324	306	12	7	878	0.00341419	-0.629971
37163	Sampson	NC	25.9921	6	24.3	5	12013	32872	15900	1017	343	0	25	1494	0.00163308	-1.08489
37165	Scotland	NC	42.882	6	29.8	5	1004	15573	13697	3931	255	8	17	960	0.00120982	0.608349
37167	Stanly	NC	59.4836	6	15.7	3	2440	49402	6729	155	1163	10	52	924	0.00488572	0.323772
37169	Stokes	NC	39.6615	2	13.9	2	1296	42120	1826	153	178	20	16	515	0.00257967	-0.603837
37171	Surry	NC	52.3117	4	17.6	3	7354	61034	2678	209	412	21	42	565	0.00361693	-0.042227
37173	Swain	NC	10.395	8	20.9	4	701	8909	67	3925	57	0	0	549	0.00073163	-1.03759
37175	Transylvania	NC	33.9728	6	15.5	3	1060	29762	1345	140	203	12	316	453	0.00204096	0.176395
37177	Tyrrell	NC	4.04109	9	26.8	5	310	2175	1451	34	16	0	4	100	0.000988041	1.06496
37179	Union	NC	135.527	1	9.4	1	24278	162137	25208	661	5311	105	381	4014	0.00244089	-0.84082
37181	Vance	NC	67.9503	4	23	4	3249	18014	22124	127	238	16	0	652	0.00152972	-0.291588
37183	Wake	NC	473.505	1	10.1	1	102537	620364	204690	2708	66000	413	3440	23659	0.0124873	-0.098849
37185	Warren	NC	18.1546	8	22.3	4	765	7738	10119	1019	89	9	20	431	0.000899186	-1.10455
37187	Washington	NC	13.7399	7	24.1	5	614	5535	5949	7	20	0	0	206	0.00111426	-0.280575
37189	Watauga	NC	66.0157	5	28.3	5	1829	49106	819	148	446	63	58	952	0.00741457	-0.496637
37191	Wayne	NC	86.7784	3	21.2	4	14009	67352	37503	318	1476	28	140	3670	0.00278815	0.157485
37193	Wilkes	NC	35.0646	6	20.9	4	4195	60214	2820	193	354	46	14	689	0.00102341	-0.098205
37195	Wilson	NC	85.4869	4	20.6	4	8196	38490	32180	295	633	1	503	1081	0.00945431	-0.676843
37197	Yadkin	NC	43.6025	2	17.3	3	4132	31972	1268	48	38	23	16	328	0.00461097	0.229862
37199	Yancey	NC	21.745	8	19.6	4	871	16335	149	70	43	20	0	117	0.00123516	-0.39091
38001	Adams	ND	0.92582	9	9.2	1	13	2203	37	26	62	0	12	15	0.000390971	-0.0302401
38003	Barnes	ND	2.83993	6	10	1	207	10188	94	221	58	0	7	196	0.000258858	0.0726486
38005	Benson	ND	1.91167	9	33.3	6	62	2838	0	3831	9	0	7	128	0.000556121	-0.241767
38007	Billings	ND	0.330468	9	10.3	2	40	928	9	6	0	0	0	0	0.000672366	-0.227536
38009	Bottineau	ND	1.5392	9	8.6	1	144	6119	55	159	22	0	8	144	0.000231424	0.120411
38011	Bowman	ND	1.07209	9	8.5	1	165	2987	4	40	0	0	0	30	0.000332329	0.538243
38013	Burke	ND	0.788264	9	7.3	1	36	2104	10	62	1	0	0	40	0.000349873	-0.248412
38015	Burleigh	ND	21.8443	3	8.5	1	2001	83067	1560	3449	687	40	42	1526	0.000709445	0.30945
[truncated: 1,144 more rows]

## Sheet: metadata
Data Sources	(46, 47)
GEOID	ID number used to code counties across datasets
Name	name of county
State	state in which county is located
Population density per km2	calculated as total population divided by total land area (km2)
Rural-Urban Continuum Code	categorical code representing county-level population density and metropolitan influence
Poverty percentage	percentage of county population living in poverty as determined at the family level by comparing income over 12 months with set thresholds
Poverty category	six categories of poverty binned using Jenks Natural Breaks (1 = lowest, 6 = highest)
Hispanic or Latino (of any race)	total population identifying as Hispanic or Latino (of any race)
White	total population identifying as White
Black or African American	total population identifying as Black or African American
American Indian and Alaska Native	total population identifying as American Indian and Alaska Native
Asian	total population identifying as Asian
Native Hawaiian and Other Pacific Islander	total population identifying as Native Hawaiian and Other Pacific Islander
Some other race	total population identifying as some other race
Two or more races	total population identifying as two or more races
ILI density	value extracted to county from simple density of ILI points
Residual	residuals of generalized linear model including log population density, poverty percentage, and their interaction with a rational quadratic correlation structure
